# Supplementary material for: Global meta-analysis shows action is needed to halt genetic diversity loss
Source: Nature. 2025 Jan 29;638(8051):704–10. doi: 10.1038/s41586-024-08458-x (PMC11839457; doi:10.1038/s41586-024-08458-x)
Supplement: Supplementary file 5 — Source data for preferred reporting items for systematic reviews and meta-analysis (PRISMA) steps. [file 41586_2024_8458_MOESM5_ESM.xlsx]

## Sheet: READ ME
For full details see main paper and supporting information
Column name	Description
PaperID	Unique identifier based on the PDF filename for each article.
Author	Bibliographic information: author/s of publication
Year	Bibliographic information: year of publication
Title	Bibliographic information: title of publication
Journal	Bibliographic information: title of journal
Volume	Bibliographic information: volume number of journal
DOI	Bibliographic information: digital object identifier of publication
PDF_Collation	This column describes whether WOS citations went through to the text mining phase. Include = full texts were automatically downloaded and record progressed to next step; Include_ManualScreen = full-texts could not be automatically downloaded, so titles, abstracts and keywords were screened and determined potentially includable. Full-texts were subsequently manually downloaded and records progress…
TextMiningHits	This column describes whether text-mining resulted in hits to keywords (i.e., genetic metrics) within the full-texts of WOS citations. Include = genetic metrics were detected, record progressed to next step; Include_UnreadablePDF = full-text was not machine readable, record progressed to next step; Exclude = no genetic metrics were detected, records were excluded; Excluded_PreviousSteps = records…
Round1_Screening_Outcome	This column describes whether full-texts of WOS citations were deemed includable after the manual screening and data subsequently extracted, or excluded or flagged for revisting. Include = deemed includable and data extracted, record progressed to next step; Include_NonEnglish = non-English full-text, flagged for revisiting by a member of the team that speaks the language; Include_QueryDup = full…
Round2_Screening_Outcome	This column describes whether full-texts of WOS citations flagged for revisiting in the previous step were deemed includable after the manual screening and data subsequently extracted, or excluded. Include = full-texts (including those flagged for revisit in previous step) deemed includable, record progressed to next step; Exclude = full-text flagged for revisit in previous step not includable, r…
GenVal	This column describes whether extracted data from full-texts of WOS citations were deemed includable after validation of genetic data, or if these were excluded. Include = genetic data extracted from full-text passed validation, record progressed to next step; Exclude = extractor error: should not have been included, record excluded; Excluded_PreviousSteps = records were excluded during previous …
ImpVal	This column describes whether extracted data from full-texts of WOS citations were deemed includable after validation of impact meta-data, or if these were excluded. Include = impact meta-data extracted from full-text passed validation, record progressed to next step; Exclude = extractor error: should not have been included, record excluded; Excluded_PreviousSteps = records were excluded during p…
Cleaning	This column describes whether extracted data from full-texts of WOS citations were deemed includable after data cleaning, or if these were excluded. Include = data extracted from full-text cleaned, record progressed to next step; Exclude = extractor error: should not have been included, record excluded; Exclude_Dup = identified as an exact duplicate, record excluded; Exclude_NoError = full-text w…
EffectSizes	This column describes whether extracted data from full-texts of WOS citations were deemed includable for effect size calculation, or if these were excluded. Include = effect size calculated and record included in systematic review; Exclude = extractor error: should not have been included, record excluded; Exclude_InfiniteError = error on genetic measure includes infinity and effect size not calcu…

## Sheet: PRISMA
PaperID	Author	Year	Title	Journal	Volume	DOI	PDF_Collation	TextMiningHits	Round1_Screening_Outcome	Round2_Screening_Outcome	GenVal	ImpVal	Cleaning	EffectSizes
Laval et al. - 2010 - Formulating a Historical and Demographic Model of .pdf	Laval, Guillaume and Patin, Etienne and Barreiro, Luis B. and Quintana-Murci, Lluis	2010	Formulating a {Historical} and {Demographic} {Model} of {Recent} {Human} {Evolution} {Based} on {Resequencing} {Data} from {Noncoding} {Regions	PLOS ONE	5	10.1371/journal.pone.0010284	Include	Include	Exclude	Excluded_PreviousSteps	Excluded_PreviousSteps	Excluded_PreviousSteps	Excluded_PreviousSteps	Excluded_PreviousSteps
Lester and Moore - 2015 - Parasites as valuable stock markers for fisheries .pdf	Lester, R. J. G. and Moore, B. R.	2015	Parasites as valuable stock markers for fisheries in {Australasia}, {East} {Asia} and the {Pacific} {Islands	PARASITOLOGY	142	10.1017/S003118201400016X	Include	Include	Exclude	Excluded_PreviousSteps	Excluded_PreviousSteps	Excluded_PreviousSteps	Excluded_PreviousSteps	Excluded_PreviousSteps
Lewis - 1998 - A genetic algorithm for maximum-likelihood phyloge.pdf	Lewis, PO	1998	A genetic algorithm for maximum-likelihood phylogeny inference using nucleotide sequence data	MOLECULAR BIOLOGY AND EVOLUTION	15	10.1093/oxfordjournals.molbev.a025924	Include	Include	Exclude	Excluded_PreviousSteps	Excluded_PreviousSteps	Excluded_PreviousSteps	Excluded_PreviousSteps	Excluded_PreviousSteps
Li et al. - 2002 - Statistical properties of Teng and Risch's sibship.pdf	Li, ZH and Gail, MH and Pee, D and Gastwirth, JL	2002	Statistical properties of {Teng} and {Risch}'s sibship type tests for detecting an association between disease and a candidate allele	HUMAN HEREDITY	53	10.1159/000064974	Include	Include	Exclude	Excluded_PreviousSteps	Excluded_PreviousSteps	Excluded_PreviousSteps	Excluded_PreviousSteps	Excluded_PreviousSteps
Li et al. - 2013 - A Monte Carlo Permutation Test for Random Mating U.pdf	Li, Ran and Wang, Minxian and Jin, Li and He, Yungang	2013	A {Monte} {Carlo} {Permutation} {Test} for {Random} {Mating} {Using} {Genome} {Sequences	PLOS ONE	8	10.1371/journal.pone.0071496	Include	Include	Exclude	Excluded_PreviousSteps	Excluded_PreviousSteps	Excluded_PreviousSteps	Excluded_PreviousSteps	Excluded_PreviousSteps
Li et al. - 2017 - Combining a Genetic Algorithm and Support Vector M.pdf	Li, Jinying and Zhang, Binghua and Shi, Jianfeng	2017	Combining a {Genetic} {Algorithm} and {Support} {Vector} {Machine} to {Study} the {Factors} {Influencing} {CO}2 {Emissions} in {Beijing} with {Scenario} {Analysis	ENERGIES	10	10.3390/en10101520	Include	Include	Exclude	Excluded_PreviousSteps	Excluded_PreviousSteps	Excluded_PreviousSteps	Excluded_PreviousSteps	Excluded_PreviousSteps
Lima et al. - 2009 - PINP A New Method of Tagging Neuronal Populations.pdf	Lima, Susana Q. and Hromadka, Tomas and Znamenskiy, Petr and Zador, Anthony M.	2009	PINP}: {A} {New} {Method} of {Tagging} {Neuronal} {Populations} for {Identification} during {In} {Vivo} {Electrophysiological} {Recording	PLOS ONE	4	10.1371/journal.pone.0006099	Include	Include	Exclude	Excluded_PreviousSteps	Excluded_PreviousSteps	Excluded_PreviousSteps	Excluded_PreviousSteps	Excluded_PreviousSteps
Lima-Mendez et al. - 2008 - Reticulate representation of evolutionary and func.pdf	Lima-Mendez, Gipsi and Van Helden, Jacques and Toussaint, Ariane and Leplae, Raphael	2008	Reticulate representation of evolutionary and functional relationships between phage genomes	MOLECULAR BIOLOGY AND EVOLUTION	25	10.1093/molbev/msn023	Include	Include	Exclude	Excluded_PreviousSteps	Excluded_PreviousSteps	Excluded_PreviousSteps	Excluded_PreviousSteps	Excluded_PreviousSteps
Liu et al. - 2009 - Genotyping Error Detection in Samples of Unrelated.pdf	Liu, Nianjun and Zhang, Dabao and Zhao, Hongyu	2009	Genotyping {Error} {Detection} in {Samples} of {Unrelated} {Individuals} without {Replicate} {Genotyping	HUMAN HEREDITY	67	10.1159/000181153	Include	Include	Exclude	Excluded_PreviousSteps	Excluded_PreviousSteps	Excluded_PreviousSteps	Excluded_PreviousSteps	Excluded_PreviousSteps
Liu-2012-Swarm scheduling approaches for work-.pdf	Liu, Hongbo and Abraham, Ajith and Snasel, Vaclav and McLoone, Sean	2012	Swarm scheduling approaches for work-flow applications with security constraints in distributed data-intensive computing environments	INFORMATION SCIENCES	192	10.1016/j.ins.2011.12.032	Include	Include	Exclude	Excluded_PreviousSteps	Excluded_PreviousSteps	Excluded_PreviousSteps	Excluded_PreviousSteps	Excluded_PreviousSteps
Liu-2013-Combining system dynamics and hybrid.pdf	Liu, Xiaoping and Ou, Jinpei and Li, Xia and Ai, Bin	2013	Combining system dynamics and hybrid particle swarm optimization for land use allocation	ECOLOGICAL MODELLING	257	10.1016/j.ecolmodel.2013.02.027	Include	Include	Exclude	Excluded_PreviousSteps	Excluded_PreviousSteps	Excluded_PreviousSteps	Excluded_PreviousSteps	Excluded_PreviousSteps
Lloyd-Jones et al. - 2017 - Inference on the Genetic Basis of Eye and Skin Col.pdf	Lloyd-Jones, Luke R. and Robinson, Matthew R. and Moser, Gerhard and Zeng, Jian and Beleza, Sandra and Barsh, Gregory S. and Tang, Hua and Visscher, Peter M.	2017	Inference on the {Genetic} {Basis} of {Eye} and {Skin} {Color} in an {Admixed} {Population} via {Bayesian} {Linear} {Mixed} {Models	GENETICS	206	10.1534/genetics.116.193383	Include	Include	Exclude	Excluded_PreviousSteps	Excluded_PreviousSteps	Excluded_PreviousSteps	Excluded_PreviousSteps	Excluded_PreviousSteps
Loh et al. - 2015 - Efficient Bayesian mixed-model analysis increases .pdf	Loh, Po-Ru and Tucker, George and Bulik-Sullivan, Brendan K. and Vilhjalmsson, Bjarni J. and Finucane, Hilary K. and Salem, Rany M. and Chasman, Daniel I. and Ridker, Paul M. and Neale, Benjamin M. and Berger, Bonnie and Patterson, Nick and Price, Alkes L.	2015	Efficient {Bayesian} mixed-model analysis increases association power in large cohorts	NATURE GENETICS	47	10.1038/ng.3190	Include	Include	Exclude	Excluded_PreviousSteps	Excluded_PreviousSteps	Excluded_PreviousSteps	Excluded_PreviousSteps	Excluded_PreviousSteps
Loh et al. - 2015 - Efficient Bayesian mixed-model analysis increases .pdf	Loh, Po-Ru and Tucker, George and Bulik-Sullivan, Brendan K. and Vilhjalmsson, Bjarni J. and Finucane, Hilary K. and Salem, Rany M. and Chasman, Daniel I. and Ridker, Paul M. and Neale, Benjamin M. and Berger, Bonnie and Patterson, Nick and Price, Alkes L.	2015	Efficient {Bayesian} mixed-model analysis increases association power in large cohorts	NATURE GENETICS	47	10.1038/ng.3190	Exclude_Dup	Excluded_PreviousSteps	Excluded_PreviousSteps	Excluded_PreviousSteps	Excluded_PreviousSteps	Excluded_PreviousSteps	Excluded_PreviousSteps	Excluded_PreviousSteps
Lohmueller et al. - 2010 - The Effect of Recent Admixture on Inference of Anc.pdf	Lohmueller, Kirk E. and Bustamante, Carlos D. and Clark, Andrew G.	2010	The {Effect} of {Recent} {Admixture} on {Inference} of {Ancient} {Human} {Population} {History	GENETICS	185	10.1534/genetics.109.113761	Include	Include	Exclude	Excluded_PreviousSteps	Excluded_PreviousSteps	Excluded_PreviousSteps	Excluded_PreviousSteps	Excluded_PreviousSteps
Lohmueller et al. - 2011 - Detecting Directional Selection in the Presence of.pdf	Lohmueller, Kirk E. and Bustamante, Carlos D. and Clark, Andrew G.	2011	Detecting {Directional} {Selection} in the {Presence} of {Recent} {Admixture} in {African}-{Americans	GENETICS	187	10.1534/genetics.110.122739	Include	Include	Exclude	Excluded_PreviousSteps	Excluded_PreviousSteps	Excluded_PreviousSteps	Excluded_PreviousSteps	Excluded_PreviousSteps
Lohse and Kelleher - 2009 - Measuring the degree of starshape in genealogies -.pdf	Lohse, Konrad and Kelleher, Jerome	2009	Measuring the degree of starshape in genealogies - summary statistics and demographic inference	GENETICS RESEARCH	91	10.1017/S0016672309990139	Include	Include	Exclude	Excluded_PreviousSteps	Excluded_PreviousSteps	Excluded_PreviousSteps	Excluded_PreviousSteps	Excluded_PreviousSteps
Longobardi et al. - 2015 - Across language families Genome diversity mirrors.pdf	Longobardi, Giuseppe and Ghirotto, Silvia and Guardiano, Cristina and Tassi, Francesca and Benazzo, Andrea and Ceolin, Andrea and Barbujani, Guido	2015	Across language families: {Genome} diversity mirrors linguistic variation within {Europe	AMERICAN JOURNAL OF PHYSICAL ANTHROPOLOGY	157	10.1002/ajpa.22758	Include	Include	Exclude	Excluded_PreviousSteps	Excluded_PreviousSteps	Excluded_PreviousSteps	Excluded_PreviousSteps	Excluded_PreviousSteps
Lopez Garcia-2014-Hybrid meta-heuristic optimi.pdf	Lopez Garcia, Ma Luz and Garcia-Rodenas, Ricardo and Gonzalez Gomez, Antonia	2014	Hybrid meta-heuristic optimization algorithms for time-domain-constrained data clustering	APPLIED SOFT COMPUTING	23	10.1016/j.asoc.2014.06.046	Include	Include	Exclude	Excluded_PreviousSteps	Excluded_PreviousSteps	Excluded_PreviousSteps	Excluded_PreviousSteps	Excluded_PreviousSteps
Lotterhos and Whitlock - 2014 - Evaluation of demographic history and neutral para.pdf	Lotterhos, Katie E. and Whitlock, Michael C.	2014	Evaluation of demographic history and neutral parameterization on the performance of {F}-{ST} outlier tests	MOLECULAR ECOLOGY	23	10.1111/mec.12725	Include	Include	Exclude	Excluded_PreviousSteps	Excluded_PreviousSteps	Excluded_PreviousSteps	Excluded_PreviousSteps	Excluded_PreviousSteps
Lotterhos and Whitlock - 2015 - The relative power of genome scans to detect local.pdf	Lotterhos, Katie E. and Whitlock, Michael C.	2015	The relative power of genome scans to detect local adaptation depends on sampling design and statistical method	MOLECULAR ECOLOGY	24	10.1111/mec.13100	Include	Include	Exclude	Excluded_PreviousSteps	Excluded_PreviousSteps	Excluded_PreviousSteps	Excluded_PreviousSteps	Excluded_PreviousSteps
Lotterhos et al. - 2017 - Composite measures of selection can improve the si.pdf	Lotterhos, Katie E. and Card, Daren C. and Schaal, Sara M. and Wang, Liuyang and Collins, Caitlin and Verity, Bob	2017	Composite measures of selection can improve the signal-to-noise ratio in genome scans	METHODS IN ECOLOGY AND EVOLUTION	8	10.1111/2041-210X.12774	Include	Include	Exclude	Excluded_PreviousSteps	Excluded_PreviousSteps	Excluded_PreviousSteps	Excluded_PreviousSteps	Excluded_PreviousSteps
Lozano et al. - 2008 - Replacement strategies to preserve useful diversit.pdf	Lozano, Manuel and Herrera, Francisco and Cano, Jose Ramon	2008	Replacement strategies to preserve useful diversity in steady-state genetic algorithms	INFORMATION SCIENCES	178	10.1016/j.ins.2008.07.031	Include	Include	Exclude	Excluded_PreviousSteps	Excluded_PreviousSteps	Excluded_PreviousSteps	Excluded_PreviousSteps	Excluded_PreviousSteps
Lu-2015-The Parameters Optimization of MCR-WPT.pdf	Lu, Sheng and Zuo, Chenyang and Piao, Changhao	2015	The Parameters Optimization of MCR-WPT System Based on the Improved Genetic Simulated Annealing Algorithm	MATHEMATICAL PROBLEMS IN ENGINEERING	NA	10.1155/2015/174868	Include	Include	Exclude	Excluded_PreviousSteps	Excluded_PreviousSteps	Excluded_PreviousSteps	Excluded_PreviousSteps	Excluded_PreviousSteps
Lucas and Baras - 2000 - Methods for studying spatial behaviour of freshwat.pdf	Lucas, Martyn C. and Baras, Etienne	2000	Methods for studying spatial behaviour of freshwater fishes in the natural environment	FISH AND FISHERIES	1	10.1046/j.1467-2979.2000.00028.x	Include	Include	Exclude	Excluded_PreviousSteps	Excluded_PreviousSteps	Excluded_PreviousSteps	Excluded_PreviousSteps	Excluded_PreviousSteps
Lucea-2018-Quantitative discrimination of defo.pdf	Lucea, Alina and Salicru, Miquel and Turbon, Daniel	2018	Quantitative discrimination of deformation in Fueguian crania	AMERICAN JOURNAL OF HUMAN BIOLOGY	30	10.1002/ajhb.23185 and 10.1002/ajhb.23185	Include	Include	Exclude	Excluded_PreviousSteps	Excluded_PreviousSteps	Excluded_PreviousSteps	Excluded_PreviousSteps	Excluded_PreviousSteps
Luikart - 1998 - Empirical Evaluation of a Test for Identifying Rec.pdf	Luikart, G and Cornuet, JM	1998	Empirical evaluation of a test for identifying recently bottlenecked populations from allele frequency data	CONSERVATION BIOLOGY	12	10.1046/j.1523-1739.1998.96388.x	Include_ManualScreen	Include	Exclude	Excluded_PreviousSteps	Excluded_PreviousSteps	Excluded_PreviousSteps	Excluded_PreviousSteps	Excluded_PreviousSteps
Luna et al. - 2012 - Design and behavior study of a grammar-guided gene.pdf	Luna, Jose M. and Romero, Jose Raul and Ventura, Sebastian	2012	Design and behavior study of a grammar-guided genetic programming algorithm for mining association rules	KNOWLEDGE AND INFORMATION SYSTEMS	32	10.1007/s10115-011-0419-z	Include	Include	Exclude	Excluded_PreviousSteps	Excluded_PreviousSteps	Excluded_PreviousSteps	Excluded_PreviousSteps	Excluded_PreviousSteps
LUO and WOOLLIAMS - 1993 - ESTIMATION OF GENETIC-PARAMETERS USING LINKAGE BET.pdf	LUO, ZW and WOOLLIAMS, JA	1993	ESTIMATION} {OF} {GENETIC}-{PARAMETERS} {USING} {LINKAGE} {BETWEEN} {A} {MARKER} {GENE} {AND} {A} {LOCUS} {UNDERLYING} {A} {QUANTITATIVE} {CHARACTER} {IN} {F}2 {POPULATIONS	HEREDITY	70	10.1038/hdy.1993.36	Include	Include	Exclude	Excluded_PreviousSteps	Excluded_PreviousSteps	Excluded_PreviousSteps	Excluded_PreviousSteps	Excluded_PreviousSteps
Luo et al. - 2012 - Quantitative trait locus analysis for next-generat.pdf	Luo, Li and Zhu, Yun and Xiong, Momiao	2012	Quantitative trait locus analysis for next-generation sequencing with the functional linear models	JOURNAL OF MEDICAL GENETICS	49	10.1136/jmedgenet-2012-100798	Include	Include	Exclude	Excluded_PreviousSteps	Excluded_PreviousSteps	Excluded_PreviousSteps	Excluded_PreviousSteps	Excluded_PreviousSteps
Luu et al. - 2017 - pcadapt an R package to perform genome scans for .pdf	Luu, Keurcien and Bazin, Eric and Blum, Michael G. B.	2017	pcadapt: an {R} package to perform genome scans for selection based on principal component analysis	MOLECULAR ECOLOGY RESOURCES	17	10.1111/1755-0998.12592	Include	Include	Exclude	Excluded_PreviousSteps	Excluded_PreviousSteps	Excluded_PreviousSteps	Excluded_PreviousSteps	Excluded_PreviousSteps
Lynce et al. - 2008 - Boosting haplotype inference with local search.pdf	Lynce, Ines and Marques-Silva, Joao and Prestwich, Steve	2008	Boosting haplotype inference with local search	CONSTRAINTS	13	10.1007/s10601-007-9035-7	Include	Include	Exclude	Excluded_PreviousSteps	Excluded_PreviousSteps	Excluded_PreviousSteps	Excluded_PreviousSteps	Excluded_PreviousSteps
Ma et al. - 2017 - Evaluation of Feature Selection Methods for Object.pdf	Ma, Lei and Fu, Tengyu and Blaschke, Thomas and Li, Manchun and Tiede, Dirk and Zhou, Zhenjin and Ma, Xiaoxue and Chen, Deliang	2017	Evaluation of {Feature} {Selection} {Methods} for {Object}-{Based} {Land} {Cover} {Mapping} of {Unmanned} {Aerial} {Vehicle} {Imagery} {Using} {Random} {Forest} and {Support} {Vector} {Machine} {Classifiers	ISPRS INTERNATIONAL JOURNAL OF GEO-INFORMATION	6	10.3390/ijgi6020051	Include	Include	Exclude	Excluded_PreviousSteps	Excluded_PreviousSteps	Excluded_PreviousSteps	Excluded_PreviousSteps	Excluded_PreviousSteps
Petraglia et al. - 2009 - Population increase and environmental deterioratio.pdf	Petraglia, Michael and Clarkson, Christopher and Boivin, Nicole and Haslam, Michael and Korisettar, Ravi and Chaubey, Gyaneshwer and Ditchfield, Peter and Fuller, Dorian and James, Hannah and Jones, Sacha and Kivisild, Toomas and Koshy, Jinu and Lahr, Marta Mirazon and Metspalu, Mait and Roberts, Richard and Arnold, Lee	2009	Population increase and environmental deterioration correspond with microlithic innovations in {South} {Asia} ca. 35,000 years ago	PROCEEDINGS OF THE NATIONAL ACADEMY OF SCIENCES OF THE UNITED STATES OF AMERICA	106	10.1073/pnas.0810842106	Include	Include	Exclude	Excluded_PreviousSteps	Excluded_PreviousSteps	Excluded_PreviousSteps	Excluded_PreviousSteps	Excluded_PreviousSteps
Rynearson et al. - 2006 - Spring bloom development, genetic variation, and p.pdf	Rynearson, TA and Newton, JA and Armbrust, EV	2006	Spring bloom development, genetic variation, and population succession in the planktonic diatom {Ditylum} brightwellii	LIMNOLOGY AND OCEANOGRAPHY	51	10.4319/lo.2006.51.3.1249	Include	Include	Exclude	Excluded_PreviousSteps	Excluded_PreviousSteps	Excluded_PreviousSteps	Excluded_PreviousSteps	Excluded_PreviousSteps
Vucetich and Waite - 2000 - Is one migrant per generation sufficient for the g.pdf	Vucetich, JA and Waite, TA	2000	Is one migrant per generation sufficient for the genetic management of fluctuating populations?	ANIMAL CONSERVATION	3	10.1017/S1367943000000986	Include	Include	Exclude	Excluded_PreviousSteps	Excluded_PreviousSteps	Excluded_PreviousSteps	Excluded_PreviousSteps	Excluded_PreviousSteps
10olsenf.pdf	Olsen, JB and Merkouris, SE and Seeb, JE	2002	An examination of spatial and temporal genetic variation in walleye pollock (Theragra chalcogramma) using allozyme, mitochondrial DNA, and microsatellite data	FISHERY BULLETIN	100	NA	Include_ManualScreen	Include	Exclude_NoError	Excluded_PreviousSteps	Excluded_PreviousSteps	Excluded_PreviousSteps	Excluded_PreviousSteps	Excluded_PreviousSteps
Aars-2006-Widespread gene flow and high geneti.pdf	Aars, J. and Dallas, J. F. and Piertney, S. B. and Marshall, F. and Gow, J. L. and Telfer, S. and Lambin, X.	2006	Widespread gene flow and high genetic variability in populations of water voles Arvicola terrestris in patchy habitats	MOLECULAR ECOLOGY	15	10.1111/j.1365-294X.2006.02889.x and 10.1111/j.1365-294X.2006.02889.x	Include	Include	Exclude_NoError	Excluded_PreviousSteps	Excluded_PreviousSteps	Excluded_PreviousSteps	Excluded_PreviousSteps	Excluded_PreviousSteps
Abadia-Cardoso et al. - 2016 - Population genetic structure and ancestry of steel.pdf	Abadia-Cardoso, Alicia and Pearse, Devon E. and Jacobson, Sandra and Marshall, Jack and Dalrymple, Dale and Kawasaki, Frank and Ruiz-Campos, Gorgonio and Garza, John Carlos	2016	Population genetic structure and ancestry of steelhead/rainbow trout ({Oncorhynchus} mykiss) at the extreme southern edge of their range in {North} {America	CONSERVATION GENETICS	17	10.1007/s10592-016-0814-9	Include	Include	Exclude_NoError	Excluded_PreviousSteps	Excluded_PreviousSteps	Excluded_PreviousSteps	Excluded_PreviousSteps	Excluded_PreviousSteps
Abdelkrim et al. - 2007 - Establishing causes of eradication failure based o.pdf	Abdelkrim, Jawad and Pascal, Michel and Samadi, Sarah	2007	Establishing causes of eradication failure based on genetics: {Case} study of ship rat eradication in {Ste}. {Anne} archipelago	CONSERVATION BIOLOGY	21	10.1111/j.1523-1739.2007.00696.x	Include	Include	Exclude_NoError	Excluded_PreviousSteps	Excluded_PreviousSteps	Excluded_PreviousSteps	Excluded_PreviousSteps	Excluded_PreviousSteps
Afonso-2016-Is the lesser horseshoe bat (Rhino.pdf	Afonso, Eve and Tournant, Pierline and Foltete, Jean-Christophe and Giraudoux, Patrick and Baurand, Pierre-Emmanuel and Roue, Sebastien and Canella, Victoria and Vey, Daniele and Scheifler, Renaud	2016	Is the lesser horseshoe bat (Rhinolophus hipposideros) exposed to causes that may have contributed to its decline? A non-invasive approach	GLOBAL ECOLOGY AND CONSERVATION	8	10.1016/j.gecco.2016.09.002	Include	Include	Exclude_NoError	Excluded_PreviousSteps	Excluded_PreviousSteps	Excluded_PreviousSteps	Excluded_PreviousSteps	Excluded_PreviousSteps
Aguilar et al. - 2008 - The distribution of nuclear genetic variation and .pdf	Aguilar, A. and Jessup, D. A. and Estes, J. and Garza, J. C.	2008	The distribution of nuclear genetic variation and historical demography of sea otters	ANIMAL CONSERVATION	11	10.1111/j.1469-1795.2007.00144.x	Include	Include	Exclude_NoError	Excluded_PreviousSteps	Excluded_PreviousSteps	Excluded_PreviousSteps	Excluded_PreviousSteps	Excluded_PreviousSteps
Aketarawong-2007-Inferences on the population.pdf	Aketarawong, N. and Bonizzoni, M. and Thanaphum, S. and Gomulski, L. M. and Gasperi, G. and Malacrida, A. R. and Gugliemino, C. R.	2007	Inferences on the population structure and colonization process of the invasive oriental fruit fly, Bactrocera dorsalis (Mendel)	MOLECULAR ECOLOGY	16	10.1111/j.1365-294X.2007.03409 and 10.1111/j.1365-294X.2007.03409.x	Include	Include	Exclude_NoError	Excluded_PreviousSteps	Excluded_PreviousSteps	Excluded_PreviousSteps	Excluded_PreviousSteps	Excluded_PreviousSteps
Akiyama et al. - 2017 - Low Genetic Variation of Red-crowned Cranes on Hok.pdf	Akiyama, Takuya and Momose, Kunikazu and Onuma, Manabu and Matsumoto, Fumio and Masuda, Ryuichi	2017	Low {Genetic} {Variation} of {Red}-crowned {Cranes} on {Hokkaido} {Island}, {Japan}, {Over} the {Hundred} {Years	ZOOLOGICAL SCIENCE	34	10.2108/zs160194	Include	Include	Exclude_NoError	Excluded_PreviousSteps	Excluded_PreviousSteps	Excluded_PreviousSteps	Excluded_PreviousSteps	Excluded_PreviousSteps
Al Abri et al. - 2017 - Application of Genomic Estimation Methods of Inbre.pdf	Al Abri, Mohammed A. and von Borstel, Uta Koenig and Strecker, Veronique and Brooks, Samantha A.	2017	Application of {Genomic} {Estimation} {Methods} of {Inbreeding} and {Population} {Structure} in an {Arabian} {Horse} {Herd	JOURNAL OF HEREDITY	108	10.1093/jhered/esx025	Include	Include	Exclude_NoError	Excluded_PreviousSteps	Excluded_PreviousSteps	Excluded_PreviousSteps	Excluded_PreviousSteps	Excluded_PreviousSteps
Albertson et al. - 2018 - Temporal stability and mixed-stock analyses of hum.pdf	Albertson, G. R. and Friedlaender, A. S. and Steel, D. J. and Aguayo-Lobo, A. and Bonatto, S. L. and Caballero, S. and Constantine, R. and Cypriano-Souza, A. L. and Engel, M. H. and Garrigue, C. and Florez-Gonzalez, L. and Johnston, D. W. and Nowacek, D. P. and Olavarria, C. and Poole, M. M. and Read, A. J. and Robbins, J. and Sremba, A. L. and Baker, C. S.	2018	Temporal stability and mixed-stock analyses of humpback whales ({Megaptera} novaeangliae) in the nearshore waters of the {Western} {Antarctic} {Peninsula	POLAR BIOLOGY	41	10.1007/s00300-017-2193-1	Include	Include	Exclude_NoError	Excluded_PreviousSteps	Excluded_PreviousSteps	Excluded_PreviousSteps	Excluded_PreviousSteps	Excluded_PreviousSteps
Alo and Turner - 2005 - Effects of habitat fragmentation on effective popu.pdf	Alo, D and Turner, TF	2005	Effects of habitat fragmentation on effective population size in the endangered {Rio} {Grande} silvery minnow	CONSERVATION BIOLOGY	19	10.1111/j.1523-1739.2005.00081.x	Include	Include	Exclude_NoError	Excluded_PreviousSteps	Excluded_PreviousSteps	Excluded_PreviousSteps	Excluded_PreviousSteps	Excluded_PreviousSteps
Anderson and Shearer - 2011 - Population Genetics of the Aquatic Fungus Tetracla.pdf	Anderson, Jennifer L. and Shearer, Carol A.	2011	Population {Genetics} of the {Aquatic} {Fungus} {Tetracladium} marchalianum over {Space} and {Time	PLOS ONE	6	10.1371/journal.pone.0015908	Include	Include	Exclude_NoError	Excluded_PreviousSteps	Excluded_PreviousSteps	Excluded_PreviousSteps	Excluded_PreviousSteps	Excluded_PreviousSteps
Araguas et al. - 2017 - Current status of the brown trout (Salmo trutta) p.pdf	Araguas, Rosa M. and Vera, Manuel and Aparicio, Enric and Sanz, Nuria and Fernandez-Cebrian, Raquel and Marchante, Concha and Garcia-Marin, Jose L.	2017	Current status of the brown trout ({Salmo} trutta) populations within eastern {Pyrenees} genetic refuges	ECOLOGY OF FRESHWATER FISH	26	10.1111/eff.12260	Include	Include	Exclude_NoError	Excluded_PreviousSteps	Excluded_PreviousSteps	Excluded_PreviousSteps	Excluded_PreviousSteps	Excluded_PreviousSteps
Axtner and Sommer - 2012 - The functional importance of sequence versus expre.pdf	Axtner, Jan and Sommer, Simone	2012	The functional importance of sequence versus expression variability of {MHC} alleles in parasite resistance	GENETICA	140	10.1007/s10709-012-9689-y	Include	Include	Exclude_NoError	Excluded_PreviousSteps	Excluded_PreviousSteps	Excluded_PreviousSteps	Excluded_PreviousSteps	Excluded_PreviousSteps
Azuma and Chiba - 2016 - Phylogeography of Littorina brevicula suggests pos.pdf	Azuma, Noriko and Chiba, Susumu	2016	Phylogeography of {Littorina} brevicula suggests postglacial colonization from south to north along the {Japanese} {Archipelago	JOURNAL OF MOLLUSCAN STUDIES	82	10.1093/mollus/eyv052	Include	Include	Exclude_NoError	Excluded_PreviousSteps	Excluded_PreviousSteps	Excluded_PreviousSteps	Excluded_PreviousSteps	Excluded_PreviousSteps
Bastide et al. - 2013 - Local dynamics of a fast-evolving sex-ratio system.pdf	Bastide, Heloise and Gerard, Pierre R. and Ogereau, David and Cazemajor, Michel and Montchamp-Moreau, Catherine	2013	Local dynamics of a fast-evolving sex-ratio system in {Drosophila} simulans	MOLECULAR ECOLOGY	22	10.1111/mec.12492	Include	Include	Exclude_NoError	Excluded_PreviousSteps	Excluded_PreviousSteps	Excluded_PreviousSteps	Excluded_PreviousSteps	Excluded_PreviousSteps
Beatty et al. - 2014 - Retrospective genetic monitoring of the threatened.pdf	Beatty, Gemma E. and Reid, Neil and Provan, Jim	2014	Retrospective genetic monitoring of the threatened {Yellow} marsh saxifrage ({Saxifraga} hirculus) reveals genetic erosion but provides valuable insights for conservation strategies	DIVERSITY AND DISTRIBUTIONS	20	10.1111/ddi.12158	Include	Include	Exclude_NoError	Excluded_PreviousSteps	Excluded_PreviousSteps	Excluded_PreviousSteps	Excluded_PreviousSteps	Excluded_PreviousSteps
Bellucci et al. - 2013 - Population Structure of Barley Landrace Population.pdf	Bellucci, Elisa and Bitocchi, Elena and Rau, Domenico and Nanni, Laura and Ferradini, Nicoletta and Giardini, Alessandro and Rodriguez, Monica and Attene, Giovanna and Papa, Roberto	2013	Population {Structure} of {Barley} {Landrace} {Populations} and {Gene}-{Flow} with {Modern} {Varieties	PLOS ONE	8	10.1371/journal.pone.0083891	Include	Include	Exclude_NoError	Excluded_PreviousSteps	Excluded_PreviousSteps	Excluded_PreviousSteps	Excluded_PreviousSteps	Excluded_PreviousSteps
Benefer et al. - 2017 - Molecular identification and distribution of leath.pdf	Benefer, Carly M. and D'Ahmed, Karzan S. and Murray, Philip J. and Blackshaw, Rod P.	2017	Molecular identification and distribution of leatherjackets ({Diptera}: {Tipulidae}) in {UK} agricultural grassland	AGRICULTURAL AND FOREST ENTOMOLOGY	19	10.1111/afe.12219	Include	Include	Exclude_NoError	Excluded_PreviousSteps	Excluded_PreviousSteps	Excluded_PreviousSteps	Excluded_PreviousSteps	Excluded_PreviousSteps
Benkova et al. - 2017 - One Century of Interactions Between Intensive Bree.pdf	Benkova, Michaela and Hudcovicova, Martina and Klcova, Lenka and Mihalik, Daniel and Kraic, Jan	2017	One {Century} of {Interactions} {Between} {Intensive} {Breeding} and {Genetic} {Diversity} {Conservation} of {Barley	NOTULAE BOTANICAE HORTI AGROBOTANICI CLUJ-NAPOCA	45	10.15835/nbha45110577	Include	Include	Exclude_NoError	Excluded_PreviousSteps	Excluded_PreviousSteps	Excluded_PreviousSteps	Excluded_PreviousSteps	Excluded_PreviousSteps
BERRY et al. - 1992 - THE HOUSE MICE OF FARAY, ORKNEY.pdf	BERRY, RJ and BERRY, AJ and ANDERSON, TJC and SCRIVEN, P	1992	THE} {HOUSE} {MICE} {OF} {FARAY}, {ORKNEY	JOURNAL OF ZOOLOGY	228	10.1111/j.1469-7998.1992.tb04605.x	Include	Include	Exclude_NoError	Excluded_PreviousSteps	Excluded_PreviousSteps	Excluded_PreviousSteps	Excluded_PreviousSteps	Excluded_PreviousSteps
Bert et al. - 2014 - FLORIDA GULF BAY SCALLOP (ARGOPECTEN IRRADIANS CON.pdf	Bert, Theresa M. and Arnold, William S. and Wilbur, Ami E. and Seyoum, Seifu and Mcmillen-Jackson, Anne L. and Stephenson, Sarah P. and Weisberg, Robert H. and Yarbro, Laura A.	2014	FLORIDA} {GULF} {BAY} {SCALLOP} ({ARGOPECTEN} {IRRADIANS} {CONCENTRICUS}) {POPULATION} {GENETIC} {STRUCTURE}: {FORM}, {VARIATION}, {AND} {INFLUENTIAL} {FACTORS	JOURNAL OF SHELLFISH RESEARCH	33	10.2983/035.033.0112	Include	Include	Exclude_NoError	Excluded_PreviousSteps	Excluded_PreviousSteps	Excluded_PreviousSteps	Excluded_PreviousSteps	Excluded_PreviousSteps
Bertrand et al. - 2015 - MtDNA COI-COII marker and drone congregation area.pdf	Bertrand, Benedicte and Alburaki, Mohamed and Legout, Helene and Moulin, Sibyle and Mougel, Florence and Garnery, Lionel	2015	MtDNA} {COI}-{COII} marker and drone congregation area: {An} efficient method to establish and monitor honeybee ({Apis} mellifera {L}.) conservation centres	MOLECULAR ECOLOGY RESOURCES	15	10.1111/1755-0998.12339	Include	Include	Exclude_NoError	Excluded_PreviousSteps	Excluded_PreviousSteps	Excluded_PreviousSteps	Excluded_PreviousSteps	Excluded_PreviousSteps
Bi et al. - 2013 - Unlocking the vault next-generation museum popula.pdf	Bi, Ke and Linderoth, Tyler and Vanderpool, Dan and Good, Jeffrey M. and Nielsen, Rasmus and Moritz, Craig	2013	Unlocking the vault: next-generation museum population genomics	MOLECULAR ECOLOGY	22	10.1111/mec.12516	Include	Include	Exclude_NoError	Excluded_PreviousSteps	Excluded_PreviousSteps	Excluded_PreviousSteps	Excluded_PreviousSteps	Excluded_PreviousSteps
Bjornstad and Roed - 2010 - Museum specimens reveal changes in the population .pdf	Bjornstad, G. and Roed, K. H.	2010	Museum specimens reveal changes in the population structure of northern {Fennoscandian} domestic reindeer in the past one hundred years	ANIMAL GENETICS	41	10.1111/j.1365-2052.2009.01999.x	Include	Include	Exclude_NoError	Excluded_PreviousSteps	Excluded_PreviousSteps	Excluded_PreviousSteps	Excluded_PreviousSteps	Excluded_PreviousSteps
Blackwell-1995-INBREEDING RATE AND EFFECTIVE P.pdf	Blackwell, B. F. and Doerr, P. D. and Reed, J. M. and Walters, J. R.	1995	INBREEDING RATE AND EFFECTIVE POPULATION-SIZE - A COMPARISON OF ESTIMATES FROM PEDIGREE ANALYSIS AND A DEMOGRAPHIC-MODEL	BIOLOGICAL CONSERVATION	71	10.1016/0006-3207(94)00050-Z	Include	Include	Exclude_NoError	Excluded_PreviousSteps	Excluded_PreviousSteps	Excluded_PreviousSteps	Excluded_PreviousSteps	Excluded_PreviousSteps
Blower et al. - 2012 - Population genetics of Australian white sharks rev.pdf	Blower, Dean C. and Pandolfi, John M. and Bruce, Barry D. and Gomez-Cabrera, Maria del C. and Ovenden, Jennifer R.	2012	Population genetics of {Australian} white sharks reveals fine-scale spatial structure, transoceanic dispersal events and low effective population sizes	MARINE ECOLOGY PROGRESS SERIES	455	10.3354/meps09659	Include	Include	Exclude_NoError	Excluded_PreviousSteps	Excluded_PreviousSteps	Excluded_PreviousSteps	Excluded_PreviousSteps	Excluded_PreviousSteps
Bolte et al. - 2013 - Population genetics of the invasive ctenophore Mne.pdf	Bolte, Soeren and Fuentes, Veronica and Haslob, Holger and Huwer, Bastian and Thibault-Botha, Delphine and Angel, Dror and Galil, Bella and Javidpour, Jamileh and Moss, Anthony G. and Reusch, Thorsten B. H.	2013	Population genetics of the invasive ctenophore {Mnemiopsis} leidyi in {Europe} reveal source-sink dynamics and secondary dispersal to the {Mediterranean} {Sea	MARINE ECOLOGY PROGRESS SERIES	485	10.3354/meps10321	Include	Include	Exclude_NoError	Excluded_PreviousSteps	Excluded_PreviousSteps	Excluded_PreviousSteps	Excluded_PreviousSteps	Excluded_PreviousSteps
Borchardt-1998-Spatial and temporal variation.pdf	Borchardt, D. S. and Welz, H. G. and Geiger, H. H.	1998	Spatial and temporal variation of genetic marker patterns in Setosphaeria turcica populations from Kenya	JOURNAL OF PHYTOPATHOLOGY	146	10.1111/j.1439-0434.1998.tb04780.x and 10.1111/j.1439-0434.1998.tb04780.x	Include	Include	Exclude_NoError	Excluded_PreviousSteps	Excluded_PreviousSteps	Excluded_PreviousSteps	Excluded_PreviousSteps	Excluded_PreviousSteps
Boric-Bargetto-2012-Temporal variation in gene.pdf	Boric-Bargetto, Dusan and Rodriguez-Serrano, Enrique and Hernandez, Cristian E. and Jaksic, Fabian M. and Eduardo Palma, R.	2012	Temporal variation in genetic diversity during an outbreak of Oligoryzomys longicaudatus (Rodentia, Sigmodontinae) in a temperate forest of southern Chile	BIOCHEMICAL SYSTEMATICS AND ECOLOGY	44	10.1016/j.bse.2012.06.009	Include	Include	Exclude_NoError	Excluded_PreviousSteps	Excluded_PreviousSteps	Excluded_PreviousSteps	Excluded_PreviousSteps	Excluded_PreviousSteps
Borovski et al. - 2018 - Historical and recent reductions in genetic variat.pdf	Borovski, Tomer and Tadmor-Levi, Roni and Shapiro, James and Rubinstein, Guy and Agyakwah, Seth K. and Hulata, Gideon and David, Lior	2018	Historical and recent reductions in genetic variation of the {Sarotherodon} galilaeus population in the {Sea} of {Galilee	CONSERVATION GENETICS	19	10.1007/s10592-018-1102-7	Include	Include	Exclude_NoError	Excluded_PreviousSteps	Excluded_PreviousSteps	Excluded_PreviousSteps	Excluded_PreviousSteps	Excluded_PreviousSteps
BOROWSKY and KALLMAN - 1991 - LOSS OF POLYMORPHISM IN A DECLINING POPULATION OF .pdf	BOROWSKY, RL and KALLMAN, KD	1991	LOSS} {OF} {POLYMORPHISM} {IN} {A} {DECLINING} {POPULATION} {OF} {XIPHOPHORUS}-{VARIATUS	JOURNAL OF HEREDITY	82	10.1093/oxfordjournals.jhered.a111108	Include	Include	Exclude_NoError	Excluded_PreviousSteps	Excluded_PreviousSteps	Excluded_PreviousSteps	Excluded_PreviousSteps	Excluded_PreviousSteps
Bouws and Finckh - 2007 - Effects of cropping history and origin of seed pot.pdf	Bouws, Heidi and Finckh, Maria R.	2007	Effects of cropping history and origin of seed potatoes on population structure of {Phytophthora} infestans	EUROPEAN JOURNAL OF PLANT PATHOLOGY	117	10.1007/s10658-006-9099-z	Include	Include	Exclude_NoError	Excluded_PreviousSteps	Excluded_PreviousSteps	Excluded_PreviousSteps	Excluded_PreviousSteps	Excluded_PreviousSteps
Brandt et al. - 2018 - Genetic Structure and Diversity Among Historic and.pdf	Brandt, Jessica R. and de Groot, Peter J. van Coeverden and Witt, Kelsey E. and Engelbrektsson, Paige K. and Helgen, Kristofer M. and Malhi, Ripan S. and Ryder, Oliver A. and Roca, Alfred L.	2018	Genetic {Structure} and {Diversity} {Among} {Historic} and {Modern} {Populations} of the {Sumatran} {Rhinoceros} ({Dicerorhinus} sumatrensis)	JOURNAL OF HEREDITY	109	10.1093/jhered/esy019	Include	Include	Exclude_NoError	Excluded_PreviousSteps	Excluded_PreviousSteps	Excluded_PreviousSteps	Excluded_PreviousSteps	Excluded_PreviousSteps
Brantestam et al. - 2007 - Genetic diversity changes and relationships in spr.pdf	Brantestam, A. Kolodinska and von Bothmer, R. and Dayteg, C. and Rashal, I. and Tuvesson, S. and Weibull, J.	2007	Genetic diversity changes and relationships in spring barley ({Hordeum} vulgare {L}.) germplasm of {Nordic} and {Baltic} areas as shown by {SSR} markers	GENETIC RESOURCES AND CROP EVOLUTION	54	10.1007/s10722-006-9159-4	Include	Include	Exclude_NoError	Excluded_PreviousSteps	Excluded_PreviousSteps	Excluded_PreviousSteps	Excluded_PreviousSteps	Excluded_PreviousSteps
Brekke et al. - 2011 - High genetic diversity in the remnant island popul.pdf	Brekke, Patricia and Bennett, Peter M. and Santure, Anna W. and Ewen, John G.	2011	High genetic diversity in the remnant island population of hihi and the genetic consequences of re-introduction	MOLECULAR ECOLOGY	20	10.1111/j.1365-294X.2010.04923.x	Include	Include	Exclude_NoError	Excluded_PreviousSteps	Excluded_PreviousSteps	Excluded_PreviousSteps	Excluded_PreviousSteps	Excluded_PreviousSteps
Brevault et al. - 2008 - Genetic diversity of the cotton aphid Aphis gossyp.pdf	Brevault, T. and Carletto, J. and Linderme, D. and Vanlerberghe-Masutti, F.	2008	Genetic diversity of the cotton aphid {Aphis} gossypii in the unstable environment of a cotton growing area	AGRICULTURAL AND FOREST ENTOMOLOGY	10	10.1111/j.1461-9563.2008.00377.x	Include	Include	Exclude_NoError	Excluded_PreviousSteps	Excluded_PreviousSteps	Excluded_PreviousSteps	Excluded_PreviousSteps	Excluded_PreviousSteps
Brito et al. - 2015 - Characterization of linkage disequilibrium, consis.pdf	Brito, Luiz F. and Jafarikia, Mohsen and Grossi, Daniela A. and Kijas, James W. and Porto-Neto, Laercio R. and Ventura, Ricardo V. and Salgorzaei, Mehdi and Schenkel, Flavio S.	2015	Characterization of linkage disequilibrium, consistency of gametic phase and admixture in {Australian} and {Canadian} goats	BMC GENETICS	16	10.1186/s12863-015-0220-1	Include	Include	Exclude_NoError	Excluded_PreviousSteps	Excluded_PreviousSteps	Excluded_PreviousSteps	Excluded_PreviousSteps	Excluded_PreviousSteps
Brown et al. - 1996 - Temporal stability of mtDNA haplotype frequencies .pdf	Brown, BL and Epifanio, JM and Smouse, PE and Kobak, CJ	1996	Temporal stability of {mtDNA} haplotype frequencies in {American} shad stocks: {To} pool or not to pool across years?	CANADIAN JOURNAL OF FISHERIES AND AQUATIC SCIENCES	53	10.1139/cjfas-53-10-2274	Include	Include	Exclude_NoError	Excluded_PreviousSteps	Excluded_PreviousSteps	Excluded_PreviousSteps	Excluded_PreviousSteps	Excluded_PreviousSteps
Budd et al. - 2015 - Conservation genetics of Magnolia acuminata, an en.pdf	Budd, Cara and Zimmer, Elizabeth and Freeland, Joanna R.	2015	Conservation genetics of {Magnolia} acuminata, an endangered species in {Canada}: {Can} genetic diversity be maintained in fragmented, peripheral populations?	CONSERVATION GENETICS	16	10.1007/s10592-015-0746-9	Include	Include	Exclude_NoError	Excluded_PreviousSteps	Excluded_PreviousSteps	Excluded_PreviousSteps	Excluded_PreviousSteps	Excluded_PreviousSteps
Burford et al. - 2011 - Age-structured genetic analysis reveals temporal a.pdf	Burford, Martha O. and Carr, Mark H. and Bernardi, Giacomo	2011	Age-structured genetic analysis reveals temporal and geographic variation within and between two cryptic rockfish species	MARINE ECOLOGY PROGRESS SERIES	442	10.3354/meps09329	Include	Include	Exclude_NoError	Excluded_PreviousSteps	Excluded_PreviousSteps	Excluded_PreviousSteps	Excluded_PreviousSteps	Excluded_PreviousSteps
Burg-2014-Colonization pathways of the northea.pdf	Burg, T. M. and Bird, H. and Lait, L. and Brooke, M. de L.	2014	Colonization pathways of the northeast Atlantic by northern fulmars a test of James Fisher's `out of Iceland' hypothesis using museum collections	JOURNAL OF AVIAN BIOLOGY	45	10.1111/j.1600-048X.2013.00262.x and 10.1111/j.1600-048X.2013.00262.x	Include	Include	Exclude_NoError	Excluded_PreviousSteps	Excluded_PreviousSteps	Excluded_PreviousSteps	Excluded_PreviousSteps	Excluded_PreviousSteps
Busch et al. - 2007 - Recent demographic bottlenecks are not accompanied.pdf	Busch, Joseph D. and Waser, Peter M. and DeWoody, J. Andrew	2007	Recent demographic bottlenecks are not accompanied by a genetic signature in banner-tailed kangaroo rats ({Dipodomys} spectabilis)	MOLECULAR ECOLOGY	16	10.1111/j.1365-294X.2007.03283.x	Include	Include	Exclude_NoError	Excluded_PreviousSteps	Excluded_PreviousSteps	Excluded_PreviousSteps	Excluded_PreviousSteps	Excluded_PreviousSteps
Butcher et al. - 2005 - Increased inbreeding and inter-species gene flow i.pdf	Butcher, PA and Skinner, AK and Gardiner, CA	2005	Increased inbreeding and inter-species gene flow in remnant populations of the rare {Eucalyptus} benthamii	CONSERVATION GENETICS	6	10.1007/s10592-004-7830-x	Include	Include	Exclude_NoError	Excluded_PreviousSteps	Excluded_PreviousSteps	Excluded_PreviousSteps	Excluded_PreviousSteps	Excluded_PreviousSteps
Cain et al. - 2011 - Genetic evaluation of a reintroduced population of.pdf	Cain, Cynthia M. and Livieri, Travis M. and Swanson, Bradley J.	2011	Genetic evaluation of a reintroduced population of black-footed ferrets ({Mustela} nigripes)	JOURNAL OF MAMMALOGY	92	10.1644/10-MAMM-S-104.1	Include	Include	Exclude_NoError	Excluded_PreviousSteps	Excluded_PreviousSteps	Excluded_PreviousSteps	Excluded_PreviousSteps	Excluded_PreviousSteps
Cammen et al. - 2015 - Genomewide investigation of adaptation to harmful .pdf	Cammen, Kristina M. and Schultz, Thomas F. and Rosel, Patricia E. and Wells, Randall S. and Read, Andrew J.	2015	Genomewide investigation of adaptation to harmful algal blooms in common bottlenose dolphins ({Tursiops} truncatus)	MOLECULAR ECOLOGY	24	10.1111/mec.13350	Include	Include	Exclude_NoError	Excluded_PreviousSteps	Excluded_PreviousSteps	Excluded_PreviousSteps	Excluded_PreviousSteps	Excluded_PreviousSteps
Campana et al. - 2012 - Genetic stability in the Icelandic horse breed.pdf	Campana, M. G. and Stock, F. and Barrett, E. and Benecke, N. and Barker, G. W. W. and Seetah, K. and Bower, M. A.	2012	Genetic stability in the {Icelandic} horse breed	ANIMAL GENETICS	43	10.1111/j.1365-2052.2011.02266.x	Include	Include	Exclude_NoError	Excluded_PreviousSteps	Excluded_PreviousSteps	Excluded_PreviousSteps	Excluded_PreviousSteps	Excluded_PreviousSteps
Campos et al. - 2008 - Introgression and genetic structure in northern Sp.pdf	Campos, Jose L. and Posada, David and Moran, Paloma	2008	Introgression and genetic structure in northern {Spanish} {Atlantic} salmon ({Salmo} salar {L}.) populations according to {mtDNA} data	CONSERVATION GENETICS	9	10.1007/s10592-007-9318-y	Include	Include	Exclude_NoError	Excluded_PreviousSteps	Excluded_PreviousSteps	Excluded_PreviousSteps	Excluded_PreviousSteps	Excluded_PreviousSteps
Canas-Alvarez-2016-Linkage disequilibrium, per.pdf	Canas-Alvarez, J. J. and Mouresan, E. F. and Varona, L. and Diaz, C. and Molina, A. and Baro, J. A. and Altarriba, J. and Carabano, M. J. and Casellas, J. and Piedrafita, J.	2016	Linkage disequilibrium, persistence of phase, and effective population size in Spanish local beef cattle breeds assessed through a high-density single nucleotide polymorphism chip	JOURNAL OF ANIMAL SCIENCE	94	10.2527/jas2016-0425	Include	Include	Exclude_NoError	Excluded_PreviousSteps	Excluded_PreviousSteps	Excluded_PreviousSteps	Excluded_PreviousSteps	Excluded_PreviousSteps
Canaza-Cayo et al. - 2014 - Population structure of Girolando breed.pdf	Canaza-Cayo, Ali William and Lopes, Paulo Savio and Gualberto Barbosa da Silva, Marcos Vinicius and Cobuci, Jaime Araujo and Torres, Robledo de Almeida and Martins, Marta Fonseca and Arbex, Wagner Antonio	2014	Population structure of {Girolando} breed	CIENCIA RURAL	44	10.1590/0103-8478cr20131307	Include	Include	Exclude_NoError	Excluded_PreviousSteps	Excluded_PreviousSteps	Excluded_PreviousSteps	Excluded_PreviousSteps	Excluded_PreviousSteps
Carneiro et al. - 2011 - The Genetic Structure of Domestic Rabbits.pdf	Carneiro, Miguel and Afonso, Sandra and Geraldes, Armando and Garreau, Herve and Bolet, Gerard and Boucher, Samuel and Tircazes, Aurelie and Queney, Guillaume and Nachman, Michael W. and Ferrand, Nuno	2011	The {Genetic} {Structure} of {Domestic} {Rabbits	MOLECULAR BIOLOGY AND EVOLUTION	28	10.1093/molbev/msr003	Include	Include	Exclude_NoError	Excluded_PreviousSteps	Excluded_PreviousSteps	Excluded_PreviousSteps	Excluded_PreviousSteps	Excluded_PreviousSteps
Carneiro-2011-Effects of selective logging on.pdf	Carneiro, F. S. and Lacerda, A. E. B. and Lemes, M. R. and Gribel, R. and Kanashiro, M. and Wadt, L. H. O. and Sebbenn, A. M.	2011	Effects of selective logging on the mating system and pollen dispersal of Hymenaea courbaril L. (Leguminosae) in the Eastern Brazilian Amazon as revealed by microsatellite analysis	FOREST ECOLOGY AND MANAGEMENT	262	10.1016/j.foreco.2011.07.023	Include	Include	Exclude_NoError	Excluded_PreviousSteps	Excluded_PreviousSteps	Excluded_PreviousSteps	Excluded_PreviousSteps	Excluded_PreviousSteps
Caroffino et al. - 2008 - Stocking success of local-origin fry and impact of.pdf	Caroffino, David C. and Miller, Loren M. and Kapuscinski, Anne R. and Ostazeski, Joseph J.	2008	Stocking success of local-origin fry and impact of hatchery ancestry: monitoring a new steelhead ({Oncorhynchus} mykiss) stocking program in a {Minnesota} tributary to {Lake} {Superior	CANADIAN JOURNAL OF FISHERIES AND AQUATIC SCIENCES	65	10.1139/F07-167	Include	Include	Exclude_NoError	Excluded_PreviousSteps	Excluded_PreviousSteps	Excluded_PreviousSteps	Excluded_PreviousSteps	Excluded_PreviousSteps
Cavani et al. - 2018 - Genetic diversity of Brazilian Brahman cattle by p.pdf	Cavani, Ligia and de Oliveira Silva, Rafael Medeiros and Duitama Carreno, Luis Orlando and Ono, Rafael Keith and Bertipaglia, Tassia Souza and Farah, Michel Marques and Millen, Danilo Domingues and da Fonseca, Ricardo	2018	Genetic diversity of {Brazilian} {Brahman} cattle by pedigree analysis	PESQUISA AGROPECUARIA BRASILEIRA	53	10.1590/S0100-204X2018000100008	Include	Include	Exclude_NoError	Excluded_PreviousSteps	Excluded_PreviousSteps	Excluded_PreviousSteps	Excluded_PreviousSteps	Excluded_PreviousSteps
Chapuis et al. - 2017 - Genetic and Morphological Variation in Non-Polyphe.pdf	Chapuis, M. P. and Foucart, A. and Plantamp, C. and Blondin, L. and Lemenager, N. and Benoit, L. and Gay, P. E. and Bazelet, C. S.	2017	Genetic and morphological variation in non-polyphenic southern African populations of the desert locust	AFRICAN ENTOMOLOGY	25	10.4001/003.025.0013	Include	Include	Exclude_NoError	Excluded_PreviousSteps	Excluded_PreviousSteps	Excluded_PreviousSteps	Excluded_PreviousSteps	Excluded_PreviousSteps
Charaabi et al. - 2016 - Genetic variation in target-site resistance to pyr.pdf	Charaabi, Kamel and Boukhris-Bouhachem, Sonia and Makni, Mohamed and Fenton, Brian and Denholm, Ian	2016	Genetic variation in target-site resistance to pyrethroids and pirimicarb in {Tunisian} populations of the peach potato aphid, {Myzus} persicae ({Sulzer}) ({Hemiptera}: {Aphididae	PEST MANAGEMENT SCIENCE	72	10.1002/ps.4276	Include	Include	Exclude_NoError	Excluded_PreviousSteps	Excluded_PreviousSteps	Excluded_PreviousSteps	Excluded_PreviousSteps	Excluded_PreviousSteps
Chassaing et al. - 2018 - Microsatellite diversity of a critically endangere.pdf	Chassaing, Olivier and Desse-Berset, Nathalie and Hanni, Catherine and Hughes, Sandrine and Berrebi, Patrick	2018	Microsatellite diversity of a critically endangered sturgeon, {Acipenser} sturio {L}. 1758, assessed from museum and archaeological tissue remains	JOURNAL OF BIOGEOGRAPHY	45	10.1111/jbi.13187	Include	Include	Exclude_NoError	Excluded_PreviousSteps	Excluded_PreviousSteps	Excluded_PreviousSteps	Excluded_PreviousSteps	Excluded_PreviousSteps
Chassaing-2016-Phylogeography of the European.pdf	Chassaing, Olivier and Desse-Berset, Nathalie and Haenni, Catherine and Hughes, Sandrine and Berrebi, Patrick	2016	Phylogeography of the European sturgeon (Acipenser sturio) A critically endangered species	MOLECULAR PHYLOGENETICS AND EVOLUTION	94	10.1016/j.ympev.2015.09.020	Include	Include	Exclude_NoError	Excluded_PreviousSteps	Excluded_PreviousSteps	Excluded_PreviousSteps	Excluded_PreviousSteps	Excluded_PreviousSteps
Chaves et al. - 2016 - Gene dispersal via seeds and pollen and their effe.pdf	Chaves, C. L. and Sebbenn, A. M. and Baranoski, A. and Goez, B. D. and Gaino, A. P. S. C. and Ruas, C. F. and Ruas, E. and Ruas, P. M.	2016	Gene dispersal via seeds and pollen and their effects on genetic structure in the facultative-apomictic {Neotropical} tree {Aspidosperma} polyneuron	SILVAE GENETICA	65	10.1515/sg-2016-0016	Include	Include	Exclude_NoError	Excluded_PreviousSteps	Excluded_PreviousSteps	Excluded_PreviousSteps	Excluded_PreviousSteps	Excluded_PreviousSteps
Chebotar et al. - 2003 - Molecular studies on genetic integrity of open-pol.pdf	Chebotar, S and Roder, MS and Korzun, V and Saal, B and Weber, WE and Borner, A	2003	Molecular studies on genetic integrity of open-pollinating species rye ({Secale} cereale {L}.) after long-term genebank maintenance	THEORETICAL AND APPLIED GENETICS	107	10.1007/s00122-003-1366-1	Include	Include	Exclude_NoError	Excluded_PreviousSteps	Excluded_PreviousSteps	Excluded_PreviousSteps	Excluded_PreviousSteps	Excluded_PreviousSteps
Chen et al. - 2009 - Genetic Characterization of Variation in Captive a.pdf	Chen, Yongjiu and Conway, Carole and Keeler-Foster, Connie and Hamman, Roger and Meismer, Steve	2009	Genetic {Characterization} of {Variation} in {Captive} and {Wild} {Woundfin	NORTH AMERICAN JOURNAL OF FISHERIES MANAGEMENT	29	10.1577/M07-191.1	Include	Include	Exclude_NoError	Excluded_PreviousSteps	Excluded_PreviousSteps	Excluded_PreviousSteps	Excluded_PreviousSteps	Excluded_PreviousSteps
Cheng et al. - 2014 - Conservation implications of the evolutionary hist.pdf	Cheng, Ellen and Hodges, Karen E. and Melo-Ferreira, Jose and Alves, Paulo C. and Mills, L. Scott	2014	Conservation implications of the evolutionary history and genetic diversity hotspots of the snowshoe hare	MOLECULAR ECOLOGY	23	10.1111/mec.12790	Include	Include	Exclude_NoError	Excluded_PreviousSteps	Excluded_PreviousSteps	Excluded_PreviousSteps	Excluded_PreviousSteps	Excluded_PreviousSteps
Chiappero et al. - 2006 - Temporal fluctuation of effective size in populati.pdf	Chiappero, Marina B. and Garcia, Beatriz A. and Calderon, Gladys E. and Gardenal, Cristina N.	2006	Temporal fluctuation of effective size in populations of {Calomys} musculinus ({Muridae} : {Sigmodontinae	JOURNAL OF MAMMALOGY	87	10.1644/05-MAMM-A-398R1.1	Include	Include	Exclude_NoError	Excluded_PreviousSteps	Excluded_PreviousSteps	Excluded_PreviousSteps	Excluded_PreviousSteps	Excluded_PreviousSteps
Chitneedi-2017-Estimations of linkage disequil.pdf	Chitneedi, P. K. and Arranz, J. J. and Suarez-Vega, A. and Garcia-Gamez, E. and Gutierrez-Gil, B.	2017	Estimations of linkage disequilibrium, effective population size and ROH-based inbreeding coefficients in Spanish Churra sheep using imputed high-density SNP genotypes	ANIMAL GENETICS	48	10.1111/age.12564 and 10.1111/age.12564	Include	Include	Exclude_NoError	Excluded_PreviousSteps	Excluded_PreviousSteps	Excluded_PreviousSteps	Excluded_PreviousSteps	Excluded_PreviousSteps
Chlyeh et al. - 2002 - Population genetics and dynamics at short spatial .pdf	Chlyeh, G and Henry, PY and Sourrouille, P and Delay, B and Khallaayoune, K and Jarne, P	2002	Population genetics and dynamics at short spatial scale in {Bulinus} truncatus, the intermediate host of {Schistosoma} haematobium in {Morocco	PARASITOLOGY	125	10.1017/S0031182002002123	Include	Include	Exclude_NoError	Excluded_PreviousSteps	Excluded_PreviousSteps	Excluded_PreviousSteps	Excluded_PreviousSteps	Excluded_PreviousSteps
Choi et al. - 2011 - Temporal Changes in Genetic Variation of Boll Weev.pdf	Choi, Sung Kyoung and Kim, Kyung Seok and Lee, Hang and Adamczyk, John J. and Greenberg, Shoil M. and Westbrook, John K. and Sappington, Thomas W.	2011	Temporal {Changes} in {Genetic} {Variation} of {Boll} {Weevil} ({Coleoptera}: {Curculionidae}) {Populations}, and {Implications} for {Population} {Assignment} in {Eradication} {Zones	ANNALS OF THE ENTOMOLOGICAL SOCIETY OF AMERICA	104	10.1603/AN11012	Include	Include	Exclude_NoError	Excluded_PreviousSteps	Excluded_PreviousSteps	Excluded_PreviousSteps	Excluded_PreviousSteps	Excluded_PreviousSteps
Chomicz-Zegar et al. - 2015 - Forest decline has not reduced genetic diversity o.pdf	Chomicz-Zegar, E. and Nowakowska, J. A. and Tereba, A.	2015	Forest decline has not reduced genetic diversity of naturally regenerated {Norway} spruce from the {Beskids}, {Poland	SILVAE GENETICA	64	10.1515/sg-2015-0025	Include	Include	Exclude_NoError	Excluded_PreviousSteps	Excluded_PreviousSteps	Excluded_PreviousSteps	Excluded_PreviousSteps	Excluded_PreviousSteps
Choudhary et al. - 2013 - Molecular Genetic Diversity of Major Indian Rice C.pdf	Choudhary, Gangaprasad and Ranjitkumar, Nagireddy and Surapaneni, Malathi and Deborah, Dondapati Annekitty and Vipparla, Abhilash and Anuradha, Ghanta and Siddiq, Ebrahimali Abubacker and Vemireddy, Lakshminarayana Reddy	2013	Molecular {Genetic} {Diversity} of {Major} {Indian} {Rice} {Cultivars} over {Decadal} {Periods	PLOS ONE	8	10.1371/journal.pone.0066197	Include	Include	Exclude_NoError	Excluded_PreviousSteps	Excluded_PreviousSteps	Excluded_PreviousSteps	Excluded_PreviousSteps	Excluded_PreviousSteps
Chu et al. - 2014 - Evidence For Rapid Spatiotemporal Changes in Genet.pdf	Chu, Dong and Guo, Dong and Tao, Yunli and Jiang, Defeng and Li, Jie and Zhang, Youjun	2014	Evidence {For} {Rapid} {Spatiotemporal} {Changes} in {Genetic} {Structure} of an {Alien} {Whitefly} {During} {Initial} {Invasion	SCIENTIFIC REPORTS	4	10.1038/srep04396	Include	Include	Exclude_NoError	Excluded_PreviousSteps	Excluded_PreviousSteps	Excluded_PreviousSteps	Excluded_PreviousSteps	Excluded_PreviousSteps
Chun et al. - 2010 - Gene flow and population admixture as the primary .pdf	Chun, Young Jin and Fumanal, Boris and Laitung, Beryl and Bretagnolle, Francois	2010	Gene flow and population admixture as the primary post-invasion processes in common ragweed ({Ambrosia} artemisiifolia) populations in {France	NEW PHYTOLOGIST	185	10.1111/j.1469-8137.2009.03129.x	Include	Include	Exclude_NoError	Excluded_PreviousSteps	Excluded_PreviousSteps	Excluded_PreviousSteps	Excluded_PreviousSteps	Excluded_PreviousSteps
Chung-2008-Genetic and life-history trait vari.pdf	Chung, Pann Pann and Hyne, Ross V. and Mann, Reinier M. and Ballard, J. William O.	2008	Genetic and life-history trait variation of the amphipod Melita plumulosa from polluted and unpolluted waterways in eastern Australia	SCIENCE OF THE TOTAL ENVIRONMENT	403	10.1016/j.scitotenv.2008.05.038	Include	Include	Exclude_NoError	Excluded_PreviousSteps	Excluded_PreviousSteps	Excluded_PreviousSteps	Excluded_PreviousSteps	Excluded_PreviousSteps
Chung-2011-Temporal and geographical genetic v.pdf	Chung, Pann Pann and Hyne, Ross V. and Mann, Reinier M. and Ballard, J. William O.	2011	Temporal and geographical genetic variation in the amphipod Melita plumulosa (Crustacea Melitidae) Link of a localized change in haplotype frequencies to a chemical spill	CHEMOSPHERE	82	10.1016/j.chemosphere.2010.10.043	Include	Include	Exclude_NoError	Excluded_PreviousSteps	Excluded_PreviousSteps	Excluded_PreviousSteps	Excluded_PreviousSteps	Excluded_PreviousSteps
Clemento et al. - 2014 - Evaluation of a single nucleotide polymorphism bas.pdf	Clemento, Anthony J. and Crandall, Eric D. and Garza, John Carlos	2014	Evaluation of a single nucleotide polymorphism baseline for genetic stock identification of {Chinook} {Salmon} ({Oncorhynchus} tshawytscha) in the {California} {Current} large marine ecosystem	FISHERY BULLETIN	112	10.7755/FB.112.2-3.2	Include	Include	Exclude_NoError	Excluded_PreviousSteps	Excluded_PreviousSteps	Excluded_PreviousSteps	Excluded_PreviousSteps	Excluded_PreviousSteps
Colli et al. - 2018 - Genome-wide SNP profiling of worldwide goat popula.pdf	Colli, Licia and Milanesi, Marco and Talenti, Andrea and Bertolini, Francesca and Chen, Minhui and Crisa, Alessandra and Daly, Kevin Gerard and Del Corvo, Marcello and Guldbrandtsen, Bernt and Lenstra, Johannes A. and Rosen, Benjamin D. and Vajana, Elia and Catillo, Gennaro and Joost, Stephane and Nicolazzi, Ezequiel Luis and Rochat, Estelle and Rothschild, Max F. and Servin, Bertrand and Sonsteg…	2018	Genome-wide {SNP} profiling of worldwide goat populations reveals strong partitioning of diversity and highlights post-domestication migration routes	GENETICS SELECTION EVOLUTION	50	10.1186/s12711-018-0422-x	Include	Include	Exclude_NoError	Excluded_PreviousSteps	Excluded_PreviousSteps	Excluded_PreviousSteps	Excluded_PreviousSteps	Excluded_PreviousSteps
Corbin et al. - 2010 - Linkage disequilibrium and historical effective po.pdf	Corbin, L. J. and Blott, S. C. and Swinburne, J. E. and Vaudin, M. and Bishop, S. C. and Woolliams, J. A.	2010	Linkage disequilibrium and historical effective population size in the {Thoroughbred} horse	ANIMAL GENETICS	41	10.1111/j.1365-2052.2010.02092.x	Include	Include	Exclude_NoError	Excluded_PreviousSteps	Excluded_PreviousSteps	Excluded_PreviousSteps	Excluded_PreviousSteps	Excluded_PreviousSteps
Cortinas et al. - 2010 - Genetic diversity in the Eucalyptus stem pathogen .pdf	Cortinas, M. N. and Barnes, I. and Wingfield, M. J. and Wingfield, B. D.	2010	Genetic diversity in the {Eucalyptus} stem pathogen {Teratosphaeria} zuluensis	AUSTRALASIAN PLANT PATHOLOGY	39	10.1071/AP10010	Include	Include	Exclude_NoError	Excluded_PreviousSteps	Excluded_PreviousSteps	Excluded_PreviousSteps	Excluded_PreviousSteps	Excluded_PreviousSteps
Creelman et al. - 2011 - Temporal and Geographic Genetic Divergence Charac.pdf	Creelman, Elisabeth K. and Hauser, Lorenz and Simmons, Ryan K. and Templin, William D. and Seeb, Lisa W.	2011	Temporal and {Geographic} {Genetic} {Divergence}: {Characterizing} {Sockeye} {Salmon} {Populations} in the {Chignik} {Watershed}, {Alaska}, {Using} {Single}-{Nucleotide} {Polymorphisms	TRANSACTIONS OF THE AMERICAN FISHERIES SOCIETY	140	10.1080/00028487.2011.584494	Include	Include	Exclude_NoError	Excluded_PreviousSteps	Excluded_PreviousSteps	Excluded_PreviousSteps	Excluded_PreviousSteps	Excluded_PreviousSteps
Crellen et al. - 2016 - Whole genome resequencing of the human parasite Sc.pdf	Crellen, Thomas and Allan, Fiona and David, Sophia and Durrant, Caroline and Huckvale, Thomas and Holroyd, Nancy and Emery, Aidan M. and Rollinson, David and Aanensen, David M. and Berriman, Matthew and Webster, Joanne P. and Cotton, James A.	2016	Whole genome resequencing of the human parasite {Schistosoma} mansoni reveals population history and effects of selection	SCIENTIFIC REPORTS	6	10.1038/srep20954	Include	Include	Exclude_NoError	Excluded_PreviousSteps	Excluded_PreviousSteps	Excluded_PreviousSteps	Excluded_PreviousSteps	Excluded_PreviousSteps
Cronin et al. - 2013 - Genetic Variation and Differentiation of Bison (Bi.pdf	Cronin, Matthew A. and MacNeil, Michael D. and Vu, Ninh and Leesburg, Vicki and Blackburn, Harvey D. and Derr, James N.	2013	Genetic {Variation} and {Differentiation} of {Bison} ({Bison} bison) {Subspecies} and {Cattle} ({Bos} taurus) {Breeds} and {Subspecies	JOURNAL OF HEREDITY	104	10.1093/jhered/est030	Include	Include	Exclude_NoError	Excluded_PreviousSteps	Excluded_PreviousSteps	Excluded_PreviousSteps	Excluded_PreviousSteps	Excluded_PreviousSteps
Csencsics-2016-Origin of natural regeneration.pdf	Csencsics, Daniela and Holderegger, Rolf	2016	Origin of natural regeneration of black poplar (Populus nigra L.) and co-occurrence with hybrid poplar offspring	FLORA	222	10.1016/j.flora.2016.03.009	Include	Include	Exclude_NoError	Excluded_PreviousSteps	Excluded_PreviousSteps	Excluded_PreviousSteps	Excluded_PreviousSteps	Excluded_PreviousSteps
Czeher et al. - 2010 - Population Genetic Structure of IAnopheles gambi.pdf	Czeher, Cyrille and Labbo, Rabiou and Vieville, Gaelle and Arzika, Ibrahim and Bogreau, Herve and Rogier, Christophe and Diancourt, Laure and Brisse, Sylvain and Ariey, Frederic and Duchemin, Jean-Bernard	2010	Population Genetic Structure of Anopheles gambiae and Anopheles arabiensis in Niger	JOURNAL OF MEDICAL ENTOMOLOGY	47	10.1603/ME09173	Include_ManualScreen	Include	Exclude_NoError	Excluded_PreviousSteps	Excluded_PreviousSteps	Excluded_PreviousSteps	Excluded_PreviousSteps	Excluded_PreviousSteps
Darden et al. - 2014 - Population genetics of Cobia (Rachycentron canadum.pdf	Darden, Tanya L. and Walker, Matthew J. and Brenkert, Karl and Yost, Justin R. and Denson, Michael R.	2014	Population genetics of {Cobia} ({Rachycentron} canadum): implications for fishery management along the coast of the southeastern {United} {States	FISHERY BULLETIN	112	10.7755/FB.112.1.2	Include	Include	Exclude_NoError	Excluded_PreviousSteps	Excluded_PreviousSteps	Excluded_PreviousSteps	Excluded_PreviousSteps	Excluded_PreviousSteps
Davis et al. - 2017 - Identification of multiple genetically distinct po.pdf	Davis, Chante D. and Garza, John Carlos and Banks, Michael A.	2017	Identification of multiple genetically distinct populations of {Chinook} salmon ({Oncorhynchus} tshawytscha) in a small coastal watershed	ENVIRONMENTAL BIOLOGY OF FISHES	100	10.1007/s10641-017-0616-z	Include	Include	Exclude_NoError	Excluded_PreviousSteps	Excluded_PreviousSteps	Excluded_PreviousSteps	Excluded_PreviousSteps	Excluded_PreviousSteps
de Oliveira et al. - 2012 - Effective population size for South American sea l.pdf	de Oliveira, Larissa Rosa and Fraga, Lucia Darsie and Majluf, Patricia	2012	Effective population size for {South} {American} sea lions along the {Peruvian} coast: the survivors of the strongest {El} {Nino} event in history	JOURNAL OF THE MARINE BIOLOGICAL ASSOCIATION OF THE UNITED KINGDOM	92	10.1017/S0025315411001871	Include	Include	Exclude_NoError	Excluded_PreviousSteps	Excluded_PreviousSteps	Excluded_PreviousSteps	Excluded_PreviousSteps	Excluded_PreviousSteps
Delatte et al. - 2013 - Evidence of Habitat Structuring Aedes albopictus P.pdf	Delatte, Helene and Toty, Celine and Boyer, Sebastien and Bouetard, Anthony and Bastien, Fanny and Fontenille, Didier	2013	Evidence of {Habitat} {Structuring} {Aedes} albopictus {Populations} in {Reunion} {Island	PLOS NEGLECTED TROPICAL DISEASES	7	10.1371/journal.pntd.0002111	Include	Include	Exclude_NoError	Excluded_PreviousSteps	Excluded_PreviousSteps	Excluded_PreviousSteps	Excluded_PreviousSteps	Excluded_PreviousSteps
Delaval et al. - 2018 - Norwegian fjords contain sub-populations of roundn.pdf	Delaval, Aurelien and Dahle, Geir and Knutsen, Halvor and Devine, Jennifer and Salvanes, Anne Gro Vea	2018	Norwegian fjords contain sub-populations of roundnose grenadier {Coryphaenoides} rupestris, a deep-water fish	MARINE ECOLOGY PROGRESS SERIES	586	10.3354/meps12400	Include	Include	Exclude_NoError	Excluded_PreviousSteps	Excluded_PreviousSteps	Excluded_PreviousSteps	Excluded_PreviousSteps	Excluded_PreviousSteps
Demirci et al. - 2013 - Mitochondrial DNA Diversity of Modern, Ancient and.pdf	Demirci, Sevgin and Bastanlar, Evren Koban and Dagtas, Nihan Dilsad and Piskin, Evangelia and Engin, Atilla and Ozer, Fusun and Yuncu, Eren and Dogan, Sukru Anil and Togan, Inci	2013	Mitochondrial {DNA} {Diversity} of {Modern}, {Ancient} and {Wild} {Sheep} ({Ovis} gmelinii anatolica) from {Turkey}: {New} {Insights} on the {Evolutionary} {History} of {Sheep	PLOS ONE	8	10.1371/journal.pone.0081952	Include	Include	Exclude_NoError	Excluded_PreviousSteps	Excluded_PreviousSteps	Excluded_PreviousSteps	Excluded_PreviousSteps	Excluded_PreviousSteps
Derycke et al. - 2007 - Spatiotemporal analysis of population genetic stru.pdf	Derycke, S. and Backeljau, T. and Vlaeminck, C. and Vierstraete, A. and Vanfleteren, J. and Vincx, M. and Moens, T.	2007	Spatiotemporal analysis of population genetic structure in {Geomonhystera} disjuncta ({Nematoda}, {Monhysteridae}) reveals high levels of molecular diversity	MARINE BIOLOGY	151	10.1007/s00227-007-0609-0	Include	Include	Exclude_NoError	Excluded_PreviousSteps	Excluded_PreviousSteps	Excluded_PreviousSteps	Excluded_PreviousSteps	Excluded_PreviousSteps
Dobson et al. - 2004 - The influence of social breeding groups on effecti.pdf	Dobson, FS and Chesser, RK and Hoogland, JL and Sugg, DW and Foltz, DW	2004	The influence of social breeding groups on effective population size in black-tailed prairie dogs	JOURNAL OF MAMMALOGY	85	10.1644/1545-1542(2004)085<0058:TIOSBG>2.0.CO;2	Include	Include	Exclude_NoError	Excluded_PreviousSteps	Excluded_PreviousSteps	Excluded_PreviousSteps	Excluded_PreviousSteps	Excluded_PreviousSteps
Doekes et al. - 2018 - Trends in genome-wide and region-specific genetic .pdf	Doekes, Harmen P. and Veerkamp, Roel F. and Bijma, Piter and Hiemstra, Sipke J. and Windig, Jack J.	2018	Trends in genome-wide and region-specific genetic diversity in the {Dutch}-{Flemish} {Holstein}-{Friesian} breeding program from 1986 to 2015	GENETICS SELECTION EVOLUTION	50	10.1186/s12711-018-0385-y	Include	Include	Exclude_NoError	Excluded_PreviousSteps	Excluded_PreviousSteps	Excluded_PreviousSteps	Excluded_PreviousSteps	Excluded_PreviousSteps
Dong et al. - 2010 - Density-dependent genetic variation in dynamic pop.pdf	Dong, Jingping and Li, Chuanhai and Zhang, Zhibin	2010	Density-dependent genetic variation in dynamic populations of the greater long-tailed hamster ({Tscherskia} triton)	JOURNAL OF MAMMALOGY	91	10.1644/09-MAMM-A-098R1.1	Include	Include	Exclude_NoError	Excluded_PreviousSteps	Excluded_PreviousSteps	Excluded_PreviousSteps	Excluded_PreviousSteps	Excluded_PreviousSteps
Dreger et al. - 2016 - Whole-genome sequence, SNP chips and pedigree stru.pdf	Dreger, Dayna L. and Rimbault, Maud and Davis, Brian W. and Bhatnagar, Adrienne and Parker, Heidi G. and Ostrander, Elaine A.	2016	Whole-genome sequence, {SNP} chips and pedigree structure: building demographic profiles in domestic dog breeds to optimize genetic-trait mapping	DISEASE MODELS {\textbackslash}\& MECHANISMS	9	10.1242/dmm.027037	Include	Include	Exclude_NoError	Excluded_PreviousSteps	Excluded_PreviousSteps	Excluded_PreviousSteps	Excluded_PreviousSteps	Excluded_PreviousSteps
Dreger et al. - 2016 - Whole-genome sequence, SNP chips and pedigree stru.pdf	Dreger, Dayna L. and Rimbault, Maud and Davis, Brian W. and Bhatnagar, Adrienne and Parker, Heidi G. and Ostrander, Elaine A.	2016	Whole-genome sequence, {SNP} chips and pedigree structure: building demographic profiles in domestic dog breeds to optimize genetic-trait mapping	DISEASE MODELS {\textbackslash}\& MECHANISMS	9	10.1242/dmm.027037	Exclude_Dup	Excluded_PreviousSteps	Excluded_PreviousSteps	Excluded_PreviousSteps	Excluded_PreviousSteps	Excluded_PreviousSteps	Excluded_PreviousSteps	Excluded_PreviousSteps
Dufresnes et al. - 2018 - Howling from the past historical phylogeography a.pdf	Dufresnes, Christophe and Miquel, Christian and Remollino, Nadege and Biollaz, Francois and Salamin, Nicolas and Taberlet, Pierre and Fumagalli, Luca	2018	Howling from the past: historical phylogeography and diversity losses in {European} grey wolves	PROCEEDINGS OF THE ROYAL SOCIETY B-BIOLOGICAL SCIENCES	285	10.1098/rspb.2018.1148	Include	Include	Exclude_NoError	Excluded_PreviousSteps	Excluded_PreviousSteps	Excluded_PreviousSteps	Excluded_PreviousSteps	Excluded_PreviousSteps
Duminil et al. - 2016 - Relationships between population density, fine-sca.pdf	Duminil, J. and Dainou, K. and Kaviriri, D. K. and Gillet, P. and Loo, J. and Doucet, J-L and Hardy, O. J.	2016	Relationships between population density, fine-scale genetic structure, mating system and pollen dispersal in a timber tree from {African} rainforests	HEREDITY	116	10.1038/hdy.2015.101	Include	Include	Exclude_NoError	Excluded_PreviousSteps	Excluded_PreviousSteps	Excluded_PreviousSteps	Excluded_PreviousSteps	Excluded_PreviousSteps
Dupont-2006-Gregariousness and protandry promo.pdf	Dupont, L. and Richard, J. and Paulet, Y. M. and Thouzeau, G. and Viard, F.	2006	Gregariousness and protandry promote reproductive insurance in the invasive gastropod Crepidula fornicata evidence from assignment of larval paternity	MOLECULAR ECOLOGY	15	10.1111/j.1365-294X.2006.02988.x and 10.1111/j.1365-294X.2006.02988.x	Include	Include	Exclude_NoError	Excluded_PreviousSteps	Excluded_PreviousSteps	Excluded_PreviousSteps	Excluded_PreviousSteps	Excluded_PreviousSteps
Earnhardt et al. - 2004 - Strategic planning for captive populations projec.pdf	Earnhardt, JM and Thompson, SD and Schad, K	2004	Strategic planning for captive populations: projecting changes in genetic diversity	ANIMAL CONSERVATION	7	10.1017/S1367943003001161	Include	Include	Exclude_NoError	Excluded_PreviousSteps	Excluded_PreviousSteps	Excluded_PreviousSteps	Excluded_PreviousSteps	Excluded_PreviousSteps
Egizi and Fonseca - 2015 - Ecological limits can obscure expansion history p.pdf	Egizi, A. and Fonseca, D. M.	2015	Ecological limits can obscure expansion history: patterns of genetic diversity in a temperate mosquito in {Hawaii	BIOLOGICAL INVASIONS	17	10.1007/s10530-014-0710-5	Include	Include	Exclude_NoError	Excluded_PreviousSteps	Excluded_PreviousSteps	Excluded_PreviousSteps	Excluded_PreviousSteps	Excluded_PreviousSteps
Ekins et al. - 2011 - Population structure of Sclerotinia sclerotiorum o.pdf	Ekins, M. G. and Hayden, H. L. and Aitken, E. A. B. and Goulter, K. C.	2011	Population structure of {Sclerotinia} sclerotiorum on sunflower in {Australia	AUSTRALASIAN PLANT PATHOLOGY	40	10.1007/s13313-010-0018-6	Include	Include	Exclude_NoError	Excluded_PreviousSteps	Excluded_PreviousSteps	Excluded_PreviousSteps	Excluded_PreviousSteps	Excluded_PreviousSteps
El-Kassaby et al. - 2003 - Genetic evaluation of alternative silvicultural sy.pdf	El-Kassaby, YA and Dunsworth, BG and Krakowski, J	2003	Genetic evaluation of alternative silvicultural systems in coastal montane forests: western hemlock and amabilis fir	THEORETICAL AND APPLIED GENETICS	107	10.1007/s00122-003-1291-3	Include	Include	Exclude_NoError	Excluded_PreviousSteps	Excluded_PreviousSteps	Excluded_PreviousSteps	Excluded_PreviousSteps	Excluded_PreviousSteps
Erwin et al. - 2018 - Genetic assessment of a bighorn sheep population e.pdf	Erwin, John A. and Vargas, Karla and Blais, Brian R. and Bennett, Kendell and Muldoon, Julia and Findysz, Sarah and Christie, Courtney and Heffelfinger, James R. and Culver, Melanie	2018	Genetic assessment of a bighorn sheep population expansion in the {Silver} {Bell} {Mountains}, {Arizona	PEERJ	6	10.7717/peerj.5978	Include	Include	Exclude_NoError	Excluded_PreviousSteps	Excluded_PreviousSteps	Excluded_PreviousSteps	Excluded_PreviousSteps	Excluded_PreviousSteps
Eynard-2018-The impact of using old germplasm.pdf	Eynard, Sonia E. and Windig, Jack J. and Hulsegge, Ina and Hiemstra, Sipke-Joost and Calus, Mario P. L.	2018	The impact of using old germplasm on genetic merit and diversityA cattle breed case study	JOURNAL OF ANIMAL BREEDING AND GENETICS	135	10.1111/jbg.12333 and 10.1111/jbg.12333	Include	Include	Exclude_NoError	Excluded_PreviousSteps	Excluded_PreviousSteps	Excluded_PreviousSteps	Excluded_PreviousSteps	Excluded_PreviousSteps
Falahati-Anbaran et al. - 2014 - Seed dispersal in time can counteract the effect o.pdf	Falahati-Anbaran, Mohsen and Lundemo, Sverre and Stenoien, Hans K.	2014	Seed dispersal in time can counteract the effect of gene flow between natural populations of {Arabidopsis} thaliana	NEW PHYTOLOGIST	202	10.1111/nph.12702	Include	Include	Include_SecondOpinion	Exclude_NoError	Excluded_PreviousSteps	Excluded_PreviousSteps	Excluded_PreviousSteps	Excluded_PreviousSteps
Farwig et al. - 2008 - Human disturbance reduces genetic diversity of an .pdf	Farwig, Nina and Braun, Carsten and Boehning-Gaese, Katrin	2008	Human disturbance reduces genetic diversity of an endangered tropical tree, {Prunus} africana ({Rosaceae	CONSERVATION GENETICS	9	10.1007/s10592-007-9343-x	Include	Include	Exclude_NoError	Excluded_PreviousSteps	Excluded_PreviousSteps	Excluded_PreviousSteps	Excluded_PreviousSteps	Excluded_PreviousSteps
Faust et al. - 2017 - Origin and route of establishment of the invasive .pdf	Faust, Ellika and Andre, Carl and Meurling, Sara and Kochmann, Judith and Christiansen, Henrik and Jensen, Lasse Fast and Charrier, Gregory and Laugen, Ane T. and Strand, Asa	2017	Origin and route of establishment of the invasive {Pacific} oyster {Crassostrea} gigas in {Scandinavia	MARINE ECOLOGY PROGRESS SERIES	575	10.3354/meps12219	Include	Include	Exclude_NoError	Excluded_PreviousSteps	Excluded_PreviousSteps	Excluded_PreviousSteps	Excluded_PreviousSteps	Excluded_PreviousSteps
Fauvelot-2006-Short-term impact of disturbance.pdf	Fauvelot, C. and Cleary, D. F. R. and Menken, S. B. J.	2006	Short-term impact of disturbance on genetic diversity and structure of Indonesian populations of the butterfly Drupadia theda in East Kalimantan	MOLECULAR ECOLOGY	15	10.1111/j.1365-294X.2006.02920.x and 10.1111/j.1365-294X.2006.02920.x	Include	Include	Exclude_NoError	Excluded_PreviousSteps	Excluded_PreviousSteps	Excluded_PreviousSteps	Excluded_PreviousSteps	Excluded_PreviousSteps
Ferguson and Carson - 2007 - Temporal variation in Setosphaeria turcica between.pdf	Ferguson, L. M. and Carson, M. L.	2007	Temporal variation in {Setosphaeria} turcica between 1974 and 1994 and origin of races 1, 23, and 23N in the {United} {States	PHYTOPATHOLOGY	97	10.1094/PHYTO-97-11-1501	Include	Include	Exclude_NoError	Excluded_PreviousSteps	Excluded_PreviousSteps	Excluded_PreviousSteps	Excluded_PreviousSteps	Excluded_PreviousSteps
Fernandez et al. - 2005 - Genetic differentiation and estimation of effectiv.pdf	Fernandez, J and Galindo, J and Fernandez, B and Perez-Figueroa, A and Caballero, A and Rolan-Alvarez, E	2005	Genetic differentiation and estimation of effective population size and migration rates in two sympatric ecotypes of the marine snail {Littorina} saxatilis	JOURNAL OF HEREDITY	96	10.1093/jhered/esi064	Include	Include	Exclude_NoError	Excluded_PreviousSteps	Excluded_PreviousSteps	Excluded_PreviousSteps	Excluded_PreviousSteps	Excluded_PreviousSteps
Figliuolo et al. - 2007 - Temporal variation of diversity in Italian durum w.pdf	Figliuolo, Giovanni and Mazzeo, Mariarosaria and Greco, Ivana	2007	Temporal variation of diversity in {Italian} durum wheat germplasm	GENETIC RESOURCES AND CROP EVOLUTION	54	10.1007/s10722-006-0019-z	Include	Include	Exclude_NoError	Excluded_PreviousSteps	Excluded_PreviousSteps	Excluded_PreviousSteps	Excluded_PreviousSteps	Excluded_PreviousSteps
Fillatre et al. - 2003 - Bimodal run distribution in a northern population .pdf	Fillatre, EK and Etherton, P and Heath, DD	2003	Bimodal run distribution in a northern population of sockeye salmon ({Oncorhynchus} nerka): life history and genetic analysis on a temporal scale	MOLECULAR ECOLOGY	12	10.1046/j.1365-294X.2003.01869.x	Include	Include	Include	Include	Include	Include	Exclude_NoError	Excluded_PreviousSteps
Fjellheim-2005-Genetic diversity within and am.pdf	Fjellheim, S. and Rognli, O. A.	2005	Genetic diversity within and among Nordic meadow fescue (Festuca pratensis Huds.) cultivars determined on the basis of AFLP markers	CROP SCIENCE	45	10.2135/cropsci2005.0091	Include	Include	Exclude_NoError	Excluded_PreviousSteps	Excluded_PreviousSteps	Excluded_PreviousSteps	Excluded_PreviousSteps	Excluded_PreviousSteps
Flier et al. - 2007 - Genetic structure and pathogenicity of populations.pdf	Flier, W. G. and Kroon, L. P. N. M. and Hermansen, A. and Raaij, H. M. G. van and Speiser, B. and Tamm, L. and Fuchs, J. G. and Lambion, J. and Razzaghian, J. and Andrivon, D. and Wilcockson, S. and Leifert, C.	2007	Genetic structure and pathogenicity of populations of {Phytophthora} infestans from organic potato crops in {France}, {Norway}, {Switzerland} and the {United} {Kingdom	PLANT PATHOLOGY	56	10.1111/j.1365-3059.2007.01571.x	Include	Include	Exclude_NoError	Excluded_PreviousSteps	Excluded_PreviousSteps	Excluded_PreviousSteps	Excluded_PreviousSteps	Excluded_PreviousSteps
Florin and Hoglund - 2007 - Absence of population structure of turbot (Psetta .pdf	Florin, Ann-Britt and Hoglund, Jacob	2007	Absence of population structure of turbot ({Psetta} maxima) in the {Baltic} {Sea	MOLECULAR ECOLOGY	16	10.1111/j.1365-294X.2006.03120.x	Include	Include	Exclude_NoError	Excluded_PreviousSteps	Excluded_PreviousSteps	Excluded_PreviousSteps	Excluded_PreviousSteps	Excluded_PreviousSteps
Fossati et al. - 2003 - Molecular analysis of natural populations of Popul.pdf	Fossati, T and Grassi, F and Sala, F and Castiglione, S	2003	Molecular analysis of natural populations of {Populus} nigra {L}. intermingled with cultivated hybrids	MOLECULAR ECOLOGY	12	10.1046/j.1365-294X.2003.01885.x	Include	Include	Exclude_NoError	Excluded_PreviousSteps	Excluded_PreviousSteps	Excluded_PreviousSteps	Excluded_PreviousSteps	Excluded_PreviousSteps
Fraser et al. - 2007 - Loss of historical immigration and the unsuccessfu.pdf	Fraser, Dylan J. and Jones, Matthew W. and McParland, Tara L. and Hutchings, Jeffrey A.	2007	Loss of historical immigration and the unsuccessful rehabilitation of extirpated salmon populations	CONSERVATION GENETICS	8	10.1007/s10592-006-9188-8	Include	Include	Exclude_NoError	Excluded_PreviousSteps	Excluded_PreviousSteps	Excluded_PreviousSteps	Excluded_PreviousSteps	Excluded_PreviousSteps
Fridgen_etal_2013.pdf	Fridgen, Christina and Finnegan, Laura and Reaume, Christopher and Cebek, Joe and Trottier, Jim and Wilson, Paul J.	2013	CONSERVATION GENETICS OF WOOD TURTLE (GLYPTEMYS INSCULPTA) POPULATIONS IN ONTARIO, CANADA	HERPETOLOGICAL CONSERVATION AND BIOLOGY	8	NA	Include_ManualScreen	Include	Exclude_NoError	Excluded_PreviousSteps	Excluded_PreviousSteps	Excluded_PreviousSteps	Excluded_PreviousSteps	Excluded_PreviousSteps
Funk et al. - 2010 - Evidence for recent population bottlenecks in nort.pdf	Funk, W. Chris and Forsman, Eric D. and Johnson, Matthew and Mullins, Thomas D. and Haig, Susan M.	2010	Evidence for recent population bottlenecks in northern spotted owls ({Strix} occidentalis caurina)	CONSERVATION GENETICS	11	10.1007/s10592-009-9946-5	Include	Include	Exclude_NoError	Excluded_PreviousSteps	Excluded_PreviousSteps	Excluded_PreviousSteps	Excluded_PreviousSteps	Excluded_PreviousSteps
Gaewska et al. - 2012 - Formation of a new dog population observed by pedi.pdf	Glazewska, Iwona and Zielinska, Sylwia and Prusak, Beata	2012	Formation of a new dog population observed by pedigree and mtDNA analyses of the Polish Hovawart	ARCHIV FUR TIERZUCHT-ARCHIVES OF ANIMAL BREEDING	55	NA	Include_ManualScreen	Include	Exclude_NoError	Excluded_PreviousSteps	Excluded_PreviousSteps	Excluded_PreviousSteps	Excluded_PreviousSteps	Excluded_PreviousSteps
Gagne et al. - 2018 - Measures of effective population size in sea otter.pdf	Gagne, Roderick B. and Tinker, M. Timothy and Gustafson, Kyle D. and Ralls, Katherine and Larson, Shawn and Tarjan, L. Max and Miller, Melissa A. and Ernest, Holly B.	2018	Measures of effective population size in sea otters reveal special considerations for wide-ranging species	EVOLUTIONARY APPLICATIONS	11	10.1111/eva.12642	Include	Include	Exclude_NoError	Excluded_PreviousSteps	Excluded_PreviousSteps	Excluded_PreviousSteps	Excluded_PreviousSteps	Excluded_PreviousSteps
Gao et al. - 2000 - Genetic erosion in northern marginal population of.pdf	Gao, LZ and Chen, W and Jiang, WZ and Ge, S and Hong, DY and Wang, XK	2000	Genetic erosion in northern marginal population of the common wild rice {Oryza} rufipogon {Griff}, and its conservation, revealed by the change of population genetic structure	HEREDITAS	133	10.1111/j.1601-5223.2000.00047.x	Include	Include	Exclude_NoError	Excluded_PreviousSteps	Excluded_PreviousSteps	Excluded_PreviousSteps	Excluded_PreviousSteps	Excluded_PreviousSteps
Garcia-Gamez et al. - 2012 - Linkage disequilibrium and inbreeding estimation i.pdf	Garcia-Gamez, Elsa and Sahana, Goutam and Gutierrez-Gil, Beatriz and Arranz, Juan-Jose	2012	Linkage disequilibrium and inbreeding estimation in {Spanish} {Churra} sheep	BMC GENETICS	13	10.1186/1471-2156-13-43	Include	Include	Exclude_NoError	Excluded_PreviousSteps	Excluded_PreviousSteps	Excluded_PreviousSteps	Excluded_PreviousSteps	Excluded_PreviousSteps
Garrick et al. - 2015 - Naturally rare versus newly rare demographic infe.pdf	Garrick, Ryan C. and Kajdacsi, Brittney and Russello, Michael A. and Benavides, Edgar and Hyseni, Chaz and Gibbs, James P. and Tapia, Washington and Caccone, Adalgisa	2015	Naturally rare versus newly rare: demographic inferences on two timescales inform conservation of {Galapagos} giant tortoises	ECOLOGY AND EVOLUTION	5	10.1002/ece3.1388	Include	Include	Include_SecondOpinion	Exclude_NoError	Excluded_PreviousSteps	Excluded_PreviousSteps	Excluded_PreviousSteps	Excluded_PreviousSteps
Gbczyski and Ratkiewicz - 1998 - Does biotope diversity promote an increase of gene.pdf	Gebczynski, M and Ratkiewicz, M	1998	Does biotope diversity promote an increase of genetic variation in the bank vole population?	ACTA THERIOLOGICA	43	NA	Include_ManualScreen	Include	Exclude_NoError	Excluded_PreviousSteps	Excluded_PreviousSteps	Excluded_PreviousSteps	Excluded_PreviousSteps	Excluded_PreviousSteps
Gerlach et al. - 2016 - Cryptic species of cardinalfish with evidence for .pdf	Gerlach, Gabriele and Atema, Jelle and Raupach, Michael J. and Deister, Fabian and Mueller, Anke and Kingsford, Michael J.	2016	Cryptic species of cardinalfish with evidence for old and new divergence	CORAL REEFS	35	10.1007/s00338-015-1395-7	Include	Include	Exclude_NoError	Excluded_PreviousSteps	Excluded_PreviousSteps	Excluded_PreviousSteps	Excluded_PreviousSteps	Excluded_PreviousSteps
Ghafouri-Kesbi - 2010 - Change in genetic size of small-closed populations.pdf	Ghafouri-Kesbi, Farhad	2010	Change in genetic size of small-closed populations: {Lessons} from a domestic mammal population	GENETICS AND MOLECULAR BIOLOGY	33	10.1590/S1415-47572010000400011	Include	Include	Exclude_NoError	Excluded_PreviousSteps	Excluded_PreviousSteps	Excluded_PreviousSteps	Excluded_PreviousSteps	Excluded_PreviousSteps
Ghimire et al. - 2001 - Race diversity and virulence complexity of Phytoph.pdf	Ghimire, SR and Hyde, KD and Hodgkiss, IJ and Liew, ECY	2001	Race diversity and virulence complexity of {Phytophthora} infestans in {Nepal	POTATO RESEARCH	44	10.1007/BF02357903	Include	Include	Exclude_NoError	Excluded_PreviousSteps	Excluded_PreviousSteps	Excluded_PreviousSteps	Excluded_PreviousSteps	Excluded_PreviousSteps
Gladieux et al. - 2011 - Emergence of novel fungal pathogens by ecological .pdf	Gladieux, Pierre and Guerin, Fabien and Giraud, Tatiana and Caffier, Valerie and Lemaire, Christophe and Parisi, Luciana and Didelot, Frederique and Le Cam, Bruno	2011	Emergence of novel fungal pathogens by ecological speciation: importance of the reduced viability of immigrants	MOLECULAR ECOLOGY	20	10.1111/j.1365-294X.2011.05288.x	Include	Include	Exclude_NoError	Excluded_PreviousSteps	Excluded_PreviousSteps	Excluded_PreviousSteps	Excluded_PreviousSteps	Excluded_PreviousSteps
Gloria-Soria et al. - 2016 - Temporal genetic stability of Stegomyia aegypti (=.pdf	Gloria-Soria, A. and Kellner, D. A. and Brown, J. E. and Gonzalez-Acosta, C. and Kamgang, B. and Lutwama, J. and Powell, J. R.	2016	Temporal genetic stability of {Stegomyia} aegypti (= {Aedes} aegypti) populations	MEDICAL AND VETERINARY ENTOMOLOGY	30	10.1111/mve.12153	Include	Include	Exclude_NoError	Excluded_PreviousSteps	Excluded_PreviousSteps	Excluded_PreviousSteps	Excluded_PreviousSteps	Excluded_PreviousSteps
Goetze et al. - 2015 - Temporal Stability of Genetic Structure in a Mesop.pdf	Goetze, Erica and Andrews, Kimberly R. and Peijnenburg, Katja T. C. A. and Portner, Elan and Norton, Emily L.	2015	Temporal {Stability} of {Genetic} {Structure} in a {Mesopelagic} {Copepod	PLOS ONE	10	10.1371/journal.pone.0136087	Include	Include	Exclude_NoError	Excluded_PreviousSteps	Excluded_PreviousSteps	Excluded_PreviousSteps	Excluded_PreviousSteps	Excluded_PreviousSteps
Goldberg and Waits - 2010 - Comparative landscape genetics of two pond-breedin.pdf	Goldberg, C. S. and Waits, L. P.	2010	Comparative landscape genetics of two pond-breeding amphibian species in a highly modified agricultural landscape	MOLECULAR ECOLOGY	19	10.1111/j.1365-294X.2010.04673.x	Include	Include	Exclude_NoError	Excluded_PreviousSteps	Excluded_PreviousSteps	Excluded_PreviousSteps	Excluded_PreviousSteps	Excluded_PreviousSteps
Gomez-Uchida and Banks - 2006 - Estimation of effective population size for the lo.pdf	Gomez-Uchida, Daniel and Banks, Michael A.	2006	Estimation of effective population size for the long-lived darkblotched rockfish {Sebastes} crameri	JOURNAL OF HEREDITY	97	10.1093/jhered/esl042	Include	Include	Exclude_NoError	Excluded_PreviousSteps	Excluded_PreviousSteps	Excluded_PreviousSteps	Excluded_PreviousSteps	Excluded_PreviousSteps
Gomez-Uchida et al. - 2012 - Allele frequency stability in large, wild exploite.pdf	Gomez-Uchida, Daniel and Seeb, James E. and Habicht, Christopher and Seeb, Lisa W.	2012	Allele frequency stability in large, wild exploited populations over multiple generations: insights from {Alaska} sockeye salmon ({Oncorhynchus} nerka)	CANADIAN JOURNAL OF FISHERIES AND AQUATIC SCIENCES	69	10.1139/F2012-029	Include	Include	Exclude_NoError	Excluded_PreviousSteps	Excluded_PreviousSteps	Excluded_PreviousSteps	Excluded_PreviousSteps	Excluded_PreviousSteps
Gonzalez et al. - 2014 - Maintenance of Genetic Diversity in an Introduced .pdf	Gonzalez, Benito A. and Orozco-terWengel, Pablo and von Borries, Rainer and Johnson, Warren E. and Franklin, William L. and Marin, Juan C.	2014	Maintenance of {Genetic} {Diversity} in an {Introduced} {Island} {Population} of {Guanacos} after {Seven} {Decades} and {Two} {Severe} {Demographic} {Bottlenecks}: {Implications} for {Camelid} {Conservation	PLOS ONE	9	10.1371/journal.pone.0091714	Include	Include	Exclude_NoError	Excluded_PreviousSteps	Excluded_PreviousSteps	Excluded_PreviousSteps	Excluded_PreviousSteps	Excluded_PreviousSteps
Gonzalez-Diaz et al. - 2017 - Ecology and management history drive spatial genet.pdf	Gonzalez-Diaz, Patricia and Jump, Alistair S. and Perry, Annika and Wachowiak, Witold and Lapshina, Elena and Cavers, Stephen	2017	Ecology and management history drive spatial genetic structure in {Scots} pine	FOREST ECOLOGY AND MANAGEMENT	400	10.1016/j.foreco.2017.05.035	Include	Include	Exclude_NoError	Excluded_PreviousSteps	Excluded_PreviousSteps	Excluded_PreviousSteps	Excluded_PreviousSteps	Excluded_PreviousSteps
Gonzalez-Wanguemert_2007.pdf	Gonzalez-Wanguemert, N. and Perez-Ruzafa, A. and Canovas, F. and Garcia-Charton, J. A. and Marcos, C.	2007	Temporal genetic variation in populations of Diplodus sargus from the SW Mediterranean Sea	MARINE ECOLOGY PROGRESS SERIES	334	NA	Include_ManualScreen	Include	Exclude_NoError	Excluded_PreviousSteps	Excluded_PreviousSteps	Excluded_PreviousSteps	Excluded_PreviousSteps	Excluded_PreviousSteps
Gordeeva - 2018 - Local and Temporal Variation at the MHC I-A1 Locus.pdf	Gordeeva, N., V	2018	Local and {Temporal} {Variation} at the {MHC} {I}-{A}1 {Locus} in {Pink} {Salmon} {Oncorhynchus} gorbuscha of {Southern} {Sakhalin	JOURNAL OF ICHTHYOLOGY	58	10.1134/S0032945218030037	Include	Include	Exclude_NoError	Excluded_PreviousSteps	Excluded_PreviousSteps	Excluded_PreviousSteps	Excluded_PreviousSteps	Excluded_PreviousSteps
Gordeeva and Salmenkova - 2011 - Experimental microevolution transplantation of pi.pdf	Gordeeva, Natalia V. and Salmenkova, Elena A.	2011	Experimental microevolution: transplantation of pink salmon into the {European} {North	EVOLUTIONARY ECOLOGY	25	10.1007/s10682-011-9466-x	Include	Include	Exclude_NoError	Excluded_PreviousSteps	Excluded_PreviousSteps	Excluded_PreviousSteps	Excluded_PreviousSteps	Excluded_PreviousSteps
Gordeeva et al. - 2006 - Genetic divergence in pink salmon introduced into .pdf	Gordeeva, N. V. and Salmenkova, E. A. and Altukhov, Yu. P.	2006	Genetic divergence in pink salmon introduced into the {European} {North} of {Russia}: {Microsatellite} and allozyme variation analysis	RUSSIAN JOURNAL OF GENETICS	42	10.1134/S1022795406030069	Include	Include	Exclude_NoError	Excluded_PreviousSteps	Excluded_PreviousSteps	Excluded_PreviousSteps	Excluded_PreviousSteps	Excluded_PreviousSteps
Gortat et al. - 2015 - Genetic Variability in Island Populations of Two R.pdf	Gortat, Tomasz and Rutkowski, Robert and Gryczynska, Alicja and Kozakiewicz, Anna and Kozakiewicz, Michal	2015	Genetic variability in island populations of two rodent species bank vole (Myodes glareolus) and yellow-necked mouse (Apodemus flavicollis)	ANNALES ZOOLOGICI FENNICI	52	10.5735/086.052.0302	Include	Include	Exclude_NoError	Excluded_PreviousSteps	Excluded_PreviousSteps	Excluded_PreviousSteps	Excluded_PreviousSteps	Excluded_PreviousSteps
Grant-2004-Convergent evolution of Darwin_s fi.pdf	Grant, P. R. and Grant, B. R. and Markert, J. A. and Keller, L. F. and Petren, K.	2004	Convergent evolution of Darwin's finches caused by introgressive hybridization and selection	EVOLUTION	58	10.1111/j.0014-3820.2004.tb01738.x	Include	Include	Exclude_NoError	Excluded_PreviousSteps	Excluded_PreviousSteps	Excluded_PreviousSteps	Excluded_PreviousSteps	Excluded_PreviousSteps
Grueber and Jamieson - 2008 - Quantifying and managing the loss of genetic varia.pdf	Grueber, Catherine E. and Jamieson, Ian G.	2008	Quantifying and managing the loss of genetic variation in a free-ranging population of takahe through the use of pedigrees	CONSERVATION GENETICS	9	10.1007/s10592-007-9390-3	Include	Include	Exclude_NoError	Excluded_PreviousSteps	Excluded_PreviousSteps	Excluded_PreviousSteps	Excluded_PreviousSteps	Excluded_PreviousSteps
Gudmundsson et al. - 2013 - Spatio-temporal effects of stray hatchery-reared A.pdf	Gudmundsson, Leo Alexander and Gudjonsson, Sigurdur and Marteinsdottir, Gudrun and Scarnecchia, Dennis L. and Danielsdttir, Anna Kristin and Pampoulie, Christophe	2013	Spatio-temporal effects of stray hatchery-reared {Atlantic} salmon {Salmo} salar on population genetic structure within a 21 km-long {Icelandic} river system	CONSERVATION GENETICS	14	10.1007/s10592-013-0510-y	Include	Include	Exclude_NoError	Excluded_PreviousSteps	Excluded_PreviousSteps	Excluded_PreviousSteps	Excluded_PreviousSteps	Excluded_PreviousSteps
Guinand et al. - 2003 - Genetic variation over space and time analyses of.pdf	Guinand, B and Scribner, KT and Page, KS and Burnham-Curtis, MK	2003	Genetic variation over space and time: analyses of extinct and remnant lake trout populations in the {Upper} {Great} {Lakes	PROCEEDINGS OF THE ROYAL SOCIETY B-BIOLOGICAL SCIENCES	270	10.1098/rspb.2002.2250	Include	Include	Exclude_NoError	Excluded_PreviousSteps	Excluded_PreviousSteps	Excluded_PreviousSteps	Excluded_PreviousSteps	Excluded_PreviousSteps
Guinand et al. - 2003 - Genetic variation over space and time analyses of.pdf	Guinand, B and Scribner, KT and Page, KS and Burnham-Curtis, MK	2003	Genetic variation over space and time: analyses of extinct and remnant lake trout populations in the {Upper} {Great} {Lakes	PROCEEDINGS OF THE ROYAL SOCIETY B-BIOLOGICAL SCIENCES	270	10.1098/rspb.2002.2250	Exclude_Dup	Excluded_PreviousSteps	Excluded_PreviousSteps	Excluded_PreviousSteps	Excluded_PreviousSteps	Excluded_PreviousSteps	Excluded_PreviousSteps	Excluded_PreviousSteps
Guinand et al. - 2012 - Genetic signatures of historical bottlenecks in sy.pdf	Guinand, Bruno and Page, Kevin S. and Burnham-Curtis, Mary K. and Scribner, Kim T.	2012	Genetic signatures of historical bottlenecks in sympatric lake trout ({Salvelinus} namaycush) morphotypes in {Lake} {Superior	ENVIRONMENTAL BIOLOGY OF FISHES	95	10.1007/s10641-012-0005-6	Include	Include	Exclude_NoError	Excluded_PreviousSteps	Excluded_PreviousSteps	Excluded_PreviousSteps	Excluded_PreviousSteps	Excluded_PreviousSteps
Haddad et al. - 2016 - Evaluation of Apis mellifera syriaca Levant region.pdf	Haddad, Nizar Jamal and Batainh, Ahmed and Saini, Deepti and Migdadi, Osama and Aiyaz, Mohamed and Manchiganti, Rushiraj and Krishnamurthy, Venkatesh and Al-Shagour, Banan and Brake, Mohammad and Bourgeois, Lelania and De Guzman, Lilia and Rinderer, Thomas and Hamouri, Zayed Mahoud	2016	Evaluation of {Apis} mellifera syriaca {Levant} region honeybee conservation using comparative genome hybridization	GENETICA	144	10.1007/s10709-016-9897-y	Include	Include	Exclude_NoError	Excluded_PreviousSteps	Excluded_PreviousSteps	Excluded_PreviousSteps	Excluded_PreviousSteps	Excluded_PreviousSteps
Hagen et al. - 2015 - Evidence of rapid change in genetic structure and .pdf	Hagen, Snorre B. and Kopatz, Alexander and Aspi, Jouni and Kojola, Ilpo and Eiken, Hans Geir	2015	Evidence of rapid change in genetic structure and diversity during range expansion in a recovering large terrestrial carnivore	PROCEEDINGS OF THE ROYAL SOCIETY B-BIOLOGICAL SCIENCES	282	10.1098/rspb.2015.0092	Include	Include	Exclude_NoError	Excluded_PreviousSteps	Excluded_PreviousSteps	Excluded_PreviousSteps	Excluded_PreviousSteps	Excluded_PreviousSteps
Hagger - 2005 - Estimates of genetic diversity in the brown cattle.pdf	Hagger, C	2005	Estimates of genetic diversity in the brown cattle population of {Switzerland} obtained from pedigree information	JOURNAL OF ANIMAL BREEDING AND GENETICS	122	10.1111/j.1439-0388.2005.00552.x	Include	Include	Exclude_NoError	Excluded_PreviousSteps	Excluded_PreviousSteps	Excluded_PreviousSteps	Excluded_PreviousSteps	Excluded_PreviousSteps
Hailer and Leonard - 2008 - Hybridization among Three Native North American Ca.pdf	Hailer, Frank and Leonard, Jennifer A.	2008	Hybridization among {Three} {Native} {North} {American} {Canis} {Species} in a {Region} of {Natural} {Sympatry	PLOS ONE	3	10.1371/journal.pone.0003333	Include	Include	Exclude_NoError	Excluded_PreviousSteps	Excluded_PreviousSteps	Excluded_PreviousSteps	Excluded_PreviousSteps	Excluded_PreviousSteps
Hampe et al. - 2010 - Origin of spatial genetic structure in an expandin.pdf	Hampe, Arndt and El Masri, Leila and Petit, Remy J.	2010	Origin of spatial genetic structure in an expanding oak population	MOLECULAR ECOLOGY	19	10.1111/j.1365-294X.2009.04492.x	Include	Include	Exclude_NoError	Excluded_PreviousSteps	Excluded_PreviousSteps	Excluded_PreviousSteps	Excluded_PreviousSteps	Excluded_PreviousSteps
Han et al. - 2010 - Population genetic structure of the Japanese eel A.pdf	Han, Yu-San and Hung, Chia-Ling and Liao, Yi-Fen and Tzeng, Wann-Nian	2010	Population genetic structure of the {Japanese} eel {Anguilla} japonica: panmixia at spatial and temporal scales	MARINE ECOLOGY PROGRESS SERIES	401	10.3354/meps08422	Include	Include	Exclude_NoError	Excluded_PreviousSteps	Excluded_PreviousSteps	Excluded_PreviousSteps	Excluded_PreviousSteps	Excluded_PreviousSteps
Hanemaaijer-2018-The fate of genes that cross.pdf	Hanemaaijer, Mark J. and Collier, Travis C. and Chang, Allison and Shott, Chloe C. and Houston, Parker D. and Schmidt, Hanno and Main, Bradley J. and Cornel, Anthony J. and Lee, Yoosook and Lanzaro, Gregory C.	2018	The fate of genes that cross species boundaries after a major hybridization event in a natural mosquito population	MOLECULAR ECOLOGY	27	10.1111/mec.14947 and 10.1111/mec.14947	Include	Include	Exclude_NoError	Excluded_PreviousSteps	Excluded_PreviousSteps	Excluded_PreviousSteps	Excluded_PreviousSteps	Excluded_PreviousSteps
Hanin-2013-Soil seed bank and among-years gene.pdf	Hanin, N. and Quaye, M. and Westberg, E. and Barazani, O.	2013	Soil seed bank and among-years genetic diversity in arid populations of Eruca sativa Miller (Brassicaceae)	JOURNAL OF ARID ENVIRONMENTS	91	10.1016/j.jaridenv.2013.01.004	Include	Include	Exclude_NoError	Excluded_PreviousSteps	Excluded_PreviousSteps	Excluded_PreviousSteps	Excluded_PreviousSteps	Excluded_PreviousSteps
Hansen_2006_JAE.pdf	Hansen, Michael M. and Bekkevold, Dorte and Jensen, Lasse F. and Mensberg, Karen-Lise D. and Nielsen, Einar E.	2006	Genetic restoration of a stocked brown trout Salmo trutta population using microsatellite DNA analysis of historical and contemporary samples	JOURNAL OF APPLIED ECOLOGY	43	10.1111/j.1365-2664.01185.x	Include_ManualScreen	Include	Exclude_NoError	Excluded_PreviousSteps	Excluded_PreviousSteps	Excluded_PreviousSteps	Excluded_PreviousSteps	Excluded_PreviousSteps
Hardigan et al. - 2018 - Domestication of Temperate and Coastal Hybrids wit.pdf	Hardigan, Michael A. and Poorten, Thomas J. and Acharya, Charlotte B. and Cole, Glenn S. and Hummer, Kim E. and Bassil, Nahla and Edger, Patrick P. and Knapp, Steven J.	2018	Domestication of {Temperate} and {Coastal} {Hybrids} with {Distinct} {Ancestral} {Gene} {Selection} in {Octoploid} {Strawberry	PLANT GENOME	11	10.3835/plantgenome2018.07.0049	Include	Include	Exclude_NoError	Excluded_PreviousSteps	Excluded_PreviousSteps	Excluded_PreviousSteps	Excluded_PreviousSteps	Excluded_PreviousSteps
Harris et al. - 2018 - Changes in the population structure and sporulatio.pdf	Harris, A. R. and Mullett, M. S. and Webber, J. F.	2018	Changes in the population structure and sporulation behaviour of {Phytophthora} ramorum associated with the epidemic on {Larix} (larch) in {Britain	BIOLOGICAL INVASIONS	20	10.1007/s10530-018-1702-7	Include	Include	Exclude_NoError	Excluded_PreviousSteps	Excluded_PreviousSteps	Excluded_PreviousSteps	Excluded_PreviousSteps	Excluded_PreviousSteps
Harrison and Mondor - 2011 - Evidence for an Invasive Aphid ``Superclone{''} E.pdf	Harrison, John Scott and Mondor, Edward B.	2011	Evidence for an {Invasive} {Aphid} ``{Superclone}\{''\}: {Extremely} {Low} {Genetic} {Diversity} in {Oleander} {Aphid} ({Aphis} nerii) {Populations} in the {Southern} {United} {States	PLOS ONE	6	10.1371/journal.pone.0017524	Include	Include	Exclude_NoError	Excluded_PreviousSteps	Excluded_PreviousSteps	Excluded_PreviousSteps	Excluded_PreviousSteps	Excluded_PreviousSteps
Hauser et al. - 2006 - An empirical verification of population assignment.pdf	Hauser, L. and Seamons, T. . R. and Dauer, M. and Naish, K. . A. and Quinn, T. P.	2006	An empirical verification of population assignment methods by marking and parentage data: hatchery and wild steelhead ({Oncorhynchus} mykiss) in {Forks} {Creek}, {Washington}, {USA	MOLECULAR ECOLOGY	15	10.1111/j.1365-294X.2006.03017.x	Include	Include	Exclude_NoError	Excluded_PreviousSteps	Excluded_PreviousSteps	Excluded_PreviousSteps	Excluded_PreviousSteps	Excluded_PreviousSteps
He and Bjornstad - 2012 - Diversity of North European oat analyzed by SSR, A.pdf	He, Xinyao and Bjornstad, Asmund	2012	Diversity of {North} {European} oat analyzed by {SSR}, {AFLP} and {DArT} markers	THEORETICAL AND APPLIED GENETICS	125	10.1007/s00122-012-1816-8	Include	Include	Exclude_NoError	Excluded_PreviousSteps	Excluded_PreviousSteps	Excluded_PreviousSteps	Excluded_PreviousSteps	Excluded_PreviousSteps
He and Wang - 2010 - Temporal Variation in Genetic Structure of the Chi.pdf	He, Yongfeng and Wang, Jianwei	2010	Temporal {Variation} in {Genetic} {Structure} of the {Chinese} {Rare} {Minnow} ({Gobiocypris} rarus) in {Its} {Type} {Locality} {Revealed} by {Microsatellite} {Markers	BIOCHEMICAL GENETICS	48	10.1007/s10528-009-9324-5	Include	Include	Exclude_NoError	Excluded_PreviousSteps	Excluded_PreviousSteps	Excluded_PreviousSteps	Excluded_PreviousSteps	Excluded_PreviousSteps
Heath et al. - 2002 - Temporal change in genetic structure and effective.pdf	Heath, DD and Busch, C and Kelly, J and Atagi, DY	2002	Temporal change in genetic structure and effective population size in steelhead trout ({Oncorhynchus} mykiss)	MOLECULAR ECOLOGY	11	10.1046/j.1365-294X.2002.01434.x	Include	Include	Exclude_NoError	Excluded_PreviousSteps	Excluded_PreviousSteps	Excluded_PreviousSteps	Excluded_PreviousSteps	Excluded_PreviousSteps
Hedmark and Ellegren - 2007 - DNA-based monitoring of two newly founded Scandina.pdf	Hedmark, Eva and Ellegren, Hans	2007	DNA}-based monitoring of two newly founded {Scandinavian} wolverine populations	CONSERVATION GENETICS	8	10.1007/s10592-006-9231-9	Include	Include	Exclude_NoError	Excluded_PreviousSteps	Excluded_PreviousSteps	Excluded_PreviousSteps	Excluded_PreviousSteps	Excluded_PreviousSteps
Hedrick et al. - 2012 - Genetic Evaluation of Captive Populations of Endan.pdf	Hedrick, Philip W. and Lee, Rhonda and Hurt, Carla R.	2012	Genetic {Evaluation} of {Captive} {Populations} of {Endangered} {Species} and {Merging} of {Populations}: {Gila} {Topminnows} as an {Example	JOURNAL OF HEREDITY	103	10.1093/jhered/ess048	Include	Include	Exclude_NoError	Excluded_PreviousSteps	Excluded_PreviousSteps	Excluded_PreviousSteps	Excluded_PreviousSteps	Excluded_PreviousSteps
Hegazy et al. - 2014 - Temporal genetic and spatial pattern variations wi.pdf	Hegazy, Ahmad K. and Kabiel, Hanan F. and Al-Rowaily, Saud L. and Faisal, Mohamad and Zayed, Kamal and Doma, Ebtisam	2014	Temporal genetic and spatial pattern variations within and among {Anastatica} hierochuntica populations	RENDICONTI LINCEI-SCIENZE FISICHE E NATURALI	25	10.1007/s12210-013-0271-z	Include	Include	Exclude_NoError	Excluded_PreviousSteps	Excluded_PreviousSteps	Excluded_PreviousSteps	Excluded_PreviousSteps	Excluded_PreviousSteps
Heggenes et al. - 2009 - Dynamic micro-geographic and temporal genetic dive.pdf	Heggenes, Jan and Roed, Knut H. and Jorde, Per Erik and Brabrand, Age	2009	Dynamic micro-geographic and temporal genetic diversity in vertebrates: the case of lake-spawning populations of brown trout ({Salmo} trutta)	MOLECULAR ECOLOGY	18	10.1111/j.1365-294X.2009.04101.x	Include	Include	Exclude_NoError	Excluded_PreviousSteps	Excluded_PreviousSteps	Excluded_PreviousSteps	Excluded_PreviousSteps	Excluded_PreviousSteps
Herbinger-2006-Unravelling first-generation pe.pdf	Herbinger, C. M. and O'Reilly, P. T. and Verspoor, E.	2006	Unravelling first-generation pedigrees in wild endangered salmon populations using molecular genetic markers	MOLECULAR ECOLOGY	15	10.1111/j.1365-294X.2006.02923.x and 10.1111/j.1365-294X.2006.02923.x	Include	Include	Exclude_NoError	Excluded_PreviousSteps	Excluded_PreviousSteps	Excluded_PreviousSteps	Excluded_PreviousSteps	Excluded_PreviousSteps
Hereward et al. - 2013 - Gene flow in the green mirid, Creontiades dilutus .pdf	Hereward, J. P. and Walter, G. H. and DeBarro, P. J. and Lowe, A. J. and Riginos, C.	2013	Gene flow in the green mirid, {Creontiades} dilutus ({Hemiptera}: {Miridae}), across arid and agricultural environments with different host plant species	ECOLOGY AND EVOLUTION	3	10.1002/ece3.510	Include	Include	Exclude_NoError	Excluded_PreviousSteps	Excluded_PreviousSteps	Excluded_PreviousSteps	Excluded_PreviousSteps	Excluded_PreviousSteps
Hernandez-Garcia et al. - 2015 - The influence of environmental variability of a co.pdf	Hernandez-Garcia, Raquel and Munoz, Irene and Lopez-Capel, Antonio and Marcos, Concepcion and Perez-Ruzafa, Angel	2015	The influence of environmental variability of a coastal lagoon ecosystem on genetic diversity and structure of white seabream \{[\}{Diplodus} sargus ({Linnaeus} 1758)] populations	MARINE ECOLOGY-AN EVOLUTIONARY PERSPECTIVE	36	10.1111/maec.12210	Include	Include	Exclude_NoError	Excluded_PreviousSteps	Excluded_PreviousSteps	Excluded_PreviousSteps	Excluded_PreviousSteps	Excluded_PreviousSteps
Hess et al. - 2007 - Evolutionary genetics of Carpodacus mexicanus, a r.pdf	Hess, Christopher M. and Wang, Zhenshan and Edwards, Scott V.	2007	Evolutionary genetics of {Carpodacus} mexicanus, a recently colonized host of a bacterial pathogen, {Mycoplasma} gallisepticum	GENETICA	129	10.1007/s10709-006-9016-6	Include	Include	Exclude_NoError	Excluded_PreviousSteps	Excluded_PreviousSteps	Excluded_PreviousSteps	Excluded_PreviousSteps	Excluded_PreviousSteps
Hoarau et al. - 2005 - Low effective population size and evidence for inb.pdf	Hoarau, G and Boon, E and Jongma, DN and Ferber, S and Palsson, J and Van der Veer, HW and Rijnsdorp, AD and Stam, WT and Olsen, JL	2005	Low effective population size and evidence for inbreeding in an overexploited flatfish, plaice ({Pleuronectes} platessa {L	PROCEEDINGS OF THE ROYAL SOCIETY B-BIOLOGICAL SCIENCES	272	10.1098/rspb.2004.2963	Include	Include	Exclude_NoError	Excluded_PreviousSteps	Excluded_PreviousSteps	Excluded_PreviousSteps	Excluded_PreviousSteps	Excluded_PreviousSteps
Hoeck and Keller - 2012 - Inbreeding, immune defence and ectoparasite load i.pdf	Hoeck, Paquita E. A. and Keller, Lukas F.	2012	Inbreeding, immune defence and ectoparasite load in different mockingbird populations and species in the {Galapagos} {Islands	JOURNAL OF AVIAN BIOLOGY	43	10.1111/j.1600-048X.2012.05725.x	Include	Include	Exclude_NoError	Excluded_PreviousSteps	Excluded_PreviousSteps	Excluded_PreviousSteps	Excluded_PreviousSteps	Excluded_PreviousSteps
Hoeck et al. - 2010 - Differentiation with drift a spatio-temporal gene.pdf	Hoeck, Paquita E. A. and Bollmer, Jennifer L. and Parker, Patricia G. and Keller, Lukas F.	2010	Differentiation with drift: a spatio-temporal genetic analysis of {Galapagos} mockingbird populations ({Mimus} spp.)	PHILOSOPHICAL TRANSACTIONS OF THE ROYAL SOCIETY B-BIOLOGICAL SCIENCES	365	10.1098/rstb.2009.0311	Include	Include	Include	Include	Include	Include	Exclude_NoError	Excluded_PreviousSteps
Honda et al. - 2006 - Evaluation of genetic diversity in Japanese Brown .pdf	Honda, T. and Fujii, T. and Nomura, T. and Mukai, F.	2006	Evaluation of genetic diversity in {Japanese} {Brown} cattle population by pedigree analysis	JOURNAL OF ANIMAL BREEDING AND GENETICS	123	10.1111/j.1439-0388.2006.00586.x	Include	Include	Include_SecondOpinion	Exclude_NoError	Excluded_PreviousSteps	Excluded_PreviousSteps	Excluded_PreviousSteps	Excluded_PreviousSteps
Honnay et al. - 2009 - Temporal and spatial genetic variation in a metapo.pdf	Honnay, Olivier and Jacquemyn, Hans and Van Looy, Kris and Vandepitte, Katrien and Breyne, Peter	2009	Temporal and spatial genetic variation in a metapopulation of the annual {Erysimum} cheiranthoides on stony river banks	JOURNAL OF ECOLOGY	97	10.1111/j.1365-2745.2008.01452.x	Include	Include	Exclude_NoError	Excluded_PreviousSteps	Excluded_PreviousSteps	Excluded_PreviousSteps	Excluded_PreviousSteps	Excluded_PreviousSteps
Horreo et al. - 2011 - Impact of climate change and human-mediated introg.pdf	Horreo, J. L. and Machado-Schiaffino, G. and Ayllon, F. and Griffiths, A. M. and Bright, D. and Stevens, J. R. and Garcia-Vazquez, E.	2011	Impact of climate change and human-mediated introgression on southern {European} {Atlantic} salmon populations	GLOBAL CHANGE BIOLOGY	17	10.1111/j.1365-2486.2010.02350.x	Include	Include	Exclude_NoError	Excluded_PreviousSteps	Excluded_PreviousSteps	Excluded_PreviousSteps	Excluded_PreviousSteps	Excluded_PreviousSteps
Hossein-Zadeh-2016-Analysis of population stru.pdf	Hossein-Zadeh, Navid Ghavi	2016	Analysis of population structure and genetic variability in Iranian buffaloes (Bubalus bubalis) using pedigree information	ANIMAL PRODUCTION SCIENCE	56	10.1071/AN14738	Include	Include	Exclude_NoError	Excluded_PreviousSteps	Excluded_PreviousSteps	Excluded_PreviousSteps	Excluded_PreviousSteps	Excluded_PreviousSteps
Hsieh et al. - 2011 - Population genetic structure of the newly invasive.pdf	Hsieh, Chia-Hung and Chiang, Yi-Hsien and Ko, Chiun-Cheng	2011	Population genetic structure of the newly invasive {Q} biotype of {Bemisia} tabaci in {Taiwan	ENTOMOLOGIA EXPERIMENTALIS ET APPLICATA	138	10.1111/j.1570-7458.2011.01097.x	Include	Include	Exclude_NoError	Excluded_PreviousSteps	Excluded_PreviousSteps	Excluded_PreviousSteps	Excluded_PreviousSteps	Excluded_PreviousSteps
Hutchinson et al. - 2003 - Temporal analysis of archived samples indicates ma.pdf	Hutchinson, WF and van Oosterhout, C and Rogers, SI and Carvalho, GR	2003	Temporal analysis of archived samples indicates marked genetic changes in declining {North} {Sea} cod ({Gadus} morhua)	PROCEEDINGS OF THE ROYAL SOCIETY B-BIOLOGICAL SCIENCES	270	10.1098/rspb.2003.2493	Include	Include	Exclude_NoError	Excluded_PreviousSteps	Excluded_PreviousSteps	Excluded_PreviousSteps	Excluded_PreviousSteps	Excluded_PreviousSteps
Iacchei et al. - 2017 - It's about time Insights into temporal genetic pa.pdf	Iacchei, Matthew and Butcher, Elizabeth and Portner, Elan and Goetze, Erica	2017	It's about time: {Insights} into temporal genetic patterns in oceanic zooplankton from biodiversity indices	LIMNOLOGY AND OCEANOGRAPHY	62	10.1002/lno.10538	Include	Include	Exclude_NoError	Excluded_PreviousSteps	Excluded_PreviousSteps	Excluded_PreviousSteps	Excluded_PreviousSteps	Excluded_PreviousSteps
Ibi et al. - 1997 - Population structure of the Japanese Brown breed.pdf	Ibi, T and Moriya, K and Matsumoto, M and Koba, S and Sasaki, Y	1997	Population structure of the {Japanese} {Brown} breed	JOURNAL OF ANIMAL BREEDING AND GENETICS-ZEITSCHRIFT FUR TIERZUCHTUNG UND ZUCHTUNGSBIOLOGIE	114	10.1111/j.1439-0388.1997.tb00490.x	Include	Include	Exclude_NoError	Excluded_PreviousSteps	Excluded_PreviousSteps	Excluded_PreviousSteps	Excluded_PreviousSteps	Excluded_PreviousSteps
Jackson-2016-Fine-scale spatial genetic struct.pdf	Jackson, Doug and Zemenick, Ash T. and Malloure, Brian and Quandt, C. Alisha and James, Timothy Y.	2016	Fine-scale spatial genetic structure of a fungal parasite of coffee scale insects	JOURNAL OF INVERTEBRATE PATHOLOGY	139	10.1016/j.jip.2016.07.007	Include	Include	Exclude_NoError	Excluded_PreviousSteps	Excluded_PreviousSteps	Excluded_PreviousSteps	Excluded_PreviousSteps	Excluded_PreviousSteps
Jakobsdottir et al. - 2011 - Historical changes in genotypic frequencies at the.pdf	Jakobsdottir, Klara B. and Pardoe, Heidi and Magnusson, Arni and Bjornsson, Hoskuldur and Pampoulie, Christophe and Ruzzante, Daniel E. and Marteinsdottir, Guorun	2011	Historical changes in genotypic frequencies at the {Pantophysin} locus in {Atlantic} cod ({Gadus} morhua) in {Icelandic} waters: evidence of fisheries-induced selection?	EVOLUTIONARY APPLICATIONS	4	10.1111/j.1752-4571.2010.00176.x	Include	Include	Exclude_NoError	Excluded_PreviousSteps	Excluded_PreviousSteps	Excluded_PreviousSteps	Excluded_PreviousSteps	Excluded_PreviousSteps
Jan et al. - 2016 - Temporal sampling helps unravel the genetic struct.pdf	Jan, Pierre-Loup and Gracianne, Cecile and Fournet, Sylvain and Olivier, Eric and Arnaud, Jean-Francois and Porte, Catherine and Bardou-Valette, Sylvie and Denis, Marie-Christine and Petit, Eric J.	2016	Temporal sampling helps unravel the genetic structure of naturally occurring populations of a phytoparasitic nematode. 1. {Insights} from the estimation of effective population sizes	EVOLUTIONARY APPLICATIONS	9	10.1111/eva.12352	Include	Include	Exclude_NoError	Excluded_PreviousSteps	Excluded_PreviousSteps	Excluded_PreviousSteps	Excluded_PreviousSteps	Excluded_PreviousSteps
Jansson and Laikre - 2018 - Pedigree data indicate rapid inbreeding and loss o.pdf	Jansson, Mija and Laikre, Linda	2018	Pedigree data indicate rapid inbreeding and loss of genetic diversity within populations of native, traditional dog breeds of conservation concern	PLOS ONE	13	10.1371/journal.pone.0202849	Include	Include	Exclude_NoError	Excluded_PreviousSteps	Excluded_PreviousSteps	Excluded_PreviousSteps	Excluded_PreviousSteps	Excluded_PreviousSteps
Jasper et al. - 2013 - Source-Sink Estimates of Genetic Introgression Sho.pdf	Jasper, James R. and Habicht, Christopher and Moffitt, Steve and Brenner, Rich and Marsh, Jennifer and Lewis, Bert and Fox, Elisabeth Creelman and Grauvogel, Zac and Olive, Serena D. Rogers and Grant, W. Stewart	2013	Source-{Sink} {Estimates} of {Genetic} {Introgression} {Show} {Influence} of {Hatchery} {Strays} on {Wild} {Chum} {Salmon} {Populations} in {Prince} {William} {Sound}, {Alaska	PLOS ONE	8	10.1371/journal.pone.0081916	Include	Include	Exclude_NoError	Excluded_PreviousSteps	Excluded_PreviousSteps	Excluded_PreviousSteps	Excluded_PreviousSteps	Excluded_PreviousSteps
Jehle et al. - 2001 - The annual number of breeding adults and the effec.pdf	Jehle, R and Arntzen, W and Burke, T and Krupa, AP and Hodl, W	2001	The annual number of breeding adults and the effective population size of syntopic newts ({Triturus} cristatus, {T}-marmoratus)	MOLECULAR ECOLOGY	10	10.1046/j.1365-294X.2001.01237.x	Include	Include	Exclude_NoError	Excluded_PreviousSteps	Excluded_PreviousSteps	Excluded_PreviousSteps	Excluded_PreviousSteps	Excluded_PreviousSteps
Jehle et al. - 2005 - Contemporary gene flow and the spatio-temporal gen.pdf	Jehle, R and Wilson, GA and Arntzen, JW and Burke, T	2005	Contemporary gene flow and the spatio-temporal genetic structure of subdivided newt populations ({Triturus} cristatus, {T}-marmoratus)	JOURNAL OF EVOLUTIONARY BIOLOGY	18	10.1111/j.1420-9101.2004.00864.x	Include	Include	Exclude_NoError	Excluded_PreviousSteps	Excluded_PreviousSteps	Excluded_PreviousSteps	Excluded_PreviousSteps	Excluded_PreviousSteps
Jensen et al. - 2018 - Population genomics through time provides insights.pdf	Jensen, Evelyn L. and Edwards, Danielle L. and Garrick, Ryan C. and Miller, Joshua M. and Gibbs, James P. and Cayot, Linda J. and Tapia, Washington and Caccone, Adalgisa and Russello, Michael A.	2018	Population genomics through time provides insights into the consequences of decline and rapid demographic recovery through head-starting in a {Galapagos} giant tortoise	EVOLUTIONARY APPLICATIONS	11	10.1111/eva.12682	Include	Include	Exclude_NoError	Excluded_PreviousSteps	Excluded_PreviousSteps	Excluded_PreviousSteps	Excluded_PreviousSteps	Excluded_PreviousSteps
Joezy-ShekalgorabI2017.pdf	Joezy-Shekalgorabi, S. and Maghsoudi, A. and Taheri-Yeganeh, A. and Rajabi-Marand, B.	2017	GENETIC VARIABILITY OF IRANIAN ADANI GOAT BREED USING PEDIGREE ANALYSIS	JOURNAL OF ANIMAL AND PLANT SCIENCES	27	NA	Include_ManualScreen	Include	Exclude_NoError	Excluded_PreviousSteps	Excluded_PreviousSteps	Excluded_PreviousSteps	Excluded_PreviousSteps	Excluded_PreviousSteps
Jones-2005-Genetic diversity and mating system.pdf	Jones, R. C. and McKinnon, G. E. and Potts, B. M. and Vaillancourt, R. E.	2005	Genetic diversity and mating system of an endangered tree Eucalyptus morrisbyi	AUSTRALIAN JOURNAL OF BOTANY	53	10.1071/BT04182	Include	Include	Exclude_NoError	Excluded_PreviousSteps	Excluded_PreviousSteps	Excluded_PreviousSteps	Excluded_PreviousSteps	Excluded_PreviousSteps
Jordan et al. - 2016 - Loss of Genetic Diversity and Increased Subdivisio.pdf	Jordan, Steve and Giersch, J. Joseph and Muhlfeld, Clint C. and Hotaling, Scott and Fanning, Liz and Tappenbeck, Tyler H. and Luikart, Gordon	2016	Loss of {Genetic} {Diversity} and {Increased} {Subdivision} in an {Endemic} {Alpine} {Stonefly} {Threatened} by {Climate} {Change	PLOS ONE	11	10.1371/journal.pone.0157386	Include	Include	Exclude_NoError	Excluded_PreviousSteps	Excluded_PreviousSteps	Excluded_PreviousSteps	Excluded_PreviousSteps	Excluded_PreviousSteps
Jordan et al. - 2016 - Loss of Genetic Diversity and Increased Subdivisio.pdf	Jordan, Steve and Giersch, J. Joseph and Muhlfeld, Clint C. and Hotaling, Scott and Fanning, Liz and Tappenbeck, Tyler H. and Luikart, Gordon	2016	Loss of {Genetic} {Diversity} and {Increased} {Subdivision} in an {Endemic} {Alpine} {Stonefly} {Threatened} by {Climate} {Change	PLOS ONE	11	10.1371/journal.pone.0157386	Exclude_Dup	Excluded_PreviousSteps	Excluded_PreviousSteps	Excluded_PreviousSteps	Excluded_PreviousSteps	Excluded_PreviousSteps	Excluded_PreviousSteps	Excluded_PreviousSteps
Jordana et al. - 2010 - Molecular, genealogical and morphometric character.pdf	Jordana, J. and Ferrando, A. and Marmi, J. and Avellanet, R. and Aranguren-Mendez, J. A. and Goyache, F.	2010	Molecular, genealogical and morphometric characterisation of the {Pallaresa}, a {Pyrenean} relic cattle breed: {Insights} for conservation	LIVESTOCK SCIENCE	132	10.1016/j.livsci.2010.05.004	Include	Include	Exclude_NoError	Excluded_PreviousSteps	Excluded_PreviousSteps	Excluded_PreviousSteps	Excluded_PreviousSteps	Excluded_PreviousSteps
Jordana et al. - 2010 - Molecular, genealogical and morphometric character.pdf	Jordana, J. and Ferrando, A. and Marmi, J. and Avellanet, R. and Aranguren-Mendez, J. A. and Goyache, F.	2010	Molecular, genealogical and morphometric characterisation of the {Pallaresa}, a {Pyrenean} relic cattle breed: {Insights} for conservation	LIVESTOCK SCIENCE	132	10.1016/j.livsci.2010.05.004	Exclude_Dup	Excluded_PreviousSteps	Excluded_PreviousSteps	Excluded_PreviousSteps	Excluded_PreviousSteps	Excluded_PreviousSteps	Excluded_PreviousSteps	Excluded_PreviousSteps
Joukhadar et al. - 2017 - Genetic Diversity, Population Structure and Ancest.pdf	Joukhadar, Reem and Daetwyler, Hans D. and Bansal, Urmil K. and Gendall, Anthony R. and Hayden, Matthew J.	2017	Genetic {Diversity}, {Population} {Structure} and {Ancestral} {Origin} of {Australian} {Wheat	FRONTIERS IN PLANT SCIENCE	8	10.3389/fpls.2017.02115	Include	Include	Exclude_NoError	Excluded_PreviousSteps	Excluded_PreviousSteps	Excluded_PreviousSteps	Excluded_PreviousSteps	Excluded_PreviousSteps
Jump et al. - 2006 - Natural selection and climate change temperature-.pdf	Jump, Alistair S. and Hunt, Jenny M. and Martinez-Izquierdo, Jose A. and Penuelas, Josep	2006	Natural selection and climate change: temperature-linked spatial and temporal trends in gene frequency in {Fagus} sylvatica	MOLECULAR ECOLOGY	15	10.1111/j.1365-294X.2006.03027.x	Include	Include	Exclude_NoError	Excluded_PreviousSteps	Excluded_PreviousSteps	Excluded_PreviousSteps	Excluded_PreviousSteps	Excluded_PreviousSteps
Kajdacsi et al. - 2013 - Urban population genetics of slum-dwelling rats (R.pdf	Kajdacsi, Brittney and Costa, Federico and Hyseni, Chaz and Porter, Fleur and Brown, Julia and Rodrigues, Gorete and Farias, Helena and Reis, Mitermayer G. and Childs, James E. and Ko, Albert I. and Caccone, Adalgisa	2013	Urban population genetics of slum-dwelling rats ({Rattus} norvegicus) in {Salvador}, {Brazil	MOLECULAR ECOLOGY	22	10.1111/mec.12455	Include	Include	Exclude_NoError	Excluded_PreviousSteps	Excluded_PreviousSteps	Excluded_PreviousSteps	Excluded_PreviousSteps	Excluded_PreviousSteps
Kamiti et al. - 2016 - Population structure and demographic trends of the.pdf	Kamiti, Duncan and Ilatsia, Evans and Bett, Rawlynce and Kahi, Alexander	2016	Population structure and demographic trends of the registered {Sahiwal} cattle in {Kenya	TROPICAL ANIMAL HEALTH AND PRODUCTION	48	10.1007/s11250-016-1055-0	Include	Include	Exclude_NoError	Excluded_PreviousSteps	Excluded_PreviousSteps	Excluded_PreviousSteps	Excluded_PreviousSteps	Excluded_PreviousSteps
Kanda and Allendorf - 2001 - Genetic population structure of bull trout from th.pdf	Kanda, N and Allendorf, FW	2001	Genetic population structure of bull trout from the {Flathead} {River} {Basin} as shown by microsatellites and mitochondrial {DNA} markers	TRANSACTIONS OF THE AMERICAN FISHERIES SOCIETY	130	10.1577/1548-8659(2001)130<0092:GPSOBT>2.0.CO;2	Include	Include	Exclude_NoError	Excluded_PreviousSteps	Excluded_PreviousSteps	Excluded_PreviousSteps	Excluded_PreviousSteps	Excluded_PreviousSteps
Kanno et al. - 2014 - Linking movement and reproductive history of brook.pdf	Kanno, Yoichiro and Letcher, Benjamin H. and Coombs, Jason A. and Nislow, Keith H. and Whiteley, Andrew R.	2014	Linking movement and reproductive history of brook trout to assess habitat connectivity in a heterogeneous stream network	FRESHWATER BIOLOGY	59	10.1111/fwb.12254	Include	Include	Exclude_NoError	Excluded_PreviousSteps	Excluded_PreviousSteps	Excluded_PreviousSteps	Excluded_PreviousSteps	Excluded_PreviousSteps
Kanthaswamy et al. - 2018 - SNP-based genetic characterization of the Tulane N.pdf	Kanthaswamy, Sree and Ng, Jillian and Oldt, Robert F. and Phillippi-Falkenstein, Kathrine and Kubisch, H. Michael	2018	SNP}-based genetic characterization of the {Tulane} {National} {Primate} {Research} {Center}'s conventional and specific pathogen-free rhesus macaque ({Macaca} mulatta) populations	JOURNAL OF MEDICAL PRIMATOLOGY	47	10.1111/jmp.12284	Include	Include	Exclude_NoError	Excluded_PreviousSteps	Excluded_PreviousSteps	Excluded_PreviousSteps	Excluded_PreviousSteps	Excluded_PreviousSteps
Kasapidis-2008-Development and application of.pdf	Kasapidis, P. and Magoulas, A.	2008	Development and application of microsatellite markers to address the population structure of the horse mackerel Trachurus trachurus	FISHERIES RESEARCH	89	10.1016/j.fishres.2007.09.015	Include	Include	Exclude_NoError	Excluded_PreviousSteps	Excluded_PreviousSteps	Excluded_PreviousSteps	Excluded_PreviousSteps	Excluded_PreviousSteps
Keenan-1994-RECENT EVOLUTION OF POPULATION-STR.pdf	Keenan, C. P.	1994	RECENT EVOLUTION OF POPULATION-STRUCTURE IN AUSTRALIAN BARRAMUNDI, LATES-CALCARIFER (BLOCH) - AN EXAMPLE OF ISOLATION BY DISTANCE IN ONE-DIMENSION	AUSTRALIAN JOURNAL OF MARINE AND FRESHWATER RESEARCH	45	10.1071/MF9941123	Include	Include	Exclude_NoError	Excluded_PreviousSteps	Excluded_PreviousSteps	Excluded_PreviousSteps	Excluded_PreviousSteps	Excluded_PreviousSteps
Kinziger et al. - 2013 - Contemporary Population Structure in Klamath River.pdf	Kinziger, Andrew P. and Hellmair, Michael and Hankin, David G. and Garza, John Carlos	2013	Contemporary {Population} {Structure} in {Klamath} {River} {Basin} {Chinook} {Salmon} {Revealed} by {Analysis} of {Microsatellite} {Genetic} {Data	TRANSACTIONS OF THE AMERICAN FISHERIES SOCIETY	142	10.1080/00028487.2013.806351	Include	Include	Exclude_NoError	Excluded_PreviousSteps	Excluded_PreviousSteps	Excluded_PreviousSteps	Excluded_PreviousSteps	Excluded_PreviousSteps
Kitner et al. - 2015 - Coincidence of virulence shifts and population gen.pdf	Kitner, M. and Lebeda, A. and Sharma, R. and Runge, F. and Dvorak, P. and Tahir, A. and Choi, Y. -J. and Sedlakova, B. and Thines, M.	2015	Coincidence of virulence shifts and population genetic changes of {Pseudoperonospora} cubensis in the {Czech} {Republic	PLANT PATHOLOGY	64	10.1111/ppa.12370	Include	Include	Exclude_NoError	Excluded_PreviousSteps	Excluded_PreviousSteps	Excluded_PreviousSteps	Excluded_PreviousSteps	Excluded_PreviousSteps
Knibb-2014-Can genetic diversity be maintained.pdf	Knibb, Wayne and Whatmore, Paul and Lamont, Rob and Quinn, Jane and Powell, Dan and Elizur, Abigail and Anderson, Trevor and Remilton, Courtney and Nguyen Hong, Nguyen	2014	Can genetic diversity be maintained in long term mass selected populations without pedigree information? - A case study using banana shrimp Fenneropenaeus merguiensis	AQUACULTURE	428	10.1016/j.aquaculture.2014.02.026	Include	Include	Exclude_NoError	Excluded_PreviousSteps	Excluded_PreviousSteps	Excluded_PreviousSteps	Excluded_PreviousSteps	Excluded_PreviousSteps
Knott et al. - 2018 - Seasonal variation in diversity of marine benthic .pdf	Knott, K. E. and Thonig, A. and Heiskanen, S. and Hansen, B. Winding and Banta, G. T.	2018	Seasonal variation in diversity of marine benthic invertebrates leads to a positive species-genetic diversity correlation ({SGDC	MARINE ECOLOGY PROGRESS SERIES	592	10.3354/meps12520	Include	Include	Exclude_NoError	Excluded_PreviousSteps	Excluded_PreviousSteps	Excluded_PreviousSteps	Excluded_PreviousSteps	Excluded_PreviousSteps
Koeniger et al. - 2012 - Spatial and temporal determinants of genetic struc.pdf	Koeniger, Julia and Rebernig, Carolin A. and Brabec, Jiri and Kiehl, Kathrin and Greimler, Josef	2012	Spatial and temporal determinants of genetic structure in {Gentianella} bohemica	ECOLOGY AND EVOLUTION	2	10.1002/ece3.211	Include	Include	Exclude_NoError	Excluded_PreviousSteps	Excluded_PreviousSteps	Excluded_PreviousSteps	Excluded_PreviousSteps	Excluded_PreviousSteps
Kominakis et al. - 2017 - Genome-wide population structure and evolutionary .pdf	Kominakis, A. and Hager-Theodorides, A. L. and Saridaki, A. and Antonakos, G. and Tsiamis, G.	2017	Genome-wide population structure and evolutionary history of the {Frizarta} dairy sheep	ANIMAL	11	10.1017/S1751731117000428	Include	Include	Exclude_NoError	Excluded_PreviousSteps	Excluded_PreviousSteps	Excluded_PreviousSteps	Excluded_PreviousSteps	Excluded_PreviousSteps
Kominakis et al. - 2017 - Genome-wide population structure and evolutionary .pdf	Kominakis, A. and Hager-Theodorides, A. L. and Saridaki, A. and Antonakos, G. and Tsiamis, G.	2017	Genome-wide population structure and evolutionary history of the {Frizarta} dairy sheep	ANIMAL	11	10.1017/S1751731117000428	Exclude_Dup	Excluded_PreviousSteps	Excluded_PreviousSteps	Excluded_PreviousSteps	Excluded_PreviousSteps	Excluded_PreviousSteps	Excluded_PreviousSteps	Excluded_PreviousSteps
Korrida et al. - 2013 - Genetic variability characterization of the morocc.pdf	Korrida, Amal and Pablo Gutierrez, Juan and Aggrey, Samuel E. and Amin-Alami, Amal	2013	Genetic variability characterization of the moroccan houbara bustard ({Chlamydotis} undulata undulata) inferred from pedigree analysis	ZOO BIOLOGY	32	10.1002/zoo.21030	Include	Include	Exclude_NoError	Excluded_PreviousSteps	Excluded_PreviousSteps	Excluded_PreviousSteps	Excluded_PreviousSteps	Excluded_PreviousSteps
Krupa et al. - 2015 - Evaluation of Inbreeding and Genetic Variability o.pdf	Krupa, E. and Zakova, E. and Krupova, Z.	2015	Evaluation of {Inbreeding} and {Genetic} {Variability} of {Five} {Pig} {Breeds} in {Czech} {Republic	ASIAN-AUSTRALASIAN JOURNAL OF ANIMAL SCIENCES	28	10.5713/ajas.14.0251	Include	Include	Exclude_NoError	Excluded_PreviousSteps	Excluded_PreviousSteps	Excluded_PreviousSteps	Excluded_PreviousSteps	Excluded_PreviousSteps
Kuhn et al. - 2013 - Differentiation in neutral genes and a candidate g.pdf	Kuhn, Kerstin and Schwenk, Klaus and Both, Christiaan and Canal, David and Johansson, Ulf S. and van der Mije, Steven and Toepfer, Till and Paeckert, Martin	2013	Differentiation in neutral genes and a candidate gene in the pied flycatcher: using biological archives to track global climate change	ECOLOGY AND EVOLUTION	3	10.1002/ece3.855	Include	Include	Exclude_NoError	Excluded_PreviousSteps	Excluded_PreviousSteps	Excluded_PreviousSteps	Excluded_PreviousSteps	Excluded_PreviousSteps
Labonne et al. - From the bare minimum genetics and selection in p.pdf	Labonne, Jacques and Kaeuffer, Renaud and Gueraud, Franois and Zhou, Mingsha and Manicki, Aurelie and Hendry, Andrew P.	2016	From the bare minimum genetics and selection in populations founded by only a few parents	EVOLUTIONARY ECOLOGY RESEARCH	17	NA	Include_ManualScreen	Include	Exclude_NoError	Excluded_PreviousSteps	Excluded_PreviousSteps	Excluded_PreviousSteps	Excluded_PreviousSteps	Excluded_PreviousSteps
Lage et al. - 2001 - Microsatellite evaluation of haddock (Melanogrammu.pdf	Lage, C and Purcell, M and Fogarty, M and Kornfield, I	2001	Microsatellite evaluation of haddock ({Melanogrammus} aeglefinus) stocks in the northwest {Atlantic} {Ocean	CANADIAN JOURNAL OF FISHERIES AND AQUATIC SCIENCES	58	10.1139/cjfas-58-5-982	Include	Include	Exclude_NoError	Excluded_PreviousSteps	Excluded_PreviousSteps	Excluded_PreviousSteps	Excluded_PreviousSteps	Excluded_PreviousSteps
Lamy et al. - 2012 - Testing metapopulation dynamics using genetic, dem.pdf	Lamy, T. and Pointier, J. P. and Jarne, P. and David, P.	2012	Testing metapopulation dynamics using genetic, demographic and ecological data	MOLECULAR ECOLOGY	21	10.1111/j.1365-294X.2012.05478.x	Include	Include	Exclude_NoError	Excluded_PreviousSteps	Excluded_PreviousSteps	Excluded_PreviousSteps	Excluded_PreviousSteps	Excluded_PreviousSteps
Larmuseau et al. - 2010 - Mito-nuclear discordance in the degree of populati.pdf	Larmuseau, M. H. D. and Raeymaekers, J. A. M. and Hellemans, B. and Van Houdt, J. K. J. and Volckaert, F. A. M.	2010	Mito-nuclear discordance in the degree of population differentiation in a marine goby	HEREDITY	105	10.1038/hdy.2010.9	Include	Include	Include	Include	Include	Include	Exclude_NoError	Excluded_PreviousSteps
Lasker and Porto-Hannes - 2015 - Population structure among octocoral adults and re.pdf	Lasker, Howard R. and Porto-Hannes, Isabel	2015	Population structure among octocoral adults and recruits identifies scale dependent patterns of population isolation in {The} {Bahamas	PEERJ	3	10.7717/peerj.1019	Include	Include	Exclude_NoError	Excluded_PreviousSteps	Excluded_PreviousSteps	Excluded_PreviousSteps	Excluded_PreviousSteps	Excluded_PreviousSteps
Latch and Rhodes - 2005 - The effects of gene flow and population isolation .pdf	Latch, EK and Rhodes, OE	2005	The effects of gene flow and population isolation on the genetic structure of reintroduced wild turkey populations: {Are} genetic signatures of source populations retained?	CONSERVATION GENETICS	6	10.1007/s10592-005-9089-2	Include	Include	Exclude_NoError	Excluded_PreviousSteps	Excluded_PreviousSteps	Excluded_PreviousSteps	Excluded_PreviousSteps	Excluded_PreviousSteps
LAVERY et al. - 1995 - CHANGING PATTERNS OF POPULATION-STRUCTURE AND GENE.pdf	LAVERY, S and MORITZ, C and FIELDER, DR	1995	CHANGING} {PATTERNS} {OF} {POPULATION}-{STRUCTURE} {AND} {GENE} {FLOW} {AT} {DIFFERENT} {SPATIAL} {SCALES} {IN} {BIRGUS}-{LATRO} ({THE} {COCONUT} {CRAB	HEREDITY	74	10.1038/hdy.1995.75	Include	Include	Exclude_NoError	Excluded_PreviousSteps	Excluded_PreviousSteps	Excluded_PreviousSteps	Excluded_PreviousSteps	Excluded_PreviousSteps
Lee-2014-Estimating effective population size.pdf	Lee, Young-Sup and Lee, Jin Woo and Kim, Heebal	2014	Estimating effective population size of thoroughbred horses using linkage disequilibrium and theta (4 N mu) value	LIVESTOCK SCIENCE	168	10.1016/j.livsci.2014.08.008	Include	Include	Exclude_NoError	Excluded_PreviousSteps	Excluded_PreviousSteps	Excluded_PreviousSteps	Excluded_PreviousSteps	Excluded_PreviousSteps
Legg et al. - 2014 - Spatio-temporal patterns of genetic change amongst.pdf	Legg, James P. and Sseruwagi, Peter and Boniface, Simon and Okao-Okuja, Geoffrey and Shirima, Rudolph and Bigirimana, Simon and Gashaka, Gervais and Herrmann, Hans-Werner and Jeremiah, Simon and Obiero, Hannington and Ndyetabula, Innocent and Tata-Hangy, Willy and Masembe, Charles and Brown, Judith K.	2014	Spatio-temporal patterns of genetic change amongst populations of cassava Bemisia tabaci whiteflies driving virus pandemics in East and Central Africa	VIRUS RESEARCH	186	10.1016/j.virusres.2013.11.018	Include_ManualScreen	Include	Exclude_NoError	Excluded_PreviousSteps	Excluded_PreviousSteps	Excluded_PreviousSteps	Excluded_PreviousSteps	Excluded_PreviousSteps
Lehmann et al. - 2003 - Spatial and temporal variation in kinship among An.pdf	Lehmann, T and Light, M and Gimnig, JE and Hightower, A and Vulule, JM and Hawley, WA	2003	Spatial and temporal variation in kinship among {Anopheles} gambiae ({Diptera} : {Culicidae}) mosquitoes	JOURNAL OF MEDICAL ENTOMOLOGY	40	10.1603/0022-2585-40.4.421	Include	Include	Exclude_NoError	Excluded_PreviousSteps	Excluded_PreviousSteps	Excluded_PreviousSteps	Excluded_PreviousSteps	Excluded_PreviousSteps
Leino et al. - 2013 - Twentieth-century changes in the genetic compositi.pdf	Leino, M. W. and Bostrom, E. and Hagenblad, J.	2013	Twentieth-century changes in the genetic composition of {Swedish} field pea metapopulations	HEREDITY	110	10.1038/hdy.2012.93	Include	Include	Exclude_NoError	Excluded_PreviousSteps	Excluded_PreviousSteps	Excluded_PreviousSteps	Excluded_PreviousSteps	Excluded_PreviousSteps
Lemic et al. - 2016 - Monitoring techniques of the western corn rootworm.pdf	Lemic, Darija and Mikac, Katarina M. and Kozina, Antonela and Benitez, Hugo A. and McLean, Christopher M. and Bazok, Renata	2016	Monitoring techniques of the western corn rootworm are the precursor to effective {IPM} strategies	PEST MANAGEMENT SCIENCE	72	10.1002/ps.4072	Include	Include	Exclude_NoError	Excluded_PreviousSteps	Excluded_PreviousSteps	Excluded_PreviousSteps	Excluded_PreviousSteps	Excluded_PreviousSteps
Lenstra-2006-Marker-assisted conservation of E.pdf	Lenstra, J. A. and European Cattle Genetic, Diversity	2006	Marker-assisted conservation of European cattle breeds an evaluation	ANIMAL GENETICS	37	10.1111/j.1365-20052.2006.01511.x and 10.1111/j.1365-2052.2006.01511.x	Include	Include	Exclude_NoError	Excluded_PreviousSteps	Excluded_PreviousSteps	Excluded_PreviousSteps	Excluded_PreviousSteps	Excluded_PreviousSteps
Lesser et al. - 2013 - Development of genetic diversity, differentiation .pdf	Lesser, M. R. and Parchman, T. L. and Jackson, S. T.	2013	Development of genetic diversity, differentiation and structure over 500years in four ponderosa pine populations	MOLECULAR ECOLOGY	22	10.1111/mec.12280	Include	Include	Exclude_NoError	Excluded_PreviousSteps	Excluded_PreviousSteps	Excluded_PreviousSteps	Excluded_PreviousSteps	Excluded_PreviousSteps
Lethbridge-2015-A novel dispersal algorithm in.pdf	Lethbridge, Mark R. and Strauss, Jessica C.	2015	A novel dispersal algorithm in individual-based, spatially-explicit Population Viability Analysis A new role for genetic measures in model testing?	ENVIRONMENTAL MODELLING \& SOFTWARE	68	10.1016/j.envsoft.2015.02.002	Include	Include	Exclude_NoError	Excluded_PreviousSteps	Excluded_PreviousSteps	Excluded_PreviousSteps	Excluded_PreviousSteps	Excluded_PreviousSteps
Lewis et al. - 2011 - Tracing Cattle Breeds with Principal Components An.pdf	Lewis, Jamey and Abas, Zafiris and Dadousis, Christos and Lykidis, Dimitrios and Paschou, Peristera and Drineas, Petros	2011	Tracing {Cattle} {Breeds} with {Principal} {Components} {Analysis} {Ancestry} {Informative} {SNPs	PLOS ONE	6	10.1371/journal.pone.0018007	Include	Include	Exclude_NoError	Excluded_PreviousSteps	Excluded_PreviousSteps	Excluded_PreviousSteps	Excluded_PreviousSteps	Excluded_PreviousSteps
Li et al. - 2007 - Estimation of multilocus linkage disequilibria in .pdf	Li, Yanchun and Li, Yang and Wu, Song and Han, Kun and Wang, Zhengjia and Hou, Wei and Zeng, Yanru and Wu, Rongling	2007	Estimation of multilocus linkage disequilibria in diploid populations with dominant markers	GENETICS	176	10.1534/genetics.106.068890	Include	Include	Exclude_NoError	Excluded_PreviousSteps	Excluded_PreviousSteps	Excluded_PreviousSteps	Excluded_PreviousSteps	Excluded_PreviousSteps
Liang and Yang - 2019 - Genome-Wide SNP Data Revealed the Extent of Linkag.pdf	Deng, Tingxian and Liang, Aixin and Liu, Jiajia and Hua, Guohua and Ye, Tingzhu and Liu, Shenhe and Campanile, Giuseppe and Plastow, Graham and Zhang, Chunyan and Wang, Zhiquan and Salzano, Angela and Gasparrini, Bianca and Cassandro, Martino and Riaz, Hasan and Liang, Xianwei and Yang, Liguo	2019	Genome-{Wide} {SNP} {Data} {Revealed} the {Extent} of {Linkage} {Disequilibrium}, {Persistence} of {Phase} and {Effective} {Population} {Size} in {Purebred} and {Crossbred} {Buffalo} {Populations	FRONTIERS IN GENETICS	9	10.3389/fgene.2018.00688	Include	Include	Exclude_NoError	Excluded_PreviousSteps	Excluded_PreviousSteps	Excluded_PreviousSteps	Excluded_PreviousSteps	Excluded_PreviousSteps
Liang et al. - 2016 - Population Genetic Structure and the Migration of .pdf	Liang, Junmin and Liu, Xiufeng and Li, Yong and Wan, Qiong and Ma, Zhanhong and Luo, Yong	2016	Population {Genetic} {Structure} and the {Migration} of {Puccinia} striiformis f. sp tritici {Between} the {Gansu} and {Sichuan} {Basin} {Populations} of {China	PHYTOPATHOLOGY	106	10.1094/PHYTO-03-15-0081-R	Include	Include	Exclude_NoError	Excluded_PreviousSteps	Excluded_PreviousSteps	Excluded_PreviousSteps	Excluded_PreviousSteps	Excluded_PreviousSteps
Liedvogel et al. - 2012 - Integrating candidate gene and quantitative geneti.pdf	Liedvogel, Miriam and Cornwallis, Charlie K. and Sheldon, Ben C.	2012	Integrating candidate gene and quantitative genetic approaches to understand variation in timing of breeding in wild tit populations	JOURNAL OF EVOLUTIONARY BIOLOGY	25	10.1111/j.1420-9101.2012.02480.x	Include	Include	Exclude_NoError	Excluded_PreviousSteps	Excluded_PreviousSteps	Excluded_PreviousSteps	Excluded_PreviousSteps	Excluded_PreviousSteps
Linklater et al. - 2011 - Guidelines for large herbivore translocation simpl.pdf	Linklater, Wayne L. and Adcock, Keryn and du Preez, Pierre and Swaisgood, Ron R. and Law, Peter R. and Knight, Michael H. and Gedir, Jay V. and Kerley, Graham I. H.	2011	Guidelines for large herbivore translocation simplified: black rhinoceros case study	JOURNAL OF APPLIED ECOLOGY	48	10.1111/j.1365-2664.2011.01960.x	Include	Include	Exclude_NoError	Excluded_PreviousSteps	Excluded_PreviousSteps	Excluded_PreviousSteps	Excluded_PreviousSteps	Excluded_PreviousSteps
Liu et al. - 2017 - Comparison of microsatellites and SNPs for pedigre.pdf	Liu, Ting and Li, Qi and Kong, Lingfeng and Yu, Hong	2017	Comparison of microsatellites and {SNPs} for pedigree analysis in the {Pacific} oyster {Crassostrea} gigas	AQUACULTURE INTERNATIONAL	25	10.1007/s10499-017-0127-0	Include	Include	Exclude_NoError	Excluded_PreviousSteps	Excluded_PreviousSteps	Excluded_PreviousSteps	Excluded_PreviousSteps	Excluded_PreviousSteps
Liu Ting et al. - 2017 - Development of genomic microsatellite multiplex PC.pdf	Liu Ting} and {Li Qi} and {Song Junlin} and {Yu Hong	2017	Development of genomic microsatellite multiplex {PCR} using dye-labeled universal primer and its validation in pedigree analysis of {Pacific} oyster ({Crassostrea} gigas)	JOURNAL OF OCEAN UNIVERSITY OF CHINA	16	10.1007/s11802-017-3121-2	Include	Include	Exclude_NoError	Excluded_PreviousSteps	Excluded_PreviousSteps	Excluded_PreviousSteps	Excluded_PreviousSteps	Excluded_PreviousSteps
Liu-2017-Signatures of temporal genetic differ.pdf	Liu, Bing-Jian and Zhang, Bai-Dong and Gao, Tian-Xiang and Liu, Jin-Xian	2017	Signatures of temporal genetic differentiation of the small yellow croaker (Larimichthys polyactis) revealed by microsatellite markers	FISHERIES RESEARCH	194	10.1016/j.fishres.2017.05.005	Include	Include	Exclude_NoError	Excluded_PreviousSteps	Excluded_PreviousSteps	Excluded_PreviousSteps	Excluded_PreviousSteps	Excluded_PreviousSteps
Lombaert et al. - 2010 - Bridgehead Effect in the Worldwide Invasion of the.pdf	Lombaert, Eric and Guillemaud, Thomas and Cornuet, Jean-Marie and Malausa, Thibaut and Facon, Benoit and Estoup, Arnaud	2010	Bridgehead {Effect} in the {Worldwide} {Invasion} of the {Biocontrol} {Harlequin} {Ladybird	PLOS ONE	5	10.1371/journal.pone.0009743	Include	Include	Exclude_NoError	Excluded_PreviousSteps	Excluded_PreviousSteps	Excluded_PreviousSteps	Excluded_PreviousSteps	Excluded_PreviousSteps
Lompo et al. - 2018 - Phylogeography of African Locust Bean (Parkia bigl.pdf	Lompo, Djingdia and Vinceti, Barbara and Konrad, Heino and Gaisberger, Hannes and Geburek, Thomas	2018	Phylogeography of {African} {Locust} {Bean} ({Parkia} biglobosa) {Reveals} {Genetic} {Divergence} and {Spatially} {Structured} {Populations} in {West} and {Central} {Africa	JOURNAL OF HEREDITY	109	10.1093/jhered/esy047	Include	Include	Exclude_NoError	Excluded_PreviousSteps	Excluded_PreviousSteps	Excluded_PreviousSteps	Excluded_PreviousSteps	Excluded_PreviousSteps
Lorenzen et al. - 2011 - Species-specific responses of Late Quaternary mega.pdf	Lorenzen, Eline D. and Nogues-Bravo, David and Orlando, Ludovic and Weinstock, Jaco and Binladen, Jonas and Marske, Katharine A. and Ugan, Andrew and Borregaard, Michael K. and Gilbert, M. Thomas P. and Nielsen, Rasmus and Ho, Simon Y. W. and Goebel, Ted and Graf, Kelly E. and Byers, David and Stenderup, Jesper T. and Rasmussen, Morten and Campos, Paula F. and Leonard, Jennifer A. and Koepfli, Kl…	2011	Species-specific responses of {Late} {Quaternary} megafauna to climate and humans	NATURE	479	10.1038/nature10574	Include	Include	Include_SecondOpinion	Exclude_NoError	Excluded_PreviousSteps	Excluded_PreviousSteps	Excluded_PreviousSteps	Excluded_PreviousSteps
Lotterhos and Markel - 2012 - Oceanographic drivers of offspring abundance may i.pdf	Lotterhos, Katie E. and Markel, Russell W.	2012	Oceanographic drivers of offspring abundance may increase or decrease reproductive variance in a temperate marine fish	MOLECULAR ECOLOGY	21	10.1111/j.1365-294X.2012.12002.x	Include	Include	Exclude_NoError	Excluded_PreviousSteps	Excluded_PreviousSteps	Excluded_PreviousSteps	Excluded_PreviousSteps	Excluded_PreviousSteps
Lourenco-2016-Crossbreed evaluations in single.pdf	Lourenco, D. A. L. and Tsuruta, S. and Fragomeni, B. O. and Chen, C. Y. and Herring, W. O. and Misztal, I.	2016	Crossbreed evaluations in single-step genomic best linear unbiased predictor using adjusted realized relationship matrices	JOURNAL OF ANIMAL SCIENCE	94	10.2527/jas2015-9748	Include	Include	Exclude_NoError	Excluded_PreviousSteps	Excluded_PreviousSteps	Excluded_PreviousSteps	Excluded_PreviousSteps	Excluded_PreviousSteps
Louy et al. - 2013 - Genetic legacy from past panmixia high genetic va.pdf	Louy, Dirk and Habel, Jan Christian and Abadjiev, Stanislav and Schmitt, Thomas	2013	Genetic legacy from past panmixia: high genetic variability and low differentiation in disjunct populations of the {Eastern} {Large} {Heath} butterfly	BIOLOGICAL JOURNAL OF THE LINNEAN SOCIETY	110	10.1111/bij.12144	Include	Include	Exclude_NoError	Excluded_PreviousSteps	Excluded_PreviousSteps	Excluded_PreviousSteps	Excluded_PreviousSteps	Excluded_PreviousSteps
Ludwig - 2008 - Identification of Acipenseriformes species in trad.pdf	Ludwig, A.	2008	Identification of {Acipenseriformes} species in trade	JOURNAL OF APPLIED ICHTHYOLOGY	24	10.1111/j.1439-0426.2008.01085.x	Include	Include	Exclude_NoError	Excluded_PreviousSteps	Excluded_PreviousSteps	Excluded_PreviousSteps	Excluded_PreviousSteps	Excluded_PreviousSteps
Lukoschek-2018-Population declines, genetic bo.pdf	Lukoschek, Vimoksalehi	2018	Population declines, genetic bottlenecks and potential hybridization in sea snakes on Australia's Timor Sea reefs	BIOLOGICAL CONSERVATION	225	10.1016/j.biocon.2018.06.018	Include	Include	Exclude_NoError	Excluded_PreviousSteps	Excluded_PreviousSteps	Excluded_PreviousSteps	Excluded_PreviousSteps	Excluded_PreviousSteps
Ly et al. - 2013 - Relatedness and Genotype x Environment Interaction.pdf	Ly, Delphine and Hamblin, Martha and Rabbi, Ismail and Melaku, Gedil and Bakare, Moshood and Gauch, Hugh G., Jr. and Okechukwu, Richardson and Dixon, Alfred G. O. and Kulakow, Peter and Jannink, Jean-Luc	2013	Relatedness and {Genotype} x {Environment} {Interaction} {Affect} {Prediction} {Accuracies} in {Genomic} {Selection}: {A} {Study} in {Cassava	CROP SCIENCE	53	10.2135/cropsci2012.11.0653	Include	Include	Exclude_NoError	Excluded_PreviousSteps	Excluded_PreviousSteps	Excluded_PreviousSteps	Excluded_PreviousSteps	Excluded_PreviousSteps
Ma et al. - 2004 - A likelihood approach for mapping growth trajector.pdf	Ma, CX and Lin, M and Littell, RC and Yin, T and Wu, R	2004	A likelihood approach for mapping growth trajectories using dominant markers in a phase-unknown full-sib family	THEORETICAL AND APPLIED GENETICS	108	10.1007/s00122-003-1484-9	Include	Include	Exclude_NoError	Excluded_PreviousSteps	Excluded_PreviousSteps	Excluded_PreviousSteps	Excluded_PreviousSteps	Excluded_PreviousSteps
Mackowski et al. - 2015 - Genetic diversity in Hucul and Polish primitive ho.pdf	Mackowski, M. and Mucha, S. and Cholewinski, G. and Cieslak, J.	2015	Genetic diversity in {Hucul} and {Polish} primitive horse breeds	ARCHIV FUR TIERZUCHT-ARCHIVES OF ANIMAL BREEDING	58	10.5194/aab-58-23-2015	Include	Include	Exclude_NoError	Excluded_PreviousSteps	Excluded_PreviousSteps	Excluded_PreviousSteps	Excluded_PreviousSteps	Excluded_PreviousSteps
Magyari et al. - 2011 - Population dynamics and genetic changes of Picea a.pdf	Magyari, Eniko K. and Major, Agnes and Balint, Miklos and Nedli, Judit and Braun, Mihaly and Racz, Istvan and Parducci, Laura	2011	Population dynamics and genetic changes of {Picea} abies in the {South} {Carpathians} revealed by pollen and ancient {DNA} analyses	BMC EVOLUTIONARY BIOLOGY	11	10.1186/1471-2148-11-66	Include	Include	Exclude_NoError	Excluded_PreviousSteps	Excluded_PreviousSteps	Excluded_PreviousSteps	Excluded_PreviousSteps	Excluded_PreviousSteps
Makina et al. - 2015 - Extent of Linkage Disequilibrium and Effective Pop.pdf	Makina, Sithembile O. and Taylor, Jeremy F. and van Marle-Koester, Este and Muchadeyi, Farai C. and Makgahlela, Mahlako L. and MacNeil, Michael D. and Maiwashe, Azwihangwisi	2015	Extent of {Linkage} {Disequilibrium} and {Effective} {Population} {Size} in {Four} {South} {African} {Sanga} {Cattle} {Breeds	FRONTIERS IN GENETICS	6	10.3389/fgene.2015.00337	Include	Include	Exclude_NoError	Excluded_PreviousSteps	Excluded_PreviousSteps	Excluded_PreviousSteps	Excluded_PreviousSteps	Excluded_PreviousSteps
Mandak et al. - 2013 - European Invasion of North American Pinus strobus .pdf	Mandak, Bohumil and Hadincova, Veroslava and Mahelka, Vaclav and Wildova, Radka	2013	European {Invasion} of {North} {American} {Pinus} strobus at {Large} and {Fine} {Scales}: {High} {Genetic} {Diversity} and {Fine}-{Scale} {Genetic} {Clustering} over {Time} in the {Adventive} {Range	PLOS ONE	8	10.1371/journal.pone.0068514	Include	Include	Exclude_NoError	Excluded_PreviousSteps	Excluded_PreviousSteps	Excluded_PreviousSteps	Excluded_PreviousSteps	Excluded_PreviousSteps
Manlik-2017-Parasite infection of specific hos.pdf	Manlik, Oliver and Schmid-Hempel, Regula and Schmid-Hempel, Paul	2017	Parasite infection of specific host genotypes relates to changes in prevalence in two natural populations of bumblebees	INFECTION GENETICS AND EVOLUTION	56	10.1016/j.meegid.2017.11.019	Include	Include	Exclude_NoError	Excluded_PreviousSteps	Excluded_PreviousSteps	Excluded_PreviousSteps	Excluded_PreviousSteps	Excluded_PreviousSteps
Mariani et al. - 2005 - North Sea herring population structure revealed by.pdf	Mariani, S and Hutchinson, WF and Hatfield, EMC and Ruzzante, DE and Simmonds, EJ and Dahlgren, TG and Andre, C and Brigham, J and Torstensen, E and Carvalho, GR	2005	North {Sea} herring population structure revealed by microsatellite analysis	MARINE ECOLOGY PROGRESS SERIES	303	10.3354/meps303245	Include	Include	Exclude_NoError	Excluded_PreviousSteps	Excluded_PreviousSteps	Excluded_PreviousSteps	Excluded_PreviousSteps	Excluded_PreviousSteps
Marras et al. - 2015 - Analysis of runs of homozygosity and their relatio.pdf	Marras, Gabriele and Gaspa, Giustino and Sorbolini, Silvia and Dimauro, Corrado and Ajmone-Marsan, Paolo and Valentini, Alessio and Williams, John L. and Macciotta, Nicolo P. P.	2015	Analysis of runs of homozygosity and their relationship with inbreeding in five cattle breeds farmed in {Italy	ANIMAL GENETICS	46	10.1111/age.12259	Include	Include	Exclude_NoError	Excluded_PreviousSteps	Excluded_PreviousSteps	Excluded_PreviousSteps	Excluded_PreviousSteps	Excluded_PreviousSteps
Martin et al. - 2018 - Insights into Platypus Population Structure and Hi.pdf	Martin, Hilary C. and Batty, Elizabeth M. and Hussin, Julie and Westall, Portia and Daish, Tasman and Kolomyjec, Stephen and Piazza, Paolo and Bowden, Rory and Hawkins, Margaret and Grant, Tom and Moritz, Craig and Grutzner, Frank and Gongora, Jaime and Donnelly, Peter	2018	Insights into {Platypus} {Population} {Structure} and {History} from {Whole}-{Genome} {Sequencing	MOLECULAR BIOLOGY AND EVOLUTION	35	10.1093/molbev/msy041	Include	Include	Exclude_NoError	Excluded_PreviousSteps	Excluded_PreviousSteps	Excluded_PreviousSteps	Excluded_PreviousSteps	Excluded_PreviousSteps
Martinez et al. - 2000 - The use of microsatellite DNA loci for genetic mon.pdf	Martinez, JL and Gephard, S and Juanes, F and Garcia-Vazquez, E	2000	The use of microsatellite {DNA} loci for genetic monitoring of {Atlantic} salmon populations	NORTH AMERICAN JOURNAL OF AQUACULTURE	62	10.1577/1548-8454(2000)062<0285:TUOMDL>2.0.CO;2	Include	Include	Exclude_NoError	Excluded_PreviousSteps	Excluded_PreviousSteps	Excluded_PreviousSteps	Excluded_PreviousSteps	Excluded_PreviousSteps
Martinez et al. - 2001 - Genetic and life history differentiation between d.pdf	Martinez, JL and Gephard, S and Juanes, F and Perez, J and Garcia-Vazquez, E	2001	Genetic and life history differentiation between donor and derivative populations of {Atlantic} salmon	TRANSACTIONS OF THE AMERICAN FISHERIES SOCIETY	130	10.1577/1548-8659(2001)130<0508:GALHDB>2.0.CO;2	Include	Include	Exclude_NoError	Excluded_PreviousSteps	Excluded_PreviousSteps	Excluded_PreviousSteps	Excluded_PreviousSteps	Excluded_PreviousSteps
Marzario et al. - 2018 - Molecular Genotyping (SSR) and Agronomic Phenotypi.pdf	Marzario, Stefania and Logozzo, Giuseppina and David, Jacques L. and Zeuli, Pierluigi Spagnoletti and Gioia, Tania	2018	Molecular {Genotyping} ({SSR}) and {Agronomic} {Phenotyping} for {Utilization} of {Durum} {Wheat} ({Triticum} durum {Desf}.) {Ex} {Situ} {Collection} from {Southern} {Italy}: {A} {Combined} {Approach} {Including} {Pedigreed} {Varieties	GENES	9	10.3390/genes9100465	Include	Include	Exclude_NoError	Excluded_PreviousSteps	Excluded_PreviousSteps	Excluded_PreviousSteps	Excluded_PreviousSteps	Excluded_PreviousSteps
Mateus-2010-Allozymatic divergence between bor.pdf	Mateus, Rogrio R. and Machado, Luciana P. B. and Moraes, Evandro M. and Sene, Fabio M.	2010	Allozymatic divergence between border populations of two cryptic species of the Drosophila buzzatii cluster species (Diptera Drosophilidae)	BIOCHEMICAL SYSTEMATICS AND ECOLOGY	38	10.1016/j.bse.2010.03.012	Include	Include	Exclude_NoError	Excluded_PreviousSteps	Excluded_PreviousSteps	Excluded_PreviousSteps	Excluded_PreviousSteps	Excluded_PreviousSteps
Mbole-Kariuki et al. - 2014 - Genome-wide analysis reveals the ancient and recen.pdf	Mbole-Kariuki, M. N. and Sonstegard, T. and Orth, A. and Thumbi, S. M. and Bronsvoort, B. M. de C. and Kiara, H. and Toye, P. and Conradie, I. and Jennings, A. and Coetzer, K. and Woolhouse, M. E. J. and Hanotte, O. and Tapio, M.	2014	Genome-wide analysis reveals the ancient and recent admixture history of {East} {African} {Shorthorn} {Zebu} from {Western} {Kenya	HEREDITY	113	10.1038/hdy.2014.31	Include	Include	Exclude_NoError	Excluded_PreviousSteps	Excluded_PreviousSteps	Excluded_PreviousSteps	Excluded_PreviousSteps	Excluded_PreviousSteps
Mcaliley et al. - 2016 - CAPTIVE BREEDING OF THE ENDANGERED SAN ESTEBAN CHU.pdf	Mcaliley, L. Rex and Willis, Ray E. and Ivanyi, Craig and Densmore, Llewellyn D., III	2016	CAPTIVE} {BREEDING} {OF} {THE} {ENDANGERED} {SAN} {ESTEBAN} {CHUCKWALLA}, {SAUROMALUS} {VARIUS}: {EFFECTS} {OF} {A} {DECADE} {OF} {CAPTIVE} {BREEDING} {ON} {MAINTAINING} {GENETIC} {DIVERSITY	SOUTHWESTERN NATURALIST	61	10.1894/0038-4909-61.4.279	Include	Include_UnreadablePDF	Include_WrongPDF	Exclude_NoError	Excluded_PreviousSteps	Excluded_PreviousSteps	Excluded_PreviousSteps	Excluded_PreviousSteps
McEachern et al. - 2011 - Bottlenecks and rescue effects in a fluctuating po.pdf	McEachern, Mary Brooke and Van Vuren, Dirk H. and Floyd, Chris H. and May, Bernie and Eadie, John M.	2011	Bottlenecks and rescue effects in a fluctuating population of golden-mantled ground squirrels ({Spermophilus} lateralis)	CONSERVATION GENETICS	12	10.1007/s10592-010-0139-z	Include	Include	Exclude_NoError	Excluded_PreviousSteps	Excluded_PreviousSteps	Excluded_PreviousSteps	Excluded_PreviousSteps	Excluded_PreviousSteps
McPherson et al. - 2004 - Genetic differentiation, temporal stability, and t.pdf	McPherson, AA and O'Rielly, PT and Taggart, CT	2004	Genetic differentiation, temporal stability, and the absence of isolation by distance among {Atlantic} herring populations	TRANSACTIONS OF THE AMERICAN FISHERIES SOCIETY	133	10.1577/02-106	Include	Include	Exclude_NoError	Excluded_PreviousSteps	Excluded_PreviousSteps	Excluded_PreviousSteps	Excluded_PreviousSteps	Excluded_PreviousSteps
Mdladla et al. - 2016 - Population genomic structure and linkage disequili.pdf	Mdladla, K. and Dzomba, E. F. and Huson, H. J. and Muchadeyi, F. C.	2016	Population genomic structure and linkage disequilibrium analysis of {South} {African} goat breeds using genome-wide {SNP} data	ANIMAL GENETICS	47	10.1111/age.12442	Include	Include	Exclude_NoError	Excluded_PreviousSteps	Excluded_PreviousSteps	Excluded_PreviousSteps	Excluded_PreviousSteps	Excluded_PreviousSteps
Meadows et al. - 2008 - Linkage disequilibrium compared between five popul.pdf	Meadows, Jennifer R. S. and Chan, Eva K. F. and Kijas, James W.	2008	Linkage disequilibrium compared between five populations of domestic sheep	BMC GENETICS	9	10.1186/1471-2156-9-61	Include	Include	Exclude_NoError	Excluded_PreviousSteps	Excluded_PreviousSteps	Excluded_PreviousSteps	Excluded_PreviousSteps	Excluded_PreviousSteps
Mellick-2011-Consequences of long- and short-t.pdf	Mellick, Rohan and Lowe, Andrew and Rossetto, Maurizio	2011	Consequences of long- and short-term fragmentation on the genetic diversity and differentiation of a late successional rainforest conifer	AUSTRALIAN JOURNAL OF BOTANY	59	10.1071/BT10291	Include	Include	Exclude_NoError	Excluded_PreviousSteps	Excluded_PreviousSteps	Excluded_PreviousSteps	Excluded_PreviousSteps	Excluded_PreviousSteps
Meschersky et al. - 2008 - Molecular genetic study of the beluga (Delphinapte.pdf	Meschersky, I. G. and Kholodova, M. V. and Zvychaynaya, E. Yu.	2008	Molecular genetic study of the beluga ({Delphinapterus} leucas : {Cetacea}, {Monodontidae}) summering in the southern {Sea} of {Okhotsk} as compared to {North} {American} populations	RUSSIAN JOURNAL OF GENETICS	44	10.1134/S1022795408090147	Include	Include	Exclude_NoError	Excluded_PreviousSteps	Excluded_PreviousSteps	Excluded_PreviousSteps	Excluded_PreviousSteps	Excluded_PreviousSteps
Mgaya-1995-Genetic variation at three polymorp.pdf	Mgaya, Y. D. and Gosling, E. M. and Mercer, J. P. and Donlon, J.	1995	Genetic variation at three polymorphic loci in wild and hatchery stocks of the abalone, Haliotis tuberculata linnaeus	AQUACULTURE	136	10.1016/0044-8486(95)01037-8	Include	Include	Exclude_NoError	Excluded_PreviousSteps	Excluded_PreviousSteps	Excluded_PreviousSteps	Excluded_PreviousSteps	Excluded_PreviousSteps
Mikle et al. - 2016 - Demographic mechanisms underpinning genetic assimi.pdf	Mikle, Nate and Graves, Tabitha A. and Kovach, Ryan and Kendall, Katherine C. and Macleod, Amy C.	2016	Demographic mechanisms underpinning genetic assimilation of remnant groups of a large carnivore	PROCEEDINGS OF THE ROYAL SOCIETY B-BIOLOGICAL SCIENCES	283	10.1098/rspb.2016.1467	Include	Include	Exclude_NoError	Excluded_PreviousSteps	Excluded_PreviousSteps	Excluded_PreviousSteps	Excluded_PreviousSteps	Excluded_PreviousSteps
Miles et al. - 2017 - Genetic diversity of the African malaria vector An.pdf	Miles, Alistair and Harding, Nicholas J. and Botta, Giordano and Clarkson, Chris S. and Antao, Tiago and Kozak, Krzysztof and Schrider, Daniel R. and Kern, Andrew D. and Redmond, Seth and Sharakhov, Igor and Pearson, Richard D. and Bergey, Christina and Fontaine, Michael C. and Donnelly, Martin J. and Lawniczak, Mara K. N. and Kwiatkowski, Dominic P. and Ayala, Diego and Besensky, Nora J. and Bur…	2017	Genetic diversity of the {African} malaria vector {Anopheles} gambiae	NATURE	552	10.1038/nature24995	Include	Include	Exclude_NoError	Excluded_PreviousSteps	Excluded_PreviousSteps	Excluded_PreviousSteps	Excluded_PreviousSteps	Excluded_PreviousSteps
Miller et al. - 2011 - Genetic structure and individual performance follo.pdf	Miller, Kimberly A. and Towns, David R. and Allendorf, Fred W. and Ritchie, Peter A. and Nelson, Nicola J.	2011	Genetic structure and individual performance following a recent founding event in a small lizard	CONSERVATION GENETICS	12	10.1007/s10592-010-0154-0	Include	Include	Exclude_NoError	Excluded_PreviousSteps	Excluded_PreviousSteps	Excluded_PreviousSteps	Excluded_PreviousSteps	Excluded_PreviousSteps
Mokhtari2015.pdf	Mokhtari, M. S. and Miraei-Ashtiani, S. R. and Jafaroghli, M. and Gutierrez, J. P.	2015	Studying Genetic Diversity in Moghani Sheep Using Pedigree Analysis	JOURNAL OF AGRICULTURAL SCIENCE AND TECHNOLOGY	17	NA	Include_ManualScreen	Include	Exclude_NoError	Excluded_PreviousSteps	Excluded_PreviousSteps	Excluded_PreviousSteps	Excluded_PreviousSteps	Excluded_PreviousSteps
Montagna et al. - 2018 - Spatial genetic structure, population dynamics, an.pdf	Montagna, Tiago and Lauterjung, Miguel Busarello and Candido-Ribeiro, Rafael and da Silva, Juliano Zago and Hoeltgebaum, Marcia Patricia and Freitas da Costa, Newton Clovis and Bernardi, Alison Paulo and dos Reis, Mauricio Sedrez	2018	Spatial genetic structure, population dynamics, and spatial patterns in the distribution of {Ocotea} catharinensis from southern {Brazil}: implications for conservation	CANADIAN JOURNAL OF FOREST RESEARCH	48	10.1139/cjfr-2017-0446	Include	Include	Exclude_NoError	Excluded_PreviousSteps	Excluded_PreviousSteps	Excluded_PreviousSteps	Excluded_PreviousSteps	Excluded_PreviousSteps
Monthe et al. - 2017 - Extensive seed and pollen dispersal and assortativ.pdf	Monthe, Franck Kameni and Hardy, Olivier J. and Doucet, Jean-Louis and Loo, Judy and Duminil, Jerome	2017	Extensive seed and pollen dispersal and assortative mating in the rain forest tree {Entandrophragma} cylindricum ({Meliaceae}) inferred from indirect and direct analyses	MOLECULAR ECOLOGY	26	10.1111/mec.14241	Include	Include	Exclude_NoError	Excluded_PreviousSteps	Excluded_PreviousSteps	Excluded_PreviousSteps	Excluded_PreviousSteps	Excluded_PreviousSteps
MORAN et al. - 1994 - GENETIC-VARIATION AMONG ATLANTIC SALMON IN 6 SPANI.pdf	MORAN, P and PENDAS, AM and GARCIAVAZQUEZ, E and EIZQUIERDO, JI	1994	GENETIC}-{VARIATION} {AMONG} {ATLANTIC} {SALMON} {IN} 6 {SPANISH} {RIVERS	JOURNAL OF FISH BIOLOGY	45	10.1111/j.1095-8649.1994.tb00948.x	Include	Include_UnreadablePDF	Exclude_NoError	Excluded_PreviousSteps	Excluded_PreviousSteps	Excluded_PreviousSteps	Excluded_PreviousSteps	Excluded_PreviousSteps
Morizot et al. - 2002 - Biochemical genetics of Colorado pikeminnow.pdf	Morizot, DC and Williamson, JH and Carmichael, GJ	2002	Biochemical genetics of {Colorado} pikeminnow	NORTH AMERICAN JOURNAL OF FISHERIES MANAGEMENT	22	10.1577/1548-8675(2002)022<0066:BGOCP>2.0.CO;2	Include	Include	Exclude_NoError	Excluded_PreviousSteps	Excluded_PreviousSteps	Excluded_PreviousSteps	Excluded_PreviousSteps	Excluded_PreviousSteps
Munzbergova et al. - 2018 - Strong fluctuations in aboveground population size.pdf	Munzbergova, Zuzana and Surinova, Maria and Husakova, Iveta and Brabec, Jiri	2018	Strong fluctuations in aboveground population size do not limit genetic diversity in populations of an endangered biennial species	OECOLOGIA	187	10.1007/s00442-018-4152-0	Include	Include	Exclude_NoError	Excluded_PreviousSteps	Excluded_PreviousSteps	Excluded_PreviousSteps	Excluded_PreviousSteps	Excluded_PreviousSteps
Muths et al. - 2013 - Multi-Genetic Marker Approach and Spatio-Temporal .pdf	Muths, Delphine and Le Couls, Sarah and Evano, Hugues and Grewe, Peter and Bourjea, Jerome	2013	Multi-{Genetic} {Marker} {Approach} and {Spatio}-{Temporal} {Analysis} {Suggest} {There} {Is} a {Single} {Panmictic} {Population} of {Swordfish} {Xiphias} gladius in the {Indian} {Ocean	PLOS ONE	8	10.1371/journal.pone.0063558	Include	Include	Exclude_NoError	Excluded_PreviousSteps	Excluded_PreviousSteps	Excluded_PreviousSteps	Excluded_PreviousSteps	Excluded_PreviousSteps
N'Diaye et al. - 2018 - Haplotype Loci Under Selection in Canadian Durum W.pdf	N'Diaye, Amidou and Haile, Jemanesh K. and Nilsen, Kirby T. and Walkowiak, Sean and Ruan, Yuefeng and Singh, Asheesh K. and Clarke, Fran R. and Clarke, John M. and Pozniak, Curtis J.	2018	Haplotype {Loci} {Under} {Selection} in {Canadian} {Durum} {Wheat} {Germplasm} {Over} 60 {Years} of {Breeding}: {Association} {With} {Grain} {Yield}, {Quality} {Traits}, {Protein} {Loss}, and {Plant} {Height	FRONTIERS IN PLANT SCIENCE	9	10.3389/fpls.2018.01589	Include	Include	Exclude_NoError	Excluded_PreviousSteps	Excluded_PreviousSteps	Excluded_PreviousSteps	Excluded_PreviousSteps	Excluded_PreviousSteps
Nabata et al. - 2004 - Bottleneck effects on the sika deer Cervus nippon .pdf	Nabata, D and Masuda, R and Takahashi, O and Nagata, J	2004	Bottleneck effects on the sika deer {Cervus} nippon population in {Hokkaido}, revealed by ancient {DNA} analysis	ZOOLOGICAL SCIENCE	21	10.2108/zsj.21.473	Include	Include	Exclude_NoError	Excluded_PreviousSteps	Excluded_PreviousSteps	Excluded_PreviousSteps	Excluded_PreviousSteps	Excluded_PreviousSteps
Naish et al. - 2013 - Relationship between effective population size, in.pdf	Naish, K. A. and Seamons, T. R. and Dauer, M. B. and Hauser, L. and Quinn, T. P.	2013	Relationship between effective population size, inbreeding and adult fitness-related traits in a steelhead ({Oncorhynchus} mykiss) population released in the wild	MOLECULAR ECOLOGY	22	10.1111/mec.12185	Include	Include	Exclude_NoError	Excluded_PreviousSteps	Excluded_PreviousSteps	Excluded_PreviousSteps	Excluded_PreviousSteps	Excluded_PreviousSteps
Nakadate et al. - 2005 - Genetic isolation between Atlantic and Mediterrane.pdf	Nakadate, M and Vinas, J and Corriero, A and Clarke, S and Suzuki, N and Chow, S	2005	Genetic isolation between {Atlantic} and {Mediterranean} albacore populations inferred from mitochondrial and nuclear {DNA} markers	JOURNAL OF FISH BIOLOGY	66	10.1111/j.0022-1112.2005.00705.x	Include	Include	Exclude_NoError	Excluded_PreviousSteps	Excluded_PreviousSteps	Excluded_PreviousSteps	Excluded_PreviousSteps	Excluded_PreviousSteps
Nakanishi et al. - 2005 - Interannual genetic heterogeneity of pollen pools .pdf	Nakanishi, A and Tomaru, N and Yoshimaru, H and Manabe, T and Yamamoto, S	2005	Interannual genetic heterogeneity of pollen pools accepted by {Quercus} salicina individuals	MOLECULAR ECOLOGY	14	10.1111/j.1365-294X.2005.02736.x	Include	Include	Exclude_NoError	Excluded_PreviousSteps	Excluded_PreviousSteps	Excluded_PreviousSteps	Excluded_PreviousSteps	Excluded_PreviousSteps
Naro-Maciel et al. - 2017 - DNA and dispersal models highlight constrained con.pdf	Naro-Maciel, Eugenia and Hart, Kristen M. and Cruciata, Rossana and Putman, Nathan F.	2017	DNA} and dispersal models highlight constrained connectivity in a migratory marine megavertebrate	ECOGRAPHY	40	10.1111/ecog.02056	Include	Include	Exclude_NoError	Excluded_PreviousSteps	Excluded_PreviousSteps	Excluded_PreviousSteps	Excluded_PreviousSteps	Excluded_PreviousSteps
Narum et al. - 2007 - Genetic variation and structure of Chinook salmon .pdf	Narum, Shawn R. and Stephenson, Jeffrey J. and Campbell, Matthew R.	2007	Genetic variation and structure of {Chinook} salmon life history types in the {Snake} {River	TRANSACTIONS OF THE AMERICAN FISHERIES SOCIETY	136	10.1577/T06-240.1	Include	Include	Exclude_NoError	Excluded_PreviousSteps	Excluded_PreviousSteps	Excluded_PreviousSteps	Excluded_PreviousSteps	Excluded_PreviousSteps
Narum et al. - 2008 - Localized Genetic Structure Persists in Wild Popul.pdf	Narum, Shawn R. and Schultz, Terra L. and Van Doornik, Donald M. and Teel, David	2008	Localized {Genetic} {Structure} {Persists} in {Wild} {Populations} of {Chinook} {Salmon} in the {John} {Day} {River} {Despite} {Gene} {Flow} from {Outside} {Sources	TRANSACTIONS OF THE AMERICAN FISHERIES SOCIETY	137	10.1577/T07-232.1	Include	Include	Exclude_NoError	Excluded_PreviousSteps	Excluded_PreviousSteps	Excluded_PreviousSteps	Excluded_PreviousSteps	Excluded_PreviousSteps
Narumi and Ohara - 2018 - Variation in reproductive modes and population gen.pdf	Narumi, Tadashi and Ohara, Masashi	2018	Variation in reproductive modes and population genetic structures of a monocarpic perennial herb, {Cardiocrinum} cordatum, in relation to habitat fragmentation	PLANT SPECIES BIOLOGY	33	10.1111/1442-1984.12217	Include	Include	Exclude_NoError	Excluded_PreviousSteps	Excluded_PreviousSteps	Excluded_PreviousSteps	Excluded_PreviousSteps	Excluded_PreviousSteps
Nascimento et al. - 2008 - Population genetic studies of Alouatta belzebul fr.pdf	Nascimento, F. F. and Bonvicino, C. R. and De Oliveira, M. M. and Schneider, M. P. C. and Seuanez, Hector N.	2008	Population genetic studies of {Alouatta} belzebul from the {Amazonian} and {Atlantic} forests	AMERICAN JOURNAL OF PRIMATOLOGY	70	10.1002/ajp.20507	Include	Include	Exclude_NoError	Excluded_PreviousSteps	Excluded_PreviousSteps	Excluded_PreviousSteps	Excluded_PreviousSteps	Excluded_PreviousSteps
Nathan et al. - 2016 - Temporal stability of lake whitefish genetic stock.pdf	Nathan, Lucas R. and Sloss, Brian L. and VanDeHey, Justin A. and Andvik, Ryan T. and Claramunt, Randall M. and Hansen, Scott and Sutton, Trent M.	2016	Temporal stability of lake whitefish genetic stocks in Lake Michigan	JOURNAL OF GREAT LAKES RESEARCH	42	10.1016/j.jglr.2016.01.006	Include_ManualScreen	Include	Exclude_NoError	Excluded_PreviousSteps	Excluded_PreviousSteps	Excluded_PreviousSteps	Excluded_PreviousSteps	Excluded_PreviousSteps
Neraas and Spruell - 2001 - Fragmentation of riverine systems the genetic eff.pdf	Neraas, LP and Spruell, P	2001	Fragmentation of riverine systems: the genetic effects of dams on bull trout ({Salvelinus} confluentus) in the {Clark} {Fork} {River} system	MOLECULAR ECOLOGY	10	10.1046/j.1365-294X.2001.01269.x	Include	Include	Exclude_NoError	Excluded_PreviousSteps	Excluded_PreviousSteps	Excluded_PreviousSteps	Excluded_PreviousSteps	Excluded_PreviousSteps
Niemi et al. - 2013 - Mitochondrial DNA and Y-chromosomal diversity in a.pdf	Niemi, Marianna and Blauer, Auli and Iso-Touru, Terhi and Nystrom, Veronica and Harjula, Janne and Taavitsainen, Jussi-Pekka and Stora, Jan and Liden, Kerstin and Kantanen, Juha	2013	Mitochondrial {DNA} and {Y}-chromosomal diversity in ancient populations of domestic sheep ({Ovis} aries) in {Finland}: comparison with contemporary sheep breeds	GENETICS SELECTION EVOLUTION	45	10.1186/1297-9686-45-2	Include	Include	Exclude_NoError	Excluded_PreviousSteps	Excluded_PreviousSteps	Excluded_PreviousSteps	Excluded_PreviousSteps	Excluded_PreviousSteps
Noren et al. - 2011 - Pulses of movement across the sea ice population .pdf	Noren, Karin and Carmichael, Lindsey and Fuglei, Eva and Eide, Nina E. and Hersteinsson, Pall and Angerbjorn, Anders	2011	Pulses of movement across the sea ice: population connectivity and temporal genetic structure in the arctic fox	OECOLOGIA	166	10.1007/s00442-011-1939-7	Include	Include	Exclude_NoError	Excluded_PreviousSteps	Excluded_PreviousSteps	Excluded_PreviousSteps	Excluded_PreviousSteps	Excluded_PreviousSteps
Noren et al. - 2015 - Genetic footprints reveal geographic patterns of e.pdf	Noren, Karin and Statham, Mark J. and Agren, Erik O. and En, Agr and Isomursu, Marja and Flagstad, Oystein and Eide, Nina E. and Berg, Thomas Bjorneboe G. and Bech-Sanderhoff, Lene and Sacks, Benjamin N.	2015	Genetic footprints reveal geographic patterns of expansion in {Fennoscandian} red foxes	GLOBAL CHANGE BIOLOGY	21	10.1111/gcb.12922	Include	Include	Exclude_NoError	Excluded_PreviousSteps	Excluded_PreviousSteps	Excluded_PreviousSteps	Excluded_PreviousSteps	Excluded_PreviousSteps
Nunziata et al. - 2016 - Population and Conservation Genetics in an Endange.pdf	Nunziata, Schyler O. and Wallenhorst, Peter and Barrett, Meredith A. and Junge, Randall E. and Yoder, Anne D. and Weisrock, David W.	2016	Population and {Conservation} {Genetics} in an {Endangered} {Lemur}, {Indri} indri, {Across} {Three} {Forest} {Reserves} in {Madagascar	INTERNATIONAL JOURNAL OF PRIMATOLOGY	37	10.1007/s10764-016-9932-y	Include	Include	Exclude_NoError	Excluded_PreviousSteps	Excluded_PreviousSteps	Excluded_PreviousSteps	Excluded_PreviousSteps	Excluded_PreviousSteps
Ohashi et al. - 2006 - Isolation and characterization of microsatellite D.pdf	Ohashi, Yoshihisa and Nakajima, Masamichi and Sukumasavin, Narueron and Na-Nakorn, Uthairat and Taniguchi, Nobuhiko	2006	Isolation and characterization of microsatellite {DNA} markers in endangered {Mekong} giant catfish {Pangasianodon} gigas	FISHERIES SCIENCE	72	10.1111/j.1444-2906.2006.01257.x	Include	Include	Exclude_NoError	Excluded_PreviousSteps	Excluded_PreviousSteps	Excluded_PreviousSteps	Excluded_PreviousSteps	Excluded_PreviousSteps
Olsen et al. - 2008 - The influence of hydrographic structure and season.pdf	Olsen, Jeffrey B. and Flannery, Blair G. and Beacham, Terry D. and Bromaghin, Jeffrey F. and Crane, Penelope A. and Lean, Charles F. and Dunmall, Karen M. and Wenburg, John K.	2008	The influence of hydrographic structure and seasonal run timing on genetic diversity and isolation-by-distance in chum salmon ({Oncorhynchus} keta)	CANADIAN JOURNAL OF FISHERIES AND AQUATIC SCIENCES	65	10.1139/F08-108	Include	Include	Exclude_NoError	Excluded_PreviousSteps	Excluded_PreviousSteps	Excluded_PreviousSteps	Excluded_PreviousSteps	Excluded_PreviousSteps
Omote et al. - 2015 - Recent fragmentation of the endangered Blakiston's.pdf	Omote, Keita and Nishida, Chizuko and Takenaka, Takeshi and Saito, Keisuke and Shimura, Ryohji and Fujimoto, Satoshi and Sato, Takao and Masuda, Ryuichi	2015	Recent fragmentation of the endangered {Blakiston}'s fish owl ({Bubo} blakistoni) population on {Hokkaido} {Island}, {Northern} {Japan}, {Revealed} by {Mitochondrial} {DNA} and {Microsatellite} {Analyses	ZOOLOGICAL LETTERS	1	10.1186/s40851-015-0014-3	Include	Include	Exclude_NoError	Excluded_PreviousSteps	Excluded_PreviousSteps	Excluded_PreviousSteps	Excluded_PreviousSteps	Excluded_PreviousSteps
Opiro et al. - 2016 - Evidence of temporal stability in allelic and mito.pdf	Opiro, Robert and Saarman, Norah P. and Echodu, Richard and Opiyo, Elizabeth A. and Dion, Kirstin and Halyard, Alexis and Aksoy, Serap and Caccone, Adalgisa	2016	Evidence of temporal stability in allelic and mitochondrial haplotype diversity in populations of {Glossina} fuscipes fuscipes ({Diptera}: {Glossinidae}) in northern {Uganda	PARASITES {\textbackslash}\& VECTORS	9	10.1186/s13071-016-1522-5	Include	Include	Exclude_NoError	Excluded_PreviousSteps	Excluded_PreviousSteps	Excluded_PreviousSteps	Excluded_PreviousSteps	Excluded_PreviousSteps
Ortells et al. - 2012 - Colonization in action genetic characteristics of.pdf	Ortells, Raquel and Olmo, Carla and Armengol, Xavier	2012	Colonization in action: genetic characteristics of {Daphnia} magna {Strauss} ({Crustacea}, {Anomopoda}) in two recently restored ponds	HYDROBIOLOGIA	689	10.1007/s10750-011-0741-1	Include	Include	Exclude_NoError	Excluded_PreviousSteps	Excluded_PreviousSteps	Excluded_PreviousSteps	Excluded_PreviousSteps	Excluded_PreviousSteps
Ortells et al. - 2012 - Colonization in action genetic characteristics of.pdf	Ortells, Raquel and Olmo, Carla and Armengol, Xavier	2012	Colonization in action: genetic characteristics of {Daphnia} magna {Strauss} ({Crustacea}, {Anomopoda}) in two recently restored ponds	HYDROBIOLOGIA	689	10.1007/s10750-011-0741-1	Exclude_Dup	Excluded_PreviousSteps	Excluded_PreviousSteps	Excluded_PreviousSteps	Excluded_PreviousSteps	Excluded_PreviousSteps	Excluded_PreviousSteps	Excluded_PreviousSteps
Osborne et al. - 2016 - Genetic Evidence of a Population Bottleneck and In.pdf	Osborne, Amy J. and Negro, Sandra S. and Chilvers, B. Louise and Robertson, Bruce C. and Kennedy, Martin A. and Gemmell, Neil J.	2016	Genetic {Evidence} of a {Population} {Bottleneck} and {Inbreeding} in the {Endangered} {New} {Zealand} {Sea} {Lion}, {Phocarctos} hookeri	JOURNAL OF HEREDITY	107	10.1093/jhered/esw015	Include	Include	Exclude_NoError	Excluded_PreviousSteps	Excluded_PreviousSteps	Excluded_PreviousSteps	Excluded_PreviousSteps	Excluded_PreviousSteps
Osborne et al. - 2017 - Spatio-temporal variation in parasite communities .pdf	Osborne, Megan J. and Pilger, Tyler J. and Lusk, Joel D. and Turner, Thomas F.	2017	Spatio-temporal variation in parasite communities maintains diversity at the major histocompatibility complex class {II} in the endangered {Rio} {Grande} silvery minnow	MOLECULAR ECOLOGY	26	10.1111/mec.13936	Include	Include	Exclude_NoError	Excluded_PreviousSteps	Excluded_PreviousSteps	Excluded_PreviousSteps	Excluded_PreviousSteps	Excluded_PreviousSteps
Ouayjan-2018-Extensive sib-mating in a refugia.pdf	Ouayjan, Adib and Hampe, Arndt	2018	Extensive sib-mating in a refugial population of beech (Fagus sylvatica) growing along a lowland river	FOREST ECOLOGY AND MANAGEMENT	407	10.1016/j.foreco.2017.07.011	Include	Include	Exclude_NoError	Excluded_PreviousSteps	Excluded_PreviousSteps	Excluded_PreviousSteps	Excluded_PreviousSteps	Excluded_PreviousSteps
Paiva et al. - 2011 - Molecular and pedigree analysis applied to conserv.pdf	Paiva, Samuel R. and Faco, Olivardo and Faria, Danielle A. and Lacerda, Thaisa and Barretto, Gabriel B. and Carneiro, Paulo L. S. and Lobo, Raimundo N. B. and McManus, Concepta	2011	Molecular and pedigree analysis applied to conservation of animal genetic resources: the case of {Brazilian} {Somali} hair sheep	TROPICAL ANIMAL HEALTH AND PRODUCTION	43	10.1007/s11250-011-9873-6	Include	Include	Exclude_NoError	Excluded_PreviousSteps	Excluded_PreviousSteps	Excluded_PreviousSteps	Excluded_PreviousSteps	Excluded_PreviousSteps
Palhiere et al. - 2008 - Impact of strong selection for the PrP major gene .pdf	Palhiere, Isabelle and Brochard, Mickael and Moazami-Goudarzi, Katayoun and Laloe, Denis and Amigues, Yves and BeD'Hom, Bertrand and Neuts, Etienne and Leymarie, Cyril and Pantano, Thais and Cribiu, Edmond Paul and Bibe, Bernard and Verrier, Etienne	2008	Impact of strong selection for the {PrP} major gene on genetic variability of four {French} sheep breeds	GENETICS SELECTION EVOLUTION	40	10.1051/gse:2008029	Include	Include	Exclude_NoError	Excluded_PreviousSteps	Excluded_PreviousSteps	Excluded_PreviousSteps	Excluded_PreviousSteps	Excluded_PreviousSteps
Palsson - 2000 - Microsatellite variation in Daphnia pulex from bot.pdf	Palsson, S	2000	Microsatellite variation in {Daphnia} pulex from both sides of the {Baltic} {Sea	MOLECULAR ECOLOGY	9	10.1046/j.1365-294x.2000.00969.x	Include	Include	Exclude_NoError	Excluded_PreviousSteps	Excluded_PreviousSteps	Excluded_PreviousSteps	Excluded_PreviousSteps	Excluded_PreviousSteps
Pampoulie et al. - 2006 - The genetic structure of Atlantic cod (Gadus morhu.pdf	Pampoulie, Christophe and Ruzzante, Daniel E. and Chosson, Valerie and Jorundsdottir, Thora Dogg and Taylor, Lorna and Thorsteinsson, Vilhjalmur and Danielsdottir, Anna Kristin and Marteinsdottir, Guorun	2006	The genetic structure of {Atlantic} cod ({Gadus} morhua) around {Iceland}: insight from microsatellites, the {Pan} {I} locus, and tagging experiments	CANADIAN JOURNAL OF FISHERIES AND AQUATIC SCIENCES	63	10.1139/F06-150	Include	Include	Exclude_NoError	Excluded_PreviousSteps	Excluded_PreviousSteps	Excluded_PreviousSteps	Excluded_PreviousSteps	Excluded_PreviousSteps
Park et al. - 2009 - Population Structure of Minke Whales (Balaenoptera.pdf	Park, Jung Youn and Kim, Mi-Jung and An, Yong Rock and Kim, Zang-Kun and An, Hye-Suck and Moon, Hyo-Bang and Kim, Kyung-Kil and Sohn, Hawsun	2009	Population {Structure} of {Minke} {Whales} ({Balaenoptera} acutorostrata) in the {Korean} {Waters} {Based} upon {Mitochondrial} {DNA} {Polymorphism	ANIMAL CELLS AND SYSTEMS	13	10.1080/19768354.2009.9647238	Include	Include	Exclude_NoError	Excluded_PreviousSteps	Excluded_PreviousSteps	Excluded_PreviousSteps	Excluded_PreviousSteps	Excluded_PreviousSteps
Peacock et al. - 2015 - Implications of the Circumpolar Genetic Structure .pdf	Peacock, Elizabeth and Sonsthagen, Sarah A. and Obbard, Martyn E. and Boltunov, Andrei and Regehr, Eric V. and Ovsyanikov, Nikita and Aars, Jon and Atkinson, Stephen N. and Sage, George K. and Hope, Andrew G. and Zeyl, Eve and Bachmann, Lutz and Ehrich, Dorothee and Scribner, Kim T. and Amstrup, Steven C. and Belikov, Stanislav and Born, Erik W. and Derocher, Andrew E. and Stirling, Ian and Taylo…	2015	Implications of the {Circumpolar} {Genetic} {Structure} of {Polar} {Bears} for {Their} {Conservation} in a {Rapidly} {Warming} {Arctic	PLOS ONE	10	10.1371/journal.pone.0112021	Include	Include	Exclude_NoError	Excluded_PreviousSteps	Excluded_PreviousSteps	Excluded_PreviousSteps	Excluded_PreviousSteps	Excluded_PreviousSteps
Pedrosa-2010-Population structure and inbreedi.pdf	Pedrosa, V. B. and Santana, Jr M. L. and Oliveira, P. S. and Eler, J. P. and Ferraz, J. B. S.	2010	Population structure and inbreeding effects on growth traits of Santa Ines sheep in Brazil	SMALL RUMINANT RESEARCH	93	10.1016/j.smallrumres.2010.05.012	Include	Include	Exclude_NoError	Excluded_PreviousSteps	Excluded_PreviousSteps	Excluded_PreviousSteps	Excluded_PreviousSteps	Excluded_PreviousSteps
Peijnenburg-2006-Spatial and temporal genetic.pdf	Peijnenburg, K. T. C. A. and Fauvelot, C. and Breeuwer, A. J. and Menken, S. B. J.	2006	Spatial and temporal genetic structure of the planktonic Sagitta setosa (Chaetognatha) in European seas as revealed by mitochondrial and nuclear DNA markers	MOLECULAR ECOLOGY	15	10.1111/j.1365-294X.2006.03002.x and 10.1111/j.1365-294X.2006.03002.x	Include	Include	Exclude_NoError	Excluded_PreviousSteps	Excluded_PreviousSteps	Excluded_PreviousSteps	Excluded_PreviousSteps	Excluded_PreviousSteps
Pertoldi et al. - 2001 - Genetic consequences of population decline in the .pdf	Pertoldi, C and Hansen, MM and Loeschcke, V and Madsen, AB and Jacobsen, L and Baagoe, H	2001	Genetic consequences of population decline in the {European} otter ({Lutra} lutra): an assessment of microsatellite {DNA} variation in {Danish} otters from 1883 to 1993	PROCEEDINGS OF THE ROYAL SOCIETY B-BIOLOGICAL SCIENCES	268	10.1098/rspb.2001.1762	Include	Include	Exclude_NoError	Excluded_PreviousSteps	Excluded_PreviousSteps	Excluded_PreviousSteps	Excluded_PreviousSteps	Excluded_PreviousSteps
Peters et al. - 1998 - Changes in race structure of Canadian populations .pdf	Peters, RD and Platt, HW and Hall, R	1998	Changes in race structure of {Canadian} populations of {Phytophthora} infestans based on specific virulence to selected potato clones	POTATO RESEARCH	41	10.1007/BF02358968	Include	Include	Exclude_NoError	Excluded_PreviousSteps	Excluded_PreviousSteps	Excluded_PreviousSteps	Excluded_PreviousSteps	Excluded_PreviousSteps
Petrusek-2013-Intraspecific spatial genetic di.pdf	Petrusek, Adam and Seda, Jaromir and Machacek, Jiri and Riha, Milan and Prchalova, Marie and Schwenk, Klaus	2013	Intraspecific spatial genetic differentiation of a Daphnia species within a long narrow reservoir	HYDROBIOLOGIA	715	10.1007/s10750-013-1454-4	Include	Include	Exclude_NoError	Excluded_PreviousSteps	Excluded_PreviousSteps	Excluded_PreviousSteps	Excluded_PreviousSteps	Excluded_PreviousSteps
Pieragostini et al. - 2005 - Genetic study of Murgese horse from genealogical d.pdf	Pieragostini, E and Rizzi, R and Bramante, G and Rosati, A and Perrotta, G and Caroli, A	2005	Genetic study of Murgese horse from genealogical data and microsatellites	ITALIAN JOURNAL OF ANIMAL SCIENCE	4	NA	Include_ManualScreen	Include	Exclude_NoError	Excluded_PreviousSteps	Excluded_PreviousSteps	Excluded_PreviousSteps	Excluded_PreviousSteps	Excluded_PreviousSteps
Pilot et al. - 2010 - Temporally stable genetic variability and dynamic .pdf	Pilot, Malgorzata and Dabrowski, Michal J. and Jancewicz, Elzbieta and Schtickzelle, Nicolas and Gliwicz, Joanna	2010	Temporally stable genetic variability and dynamic kinship structure in a fluctuating population of the root vole {Microtus} oeconomus	MOLECULAR ECOLOGY	19	10.1111/j.1365-294X.2010.04692.x	Include	Include	Exclude_NoError	Excluded_PreviousSteps	Excluded_PreviousSteps	Excluded_PreviousSteps	Excluded_PreviousSteps	Excluded_PreviousSteps
Pilot et al. - 2010 - Temporally stable genetic variability and dynamic .pdf	Pilot, Malgorzata and Dabrowski, Michal J. and Jancewicz, Elzbieta and Schtickzelle, Nicolas and Gliwicz, Joanna	2010	Temporally stable genetic variability and dynamic kinship structure in a fluctuating population of the root vole {Microtus} oeconomus	MOLECULAR ECOLOGY	19	10.1111/j.1365-294X.2010.04692.x	Exclude_Dup	Excluded_PreviousSteps	Excluded_PreviousSteps	Excluded_PreviousSteps	Excluded_PreviousSteps	Excluded_PreviousSteps	Excluded_PreviousSteps	Excluded_PreviousSteps
Poncet et al. - 2006 - Analysis of pedigree and conformation data to expl.pdf	Poncet, PA and Pfister, W and Muntwyler, J and Glowatzki-Mullis, ML and Gaillard, C	2006	Analysis of pedigree and conformation data to explain genetic variability of the horse breed {Franches}-{Montagnes	JOURNAL OF ANIMAL BREEDING AND GENETICS	123	10.1111/j.1439-0388.2006.00569.x	Include	Include	Exclude_NoError	Excluded_PreviousSteps	Excluded_PreviousSteps	Excluded_PreviousSteps	Excluded_PreviousSteps	Excluded_PreviousSteps
Ponnikas et al. - 2013 - Genetic structure of an endangered raptor at indiv.pdf	Ponnikas, Suvi and Kvist, Laura and Ollila, Tuomo and Stjernberg, Torsten and Orell, Markku	2013	Genetic structure of an endangered raptor at individual and population levels	CONSERVATION GENETICS	14	10.1007/s10592-013-0501-z	Include	Include	Exclude_NoError	Excluded_PreviousSteps	Excluded_PreviousSteps	Excluded_PreviousSteps	Excluded_PreviousSteps	Excluded_PreviousSteps
Popovic et al. - 2014 - The history of sturgeon in the Baltic Sea.pdf	Popovic, Danijela and Panagiotopoulou, Hanna and Baca, Mateusz and Stefaniak, Krzysztof and Mackiewicz, Pawel and Makowiecki, Daniel and King, Tim L. and Gruchota, Jakub and Weglenski, Piotr and Stankovic, Anna	2014	The history of sturgeon in the {Baltic} {Sea	JOURNAL OF BIOGEOGRAPHY	41	10.1111/jbi.12307	Include	Include	Exclude_NoError	Excluded_PreviousSteps	Excluded_PreviousSteps	Excluded_PreviousSteps	Excluded_PreviousSteps	Excluded_PreviousSteps
Prieur et al. - 2017 - Estimation of linkage disequilibrium and effective.pdf	Prieur, Vincent and Clarke, Shannon M. and Brito, Luiz F. and McEwan, John C. and Lee, Michael A. and Brauning, Rudiger and Dodds, Ken G. and Auvray, Benoit	2017	Estimation of linkage disequilibrium and effective population size in {New} {Zealand} sheep using three different methods to create genetic maps	BMC GENETICS	18	10.1186/s12863-017-0534-2	Include	Include	Exclude_NoError	Excluded_PreviousSteps	Excluded_PreviousSteps	Excluded_PreviousSteps	Excluded_PreviousSteps	Excluded_PreviousSteps
Pruett et al. - 2010 - Divergence in an archipelago and its conservation .pdf	Pruett, Christin L. and Turner, Tyler N. and Topp, Carrie M. and Zagrebelny, Sergey V. and Winker, Kevin	2010	Divergence in an archipelago and its conservation consequences in {Aleutian} {Island} rock ptarmigan	CONSERVATION GENETICS	11	10.1007/s10592-009-0026-7	Include	Include	Exclude_NoError	Excluded_PreviousSteps	Excluded_PreviousSteps	Excluded_PreviousSteps	Excluded_PreviousSteps	Excluded_PreviousSteps
Przybylska et al. - 2014 - High Stability of a Mitochondrial Genetic Marker m.pdf	Przybylska, Arnika and Budziszewska, Marta and Klejdysz, Tomasz and Nawrot, Jan and Obrepalska-Steplowska, Aleksandra	2014	High {Stability} of a {Mitochondrial} {Genetic} {Marker} {mtCOII} in {Polish} {Colorado} {Potato} {Beetle} {Populations	AMERICAN JOURNAL OF POTATO RESEARCH	91	10.1007/s12230-014-9392-x	Include	Include	Exclude_NoError	Excluded_PreviousSteps	Excluded_PreviousSteps	Excluded_PreviousSteps	Excluded_PreviousSteps	Excluded_PreviousSteps
Puckett et al. - 2014 - Influence of drift and admixture on population str.pdf	Puckett, Emily E. and Kristensen, Thea V. and Wilton, Clay M. and Lyda, Sara B. and Noyce, Karen V. and Holahan, Paula M. and Leslie, David M., Jr. and Beringer, Jeff and Belant, Jerrold L. and White, Don, Jr. and Eggert, Lori S.	2014	Influence of drift and admixture on population structure of {American} black bears {Ursus} americanus in the {Central} {Interior} {Highlands}, {USA}, 50years after translocation	MOLECULAR ECOLOGY	23	10.1111/mec.12748	Include	Include	Exclude_NoError	Excluded_PreviousSteps	Excluded_PreviousSteps	Excluded_PreviousSteps	Excluded_PreviousSteps	Excluded_PreviousSteps
Pujolar et al. - 2016 - Temporal changes in allele frequencies in a small .pdf	Pujolar, J. M. and Vincenzi, S. and Zane, L. and Crivelli, A. J.	2016	Temporal changes in allele frequencies in a small marble trout {Salmo} marmoratus population threatened by extreme flood events	JOURNAL OF FISH BIOLOGY	88	10.1111/jfb.12897	Include	Include	Exclude_NoError	Excluded_PreviousSteps	Excluded_PreviousSteps	Excluded_PreviousSteps	Excluded_PreviousSteps	Excluded_PreviousSteps
Pukk et al. - 2013 - Genetic and life-history changes associated with f.pdf	Pukk, Lilian and Kuparinen, Anna and Jaerv, Leili and Gross, Riho and Vasemagi, Anti	2013	Genetic and life-history changes associated with fisheries-induced population collapse	EVOLUTIONARY APPLICATIONS	6	10.1111/eva.12060	Include	Include	Exclude_NoError	Excluded_PreviousSteps	Excluded_PreviousSteps	Excluded_PreviousSteps	Excluded_PreviousSteps	Excluded_PreviousSteps
Pusack-2014-Spatial and temporal patterns of l.pdf	Pusack, Timothy J. and Christie, Mark R. and Johnson, Darren W. and Stallings, Christopher D. and Hixon, Mark A.	2014	Spatial and temporal patterns of larval dispersal in a coral-reef fish metapopulation evidence of variable reproductive success	MOLECULAR ECOLOGY	23	10.1111/mec.12824 and 10.1111/mec.12824	Include	Include	Exclude_NoError	Excluded_PreviousSteps	Excluded_PreviousSteps	Excluded_PreviousSteps	Excluded_PreviousSteps	Excluded_PreviousSteps
Rajora - 1999 - Genetic biodiversity impacts of silvicultural prac.pdf	Rajora, OP	1999	Genetic biodiversity impacts of silvicultural practices and phenotypic selection in white spruce	THEORETICAL AND APPLIED GENETICS	99	10.1007/s001220051402	Include	Include	Exclude_NoError	Excluded_PreviousSteps	Excluded_PreviousSteps	Excluded_PreviousSteps	Excluded_PreviousSteps	Excluded_PreviousSteps
Rannamaee et al. - 2016 - Maternal and paternal genetic diversity of ancient.pdf	Rannamaee, E. and Lougas, L. and Niemi, M. and Kantanen, J. and Maldre, L. and Kadorova, N. and Saarma, U.	2016	Maternal and paternal genetic diversity of ancient sheep in {Estonia} from the {Late} {Bronze} {Age} to the post-medieval period and comparison with other regions in {Eurasia	ANIMAL GENETICS	47	10.1111/age.12407	Include	Include	Exclude_NoError	Excluded_PreviousSteps	Excluded_PreviousSteps	Excluded_PreviousSteps	Excluded_PreviousSteps	Excluded_PreviousSteps
Ravel-2002-Microsatellite markers for populati.pdf	Ravel, S. and Herve, J. P. and Diarrassouba, S. and Kone, A. and Cuny, G.	2002	Microsatellite markers for population genetic studies in Aedes aegypti (Diptera Culicidae) from Cote d'Ivoire evidence for a microgeographic genetic differentiation of mosquitoes from Bouake	ACTA TROPICA	82	10.1016/S0001-706X(02)00028-1	Include	Include	Exclude_NoError	Excluded_PreviousSteps	Excluded_PreviousSteps	Excluded_PreviousSteps	Excluded_PreviousSteps	Excluded_PreviousSteps
Rebordinos_1999.pdf	Rebordinos, L and Garcia, P and Cantoral, JM	1999	Founder effect, genetic variability, and weight in the cultivated Portuguese oyster Crassostrea angulata	JOURNAL OF SHELLFISH RESEARCH	18	NA	Include_ManualScreen	Include_UnreadablePDF	Exclude_NoError	Excluded_PreviousSteps	Excluded_PreviousSteps	Excluded_PreviousSteps	Excluded_PreviousSteps	Excluded_PreviousSteps
Reid-2018-Comprehensive evaluation of genetic.pdf	Reid, Kerry and Palkovacs, Eric P. and Hasselman, Daniel J. and Baetscher, Diana and Kibele, Jared and Gahagan, Ben and Bentzen, Paul and McBride, Meghan C. and Garza, John Carlos	2018	Comprehensive evaluation of genetic population structure for anadromous river herring with single nucleotide polymorphism data	FISHERIES RESEARCH	206	10.1016/j.fishres.2018.04.014	Include	Include	Exclude_NoError	Excluded_PreviousSteps	Excluded_PreviousSteps	Excluded_PreviousSteps	Excluded_PreviousSteps	Excluded_PreviousSteps
Reiners-2014-Preservation of genetic diversity.pdf	Reiners, Tobias Erik and Eidenschenk, Julien and Neumann, Karsten and Nowak, Carsten	2014	Preservation of genetic diversity in a wild and captive population of a rapidly declining mammal, the Common hamster of the French Alsace region	MAMMALIAN BIOLOGY	79	10.1016/j.mambio.2013.10.004	Include	Include	Exclude_NoError	Excluded_PreviousSteps	Excluded_PreviousSteps	Excluded_PreviousSteps	Excluded_PreviousSteps	Excluded_PreviousSteps
Reudink et al. - 2011 - Panmixia on a continental scale in a widely distri.pdf	Reudink, Matthew W. and Kyle, Christopher J. and Nocera, Joseph J. and Oomen, Rebekah A. and Green, M. Clay and Somers, Christopher M.	2011	Panmixia on a continental scale in a widely distributed colonial waterbird	BIOLOGICAL JOURNAL OF THE LINNEAN SOCIETY	102	10.1111/j.1095-8312.2010.01608.x	Include	Include	Exclude_NoError	Excluded_PreviousSteps	Excluded_PreviousSteps	Excluded_PreviousSteps	Excluded_PreviousSteps	Excluded_PreviousSteps
Richards et al. - 2003 - Genetic and demographic dynamics of small populati.pdf	Richards, CM and Emery, SN and McCauley, DE	2003	Genetic and demographic dynamics of small populations of {Silene} latifolia	HEREDITY	90	10.1038/sj.hdy.6800214	Include	Include	Exclude_NoError	Excluded_PreviousSteps	Excluded_PreviousSteps	Excluded_PreviousSteps	Excluded_PreviousSteps	Excluded_PreviousSteps
Robert et al. - 2012 - Contrasting introduction scenarios among continent.pdf	Robert, S. and Ravigne, V. and Zapater, M-F. and Abadie, C. and Carlier, J.	2012	Contrasting introduction scenarios among continents in the worldwide invasion of the banana fungal pathogen {Mycosphaerella} fijiensis	MOLECULAR ECOLOGY	21	10.1111/j.1365-294X.2011.05432.x	Include	Include	Exclude_NoError	Excluded_PreviousSteps	Excluded_PreviousSteps	Excluded_PreviousSteps	Excluded_PreviousSteps	Excluded_PreviousSteps
Robson et al. - 2016 - Low genetic diversity, restricted dispersal, and e.pdf	Robson, Kelsey M. and Lamb, Clayton T. and Russello, Michael A.	2016	Low genetic diversity, restricted dispersal, and elevation-specific patterns of population decline in {American} pikas in an atypical environment	JOURNAL OF MAMMALOGY	97	10.1093/jmammal/gyv191	Include	Include	Exclude_NoError	Excluded_PreviousSteps	Excluded_PreviousSteps	Excluded_PreviousSteps	Excluded_PreviousSteps	Excluded_PreviousSteps
Rodrigues et al. - 2008 - Low levels of genetic diversity depicted from mito.pdf	Rodrigues, Rosa and Schneider, Horacio and Santos, Simoni and Vallinoto, Marcelo and Sain-Paul, Ulrich and Sampaio, Iracilda	2008	Low levels of genetic diversity depicted from mitochondrial {DNA} sequences in a heavily exploited marine fish ({Cynoscion} acoupa, {Sciaenidae}) from the {Northern} coast of {Brazil	GENETICS AND MOLECULAR BIOLOGY	31	10.1590/S1415-47572008000300015	Include	Include	Exclude_NoError	Excluded_PreviousSteps	Excluded_PreviousSteps	Excluded_PreviousSteps	Excluded_PreviousSteps	Excluded_PreviousSteps
Rohfritsch et al. - 2013 - Population genomics shed light on the demographic .pdf	Rohfritsch, Audrey and Bierne, Nicolas and Boudry, Pierre and Heurtebise, Serge and Cornette, Florence and Lapegue, Sylvie	2013	Population genomics shed light on the demographic and adaptive histories of {European} invasion in the {Pacific} oyster, {Crassostrea} gigas	EVOLUTIONARY APPLICATIONS	6	10.1111/eva.12086	Include	Include	Exclude_NoError	Excluded_PreviousSteps	Excluded_PreviousSteps	Excluded_PreviousSteps	Excluded_PreviousSteps	Excluded_PreviousSteps
Roy and Buronfosse - 2011 - Using Mitochondrial and Nuclear Sequence Data for .pdf	Roy, Lise and Buronfosse, Thierry	2011	Using {Mitochondrial} and {Nuclear} {Sequence} {Data} for {Disentangling} {Population} {Structure} in {Complex} {Pest} {Species}: {A} {Case} {Study} with {Dermanyssus} gallinae	PLOS ONE	6	10.1371/journal.pone.0022305	Include	Include	Exclude_NoError	Excluded_PreviousSteps	Excluded_PreviousSteps	Excluded_PreviousSteps	Excluded_PreviousSteps	Excluded_PreviousSteps
Royston and Carr - 2016 - Conservation genetics of high-arctic Gull species .pdf	Royston, Stephanie R. and Carr, Steven M.	2016	Conservation genetics of high-arctic {Gull} species at risk: {I}. {Diversity} in the {mtDNA} control region of circumpolar populations of the {Endangered} {Ivory} {Gull} ({Pagophila} eburnea)	MITOCHONDRIAL DNA PART A	27	10.3109/19401736.2014.989520	Include	Include	Exclude_NoError	Excluded_PreviousSteps	Excluded_PreviousSteps	Excluded_PreviousSteps	Excluded_PreviousSteps	Excluded_PreviousSteps
Ruarus et al. - 2011 - Genetic diversity and population viability in tran.pdf	Ruarus, Sylvia P. and Paquette, Sebastien Rioux and Hale, Katrina and Ritchie, Peter A.	2011	Genetic diversity and population viability in translocated North Island saddleback (Philesturnus rufusater) populations at Zealandia Karori Sanctuary and Kapiti Island	NEW ZEALAND JOURNAL OF ECOLOGY	35	NA	Include_ManualScreen	Include	Exclude_NoError	Excluded_PreviousSteps	Excluded_PreviousSteps	Excluded_PreviousSteps	Excluded_PreviousSteps	Excluded_PreviousSteps
Rumisha et al. - 2017 - Genetic diversity and connectivity in the East Afr.pdf	Rumisha, Cyrus and Huyghe, Filip and Rapanoel, Diary and Mascaux, Nemo and Kochzius, Marc	2017	Genetic diversity and connectivity in the {East} {African} giant mud crab {Scylla} serrata: {Implications} for fisheries management	PLOS ONE	12	10.1371/journal.pone.0186817	Include	Include	Exclude_NoError	Excluded_PreviousSteps	Excluded_PreviousSteps	Excluded_PreviousSteps	Excluded_PreviousSteps	Excluded_PreviousSteps
Rutkowski et al. - 2017 - Conservation Genetics of the Capercaillie iTetra.pdf	Rutkowski, Robert and Zawadzka, Dorota and Merta, Dorota and Stankovic, Anna and Jagolkowska, Patrycja and Suchecka, Ewa and Kobielski, Janusz	2017	Conservation genetics of the Capercaillie Tetrao urogallus in Poland - diversity of mitochondrial DNA in remnant and extinct populations	ACTA ORNITHOLOGICA	52	10.3161/00016454AO2017.52.2.006	Include	Include	Exclude_NoError	Excluded_PreviousSteps	Excluded_PreviousSteps	Excluded_PreviousSteps	Excluded_PreviousSteps	Excluded_PreviousSteps
Sakalidis et al. - 2016 - Genetic patterns reveal historical and contemporar.pdf	Sakalidis, Monique L. and Feau, Nicolas and Dhillon, Braham and Hamelin, Richard C.	2016	Genetic patterns reveal historical and contemporary dispersal of a tree pathogen	BIOLOGICAL INVASIONS	18	10.1007/s10530-016-1120-7	Include	Include	Exclude_NoError	Excluded_PreviousSteps	Excluded_PreviousSteps	Excluded_PreviousSteps	Excluded_PreviousSteps	Excluded_PreviousSteps
Sala-Bozano et al. - 2012 - Impact of a mouth parasite in a marine fish differ.pdf	Sala-Bozano, Maria and Van Oosterhout, Cock and Mariani, Stefano	2012	Impact of a mouth parasite in a marine fish differs between geographical areas	BIOLOGICAL JOURNAL OF THE LINNEAN SOCIETY	105	10.1111/j.1095-8312.2011.01838.x	Include	Include	Exclude_NoError	Excluded_PreviousSteps	Excluded_PreviousSteps	Excluded_PreviousSteps	Excluded_PreviousSteps	Excluded_PreviousSteps
Sard et al. - 2015 - Factors influencing spawner success in a spring Ch.pdf	Sard, Nicholas M. and O'Malley, Kathleen G. and Jacobson, Dave P. and Hogansen, Michael J. and Johnson, Marc A. and Banks, Michael A.	2015	Factors influencing spawner success in a spring {Chinook} salmon ({Oncorhynchus} tshawytscha) reintroduction program	CANADIAN JOURNAL OF FISHERIES AND AQUATIC SCIENCES	72	10.1139/cjfas-2015-0007	Include	Include	Exclude_NoError	Excluded_PreviousSteps	Excluded_PreviousSteps	Excluded_PreviousSteps	Excluded_PreviousSteps	Excluded_PreviousSteps
Sarmiento-2017-Pedigree-based analysis of gene.pdf	Sarmiento, Derly Rodriguez and Tullo, Emanuela and Rizzi, Rita	2017	Pedigree-based analysis of genetic variability in the registered Normande cattle breed in Colombia	ANIMAL PRODUCTION SCIENCE	57	10.1071/AN15057	Include	Include	Exclude_NoError	Excluded_PreviousSteps	Excluded_PreviousSteps	Excluded_PreviousSteps	Excluded_PreviousSteps	Excluded_PreviousSteps
Saura et al. - 2008 - Impact of precocious male parr on the effective si.pdf	Saura, M. and Caballero, A. and Caballero, P. and Moran, P.	2008	Impact of precocious male parr on the effective size of a wild population of {Atlantic} salmon	FRESHWATER BIOLOGY	53	10.1111/j.1365-2427.2008.02062.x	Include	Include	Exclude_NoError	Excluded_PreviousSteps	Excluded_PreviousSteps	Excluded_PreviousSteps	Excluded_PreviousSteps	Excluded_PreviousSteps
Savoy et al. - 2017 - Evidence of natural reproduction of Atlantic sturg.pdf	Savoy, Tom and Maceda, Lorraine and Roy, Nirmal K. and Peterson, Doug and Wirgin, Isaac	2017	Evidence of natural reproduction of {Atlantic} sturgeon in the {Connecticut} {River} from unlikely sources	PLOS ONE	12	10.1371/journal.pone.0175085	Include	Include	Exclude_NoError	Excluded_PreviousSteps	Excluded_PreviousSteps	Excluded_PreviousSteps	Excluded_PreviousSteps	Excluded_PreviousSteps
Sayson et al. - 2015 - Seasonal Genetic Changes of Aedes aegypti (Diptera.pdf	Sayson, S. L. and Gloria-Soria, A. and Powell, J. R. and Edillo, F. E.	2015	Seasonal {Genetic} {Changes} of {Aedes} aegypti ({Diptera}: {Culicidae}) {Populations} in {Selected} {Sites} of {Cebu} {City}, {Philippines	JOURNAL OF MEDICAL ENTOMOLOGY	52	10.1093/jme/tjv056	Include	Include	Exclude_NoError	Excluded_PreviousSteps	Excluded_PreviousSteps	Excluded_PreviousSteps	Excluded_PreviousSteps	Excluded_PreviousSteps
Schlosser et al. - 2009 - Evidence for gene flow differs from observed dispe.pdf	Schlosser, Jacqueline A. and Dubach, Jean M. and Garner, Trenton W. J. and Araya, Braulio and Bernal, Mariano and Simeone, Alejandro and Smith, Kimberly A. and Wallace, Roberta S.	2009	Evidence for gene flow differs from observed dispersal patterns in the {Humboldt} penguin, {Spheniscus} humboldti	CONSERVATION GENETICS	10	10.1007/s10592-008-9644-8	Include	Include	Exclude_NoError	Excluded_PreviousSteps	Excluded_PreviousSteps	Excluded_PreviousSteps	Excluded_PreviousSteps	Excluded_PreviousSteps
Schlosser et al. - 2009 - Evidence for gene flow differs from observed dispe.pdf	Schlosser, Jacqueline A. and Dubach, Jean M. and Garner, Trenton W. J. and Araya, Braulio and Bernal, Mariano and Simeone, Alejandro and Smith, Kimberly A. and Wallace, Roberta S.	2009	Evidence for gene flow differs from observed dispersal patterns in the {Humboldt} penguin, {Spheniscus} humboldti	CONSERVATION GENETICS	10	10.1007/s10592-008-9644-8	Exclude_Dup	Excluded_PreviousSteps	Excluded_PreviousSteps	Excluded_PreviousSteps	Excluded_PreviousSteps	Excluded_PreviousSteps	Excluded_PreviousSteps	Excluded_PreviousSteps
Schregel et al. - 2015 - Y chromosome haplotype distribution of brown bears.pdf	Schregel, Julia and Eiken, Hans Geir and Grondahl, Finn Audun and Hailer, Frank and Aspi, Jouni and Kojola, Ilpo and Tirronen, Konstantin and Danilov, Piotr and Rykov, Alexander and Poroshin, Eugene and Janke, Axel and Swenson, Jon E. and Hagen, Snorre B.	2015	Y chromosome haplotype distribution of brown bears ({Ursus} arctos) in {Northern} {Europe} provides insight into population history and recovery	MOLECULAR ECOLOGY	24	10.1111/mec.13448	Include	Include	Exclude_NoError	Excluded_PreviousSteps	Excluded_PreviousSteps	Excluded_PreviousSteps	Excluded_PreviousSteps	Excluded_PreviousSteps
Schreiber et al. - 2001 - Common Buzzard (Buteo buteo) A raptor with hyperp.pdf	Schreiber, A and Stubbe, A and Stubbe, M	2001	Common {Buzzard} ({Buteo} buteo): {A} raptor with hyperpolymorphic plumage morphs, but low allozyme heterozygosity	JOURNAL OF ORNITHOLOGY	142	10.1007/BF01651737	Include	Include	Exclude_NoError	Excluded_PreviousSteps	Excluded_PreviousSteps	Excluded_PreviousSteps	Excluded_PreviousSteps	Excluded_PreviousSteps
Seddon-2005-SNPs in ecological and conservatio.pdf	Seddon, J. M. and Parker, H. G. and Ostrander, E. A. and Ellegren, H.	2005	SNPs in ecological and conservation studies a test in the Scandinavian wolf population	MOLECULAR ECOLOGY	14	10.1111/j.1365-294X.2005.02435.x and 10.1111/j.1365-294X.2005.02435.x	Include	Include	Exclude_NoError	Excluded_PreviousSteps	Excluded_PreviousSteps	Excluded_PreviousSteps	Excluded_PreviousSteps	Excluded_PreviousSteps
Semizer-Cuming et al. - 2017 - Gene flow of common ash (Fraxinus excelsior L.) in.pdf	Semizer-Cuming, Devrim and Kjaer, Erik Dahl and Finkeldey, Reiner	2017	Gene flow of common ash ({Fraxinus} excelsior {L}.) in a fragmented landscape	PLOS ONE	12	10.1371/journal.pone.0186757	Include	Include	Exclude_NoError	Excluded_PreviousSteps	Excluded_PreviousSteps	Excluded_PreviousSteps	Excluded_PreviousSteps	Excluded_PreviousSteps
Shama et al. - 2011 - Bottlenecks drive temporal and spatial genetic cha.pdf	Shama, Lisa N. S. and Kubow, Karen B. and Jokela, Jukka and Robinson, Christopher T.	2011	Bottlenecks drive temporal and spatial genetic changes in alpine caddisfly metapopulations	BMC EVOLUTIONARY BIOLOGY	11	10.1186/1471-2148-11-278	Include	Include	Exclude_NoError	Excluded_PreviousSteps	Excluded_PreviousSteps	Excluded_PreviousSteps	Excluded_PreviousSteps	Excluded_PreviousSteps
Shin et al. - 2013 - Accurate Estimation of Effective Population Size i.pdf	Shin, Dong-Hyun and Cho, Kwang-Hyun and Park, Kyoung-Do and Lee, Hyun-Jeong and Kim, Heebal	2013	Accurate {Estimation} of {Effective} {Population} {Size} in the {Korean} {Dairy} {Cattle} {Based} on {Linkage} {Disequilibrium} {Corrected} by {Genomic} {Relationship} {Matrix	ASIAN-AUSTRALASIAN JOURNAL OF ANIMAL SCIENCES	26	10.5713/ajas.2013.13320	Include	Include	Exclude_NoError	Excluded_PreviousSteps	Excluded_PreviousSteps	Excluded_PreviousSteps	Excluded_PreviousSteps	Excluded_PreviousSteps
Shin et al. - 2018 - Extent of linkage disequilibrium and effective pop_2.pdf	Shin, Donghyun and Kim, Sung-Hoon and Park, Joowan and Lee, Hak-Kyo and Song, Ki-Duk	2018	Extent of linkage disequilibrium and effective population size of the {Landrace} population in {Korea	ASIAN-AUSTRALASIAN JOURNAL OF ANIMAL SCIENCES	31	10.5713/ajas.17.0237	Include	Include	Exclude_NoError	Excluded_PreviousSteps	Excluded_PreviousSteps	Excluded_PreviousSteps	Excluded_PreviousSteps	Excluded_PreviousSteps
Shultz et al. - 2016 - SNPs across time and space population genomic sig.pdf	Shultz, Allison J. and Baker, Allan J. and Hill, Geoffrey E. and Nolan, Paul M. and Edwards, Scott V.	2016	SNPs} across time and space: population genomic signatures of founder events and epizootics in the {House} {Finch} ({Haemorhous} mexicanus)	ECOLOGY AND EVOLUTION	6	10.1002/ece3.2444	Include	Include	Exclude_NoError	Excluded_PreviousSteps	Excluded_PreviousSteps	Excluded_PreviousSteps	Excluded_PreviousSteps	Excluded_PreviousSteps
Singh et al. - 2016 - Genetic diversity trend in Indian rice varieties .pdf	Singh, Nivedita and Choudhury, Debjani Roy and Tiwari, Gunjan and Singh, Amit Kumar and Kumar, Sundeep and Srinivasan, Kalyani and Tyagi, R. K. and Sharma, A. D. and Singh, N. K. and Singh, Rakesh	2016	Genetic diversity trend in {Indian} rice varieties: an analysis using {SSR} markers	BMC GENETICS	17	10.1186/s12863-016-0437-7	Include	Include	Exclude_NoError	Excluded_PreviousSteps	Excluded_PreviousSteps	Excluded_PreviousSteps	Excluded_PreviousSteps	Excluded_PreviousSteps
Small et al. - 2005 - Temporal and spatial genetic structure among some .pdf	Small, MP and Loxterman, JL and Frye, AE and Von Bargen, JF and Bowman, C and Young, SF	2005	Temporal and spatial genetic structure among some {Pacific} herring populations in {Puget} {Sound} and the southern {Strait} of {Georgia	TRANSACTIONS OF THE AMERICAN FISHERIES SOCIETY	134	10.1577/T05-050.1	Include	Include	Exclude_NoError	Excluded_PreviousSteps	Excluded_PreviousSteps	Excluded_PreviousSteps	Excluded_PreviousSteps	Excluded_PreviousSteps
Smith and Engle - 2011 - Persistent Reproductive Isolation between Sympatri.pdf	Smith, Christian T. and Engle, Rod	2011	Persistent {Reproductive} {Isolation} between {Sympatric} {Lineages} of {Fall} {Chinook} {Salmon} in {White} {Salmon} {River}, {Washington	TRANSACTIONS OF THE AMERICAN FISHERIES SOCIETY	140	10.1080/00028487.2011.584490	Include	Include	Exclude_NoError	Excluded_PreviousSteps	Excluded_PreviousSteps	Excluded_PreviousSteps	Excluded_PreviousSteps	Excluded_PreviousSteps
Smith et al. - 2014 - Genetic Composition of the Warm Springs River Chin.pdf	Smith, Christian T. and French, Rod and Lovtang, Jens and Hand, David	2014	Genetic {Composition} of the {Warm} {Springs} {River} {Chinook} {Salmon} {Population} {Maintained} following {Eight} {Generations} of {Hatchery} {Production	TRANSACTIONS OF THE AMERICAN FISHERIES SOCIETY	143	10.1080/00028487.2014.931303	Include	Include	Exclude_NoError	Excluded_PreviousSteps	Excluded_PreviousSteps	Excluded_PreviousSteps	Excluded_PreviousSteps	Excluded_PreviousSteps
Smith et al. - 2015 - Eliminating Variation in Age at Spawning Leads to .pdf	Smith, Christian T. and Baumsteiger, Jason and Ardren, William R. and Dettlaff, Yvonne and Hawkins, Denise K. and Van Doornik, Donald M.	2015	Eliminating {Variation} in {Age} at {Spawning} {Leads} to {Genetic} {Divergence} {Within} a {Single} {Salmon} {Population	JOURNAL OF FISH AND WILDLIFE MANAGEMENT	6	10.3996/122013-JFWM-086	Include	Include	Exclude_NoError	Excluded_PreviousSteps	Excluded_PreviousSteps	Excluded_PreviousSteps	Excluded_PreviousSteps	Excluded_PreviousSteps
Sonstebo-2008-Genetic structure in alpine brow.pdf	Sonstebo, J. H. and Borgstrom, R. and Heun, M.	2008	Genetic structure in alpine brown trout Salmo trutta L. shows that indirect stocking affects native lake populations	JOURNAL OF FISH BIOLOGY	72	10.1111/j.1095-8649.2008.01815.x and 10.1111/j.1095-8649.2008.01815.x	Include	Include	Exclude_NoError	Excluded_PreviousSteps	Excluded_PreviousSteps	Excluded_PreviousSteps	Excluded_PreviousSteps	Excluded_PreviousSteps
Spigler et al. - 2010 - Increased inbreeding but not homozygosity in small.pdf	Spigler, Rachel B. and Hamrick, J. L. and Chang, Shu-Mei	2010	Increased inbreeding but not homozygosity in small populations of {Sabatia} angularis ({Gentianaceae	PLANT SYSTEMATICS AND EVOLUTION	284	10.1007/s00606-009-0245-x	Include	Include	Exclude_NoError	Excluded_PreviousSteps	Excluded_PreviousSteps	Excluded_PreviousSteps	Excluded_PreviousSteps	Excluded_PreviousSteps
Stamenkovic-Radak et al. - 2008 - Monitoring of the genetic structure of natural pop.pdf	Stamenkovic-Radak, Marina and Rasic, Gordana and Savic, Tatjana and Kalajdzic, Predrag and Kurbalija, Zorana and Kenig, Bojan and Andjelkovic, Marko	2008	Monitoring of the genetic structure of natural populations: change of the effective population size and inversion polymorphism in {Drosophila} subobscura	GENETICA	133	10.1007/s10709-007-9183-0	Include	Include	Exclude_NoError	Excluded_PreviousSteps	Excluded_PreviousSteps	Excluded_PreviousSteps	Excluded_PreviousSteps	Excluded_PreviousSteps
Stauffer-Olsen et al. - 2017 - Temporal patterns of genetic diversity in Baetis t.pdf	Stauffer-Olsen, Natalie J. and O'Grady, Patrick M. and Resh, Vincent H.	2017	Temporal patterns of genetic diversity in {Baetis} tricaudatus ({Ephemeroptera}:{Baetidae}) from the {Russian} {River}, northern {California	FRESHWATER SCIENCE	36	10.1086/691973	Include	Include	Exclude_NoError	Excluded_PreviousSteps	Excluded_PreviousSteps	Excluded_PreviousSteps	Excluded_PreviousSteps	Excluded_PreviousSteps
Stepien-2012-Temporal and Spatial Genetic Cons.pdf	Stepien, Carol A. and Banda, Jo Ann and Murphy, Douglas M. and Haponski, Amanda E.	2012	Temporal and Spatial Genetic Consistency of Walleye Spawning Groups	TRANSACTIONS OF THE AMERICAN FISHERIES SOCIETY	141	10.1080/00028487.2012.683474 and 10.1080/00028487.2012.683474	Include	Include	Exclude_NoError	Excluded_PreviousSteps	Excluded_PreviousSteps	Excluded_PreviousSteps	Excluded_PreviousSteps	Excluded_PreviousSteps
Stohler-2004-A comparison of microsatellite po.pdf	Stohler, R. A. and Curtis, J. and Minchella, D. J.	2004	A comparison of microsatellite polymorphism and heterozygosity among field and laboratory populations of Schistosoma mansoni	INTERNATIONAL JOURNAL FOR PARASITOLOGY	34	10.1016/j.ijpara.2003.11.026	Include	Include	Exclude_NoError	Excluded_PreviousSteps	Excluded_PreviousSteps	Excluded_PreviousSteps	Excluded_PreviousSteps	Excluded_PreviousSteps
Stritt et al. - 2018 - Recent Activity in Expanding Populations and Purif.pdf	Stritt, Christoph and Gordon, Sean P. and Wicker, Thomas and Vogel, John P. and Roulin, Anne C.	2018	Recent {Activity} in {Expanding} {Populations} and {Purifying} {Selection} {Have} {Shaped} {Transposable} {Element} {Landscapes} across {Natural} {Accessions} of the {Mediterranean} {Grass} {Brachypodium} distachyon	GENOME BIOLOGY AND EVOLUTION	10	10.1093/gbe/evx276	Include	Include	Exclude_NoError	Excluded_PreviousSteps	Excluded_PreviousSteps	Excluded_PreviousSteps	Excluded_PreviousSteps	Excluded_PreviousSteps
Suez et al. - 2013 - Temporal Population Genetics of Time Travelling In.pdf	Suez, Marie and Gidoin, Cindy and Lefevre, Francois and Candau, Jean-Noel and Chalon, Alain and Boivin, Thomas	2013	Temporal {Population} {Genetics} of {Time} {Travelling} {Insects}: {A} {Long} {Term} {Study} in a {Seed}-{Specialized} {Wasp	PLOS ONE	8	10.1371/journal.pone.0070818	Include	Include	Exclude_NoError	Excluded_PreviousSteps	Excluded_PreviousSteps	Excluded_PreviousSteps	Excluded_PreviousSteps	Excluded_PreviousSteps
Sujkowski et al. - 1996 - Changes in specific virulence in Polish population.pdf	Sujkowski, LS and Goodwin, SB and Fry, WE	1996	Changes in specific virulence in {Polish} populations of {Phytophthora} infestans: 1985-1991	EUROPEAN JOURNAL OF PLANT PATHOLOGY	102	10.1007/BF01877022	Include	Include	Exclude_NoError	Excluded_PreviousSteps	Excluded_PreviousSteps	Excluded_PreviousSteps	Excluded_PreviousSteps	Excluded_PreviousSteps
Summers-2018-A century of genetic variation in.pdf	Summers, Jennifer L. and Bernik, Brittany and Saunders, Colin J. and McLachlan, Jason S. and Blum, Michael J.	2018	A century of genetic variation inferred from a persistent soil-stored seed bank	EVOLUTIONARY APPLICATIONS	11	10.1111/eva.12675	Include	Include	Exclude_NoError	Excluded_PreviousSteps	Excluded_PreviousSteps	Excluded_PreviousSteps	Excluded_PreviousSteps	Excluded_PreviousSteps
Sunnucks et al. - 1997 - Genetic structure of an aphid studied using micros.pdf	Sunnucks, P and DeBarro, PJ and Lushai, G and Maclean, N and Hales, D	1997	Genetic structure of an aphid studied using microsatellites: {Cyclic} parthenogenesis, differentiated lineages and host specialization	MOLECULAR ECOLOGY	6	10.1046/j.1365-294X.1997.00280.x	Include	Include	Exclude_NoError	Excluded_PreviousSteps	Excluded_PreviousSteps	Excluded_PreviousSteps	Excluded_PreviousSteps	Excluded_PreviousSteps
Szalayetal_2016.pdf	Szalay, I. T. and Phuong, T. N. Lan and Barta, I. and Kovacs, J. N. and Xuan, K. D. T. Dong and Bodi, L. and Mihok, S. and Benk, A. and Gaal, K. Kovacsne	2016	Evaluating the trends of population data, effective population size and inbreeding rate as conservation indices of old Hungarian poultry breeds between 2000 and 2015	EUROPEAN POULTRY SCIENCE	80	10.1399/eps.2016.132	Include_ManualScreen	Include	Exclude_NoError	Excluded_PreviousSteps	Excluded_PreviousSteps	Excluded_PreviousSteps	Excluded_PreviousSteps	Excluded_PreviousSteps
Szulkin et al. - 2007 - Inbreeding depression along a life-history continu.pdf	Szulkin, M. and Garant, D. and McCleery, R. H. and Sheldon, B. C.	2007	Inbreeding depression along a life-history continuum in the great tit	JOURNAL OF EVOLUTIONARY BIOLOGY	20	10.1111/j.1420-9101.2007.01325.x	Include	Include	Exclude_NoError	Excluded_PreviousSteps	Excluded_PreviousSteps	Excluded_PreviousSteps	Excluded_PreviousSteps	Excluded_PreviousSteps
Tammone et al. - 2018 - Contrasting patterns of Holocene genetic variation.pdf	Tammone, Mauro N. and Pardinas, Ulyses F. J. and Lacey, Eileen A.	2018	Contrasting patterns of {Holocene} genetic variation in two parapatric species of {Ctenomys} from {Northern} {Patagonia}, {Argentina	BIOLOGICAL JOURNAL OF THE LINNEAN SOCIETY	123	10.1093/biolinnean/blx118	Include	Include	Exclude_NoError	Excluded_PreviousSteps	Excluded_PreviousSteps	Excluded_PreviousSteps	Excluded_PreviousSteps	Excluded_PreviousSteps
Taylor et al. - 2012 - Loss of Mhc and Neutral Variation in Peary Caribou.pdf	Taylor, Sabrina S. and Jenkins, Deborah A. and Arcese, Peter	2012	Loss of {Mhc} and {Neutral} {Variation} in {Peary} {Caribou}: {Genetic} {Drift} {Is} {Not} {Mitigated} by {Balancing} {Selection} or {Exacerbated} by {Mhc} {Allele} {Distributions	PLOS ONE	7	10.1371/journal.pone.0036748	Include	Include	Exclude_NoError	Excluded_PreviousSteps	Excluded_PreviousSteps	Excluded_PreviousSteps	Excluded_PreviousSteps	Excluded_PreviousSteps
Therkildsen et al. - 2013 - Microevolution in time and space SNP analysis of .pdf	Therkildsen, Nina O. and Hemmer-Hansen, Jakob and Als, Thomas D. and Swain, Douglas P. and Morgan, M. Joanne and Trippel, Edward A. and Palumbi, Stephen R. and Meldrup, Dorte and Nielsen, Einar E.	2013	Microevolution in time and space: {SNP} analysis of historical {DNA} reveals dynamic signatures of selection in {Atlantic} cod	MOLECULAR ECOLOGY	22	10.1111/mec.12260	Include	Include	Exclude_NoError	Excluded_PreviousSteps	Excluded_PreviousSteps	Excluded_PreviousSteps	Excluded_PreviousSteps	Excluded_PreviousSteps
Therkildsen et al. - 2013 - Spatiotemporal SNP analysis reveals pronounced bio.pdf	Therkildsen, Nina Overgaard and Hemmer-Hansen, Jakob and Hedeholm, Rasmus Berg and Wisz, Mary S. and Pampoulie, Christophe and Meldrup, Dorte and Bonanomi, Sara and Retzel, Anja and Olsen, Steffen Malskaer and Nielsen, Einar Eg	2013	Spatiotemporal {SNP} analysis reveals pronounced biocomplexity at the northern range margin of {Atlantic} cod {Gadus} morhua	EVOLUTIONARY APPLICATIONS	6	10.1111/eva.12055	Include	Include	Exclude_NoError	Excluded_PreviousSteps	Excluded_PreviousSteps	Excluded_PreviousSteps	Excluded_PreviousSteps	Excluded_PreviousSteps
Therkildsen et al. - 2013 - Spatiotemporal SNP analysis reveals pronounced bio.pdf	Therkildsen, Nina Overgaard and Hemmer-Hansen, Jakob and Hedeholm, Rasmus Berg and Wisz, Mary S. and Pampoulie, Christophe and Meldrup, Dorte and Bonanomi, Sara and Retzel, Anja and Olsen, Steffen Malskaer and Nielsen, Einar Eg	2013	Spatiotemporal {SNP} analysis reveals pronounced biocomplexity at the northern range margin of {Atlantic} cod {Gadus} morhua	EVOLUTIONARY APPLICATIONS	6	10.1111/eva.12055	Exclude_Dup	Excluded_PreviousSteps	Excluded_PreviousSteps	Excluded_PreviousSteps	Excluded_PreviousSteps	Excluded_PreviousSteps	Excluded_PreviousSteps	Excluded_PreviousSteps
Thevenon et al. - 2007 - The extent of linkage disequilibrium in a large ca.pdf	Thevenon, S. and Dayo, G. K. and Sylla, S. and Sidibe, I. and Berthier, D. and Legros, H. and Boichard, D. and Eggen, A. and Gautier, M.	2007	The extent of linkage disequilibrium in a large cattle population of western {Africa} and its consequences for association studies	ANIMAL GENETICS	38	10.1111/j.1365-2052.2007.01601.x	Include	Include	Exclude_NoError	Excluded_PreviousSteps	Excluded_PreviousSteps	Excluded_PreviousSteps	Excluded_PreviousSteps	Excluded_PreviousSteps
Thomas et al. - 2012 - On-farm dynamic management of genetic diversity t.pdf	Thomas, Mathieu and Demeulenaere, Elise and Dawson, Julie C. and Khan, Abdul Rehman and Galic, Nathalie and Jouanne-Pin, Sophie and Remoue, Carine and Bonneuil, Christophe and Goldringer, Isabelle	2012	On-farm dynamic management of genetic diversity: the impact of seed diffusions and seed saving practices on a population-variety of bread wheat	EVOLUTIONARY APPLICATIONS	5	10.1111/j.1752-4571.2012.00257.x	Include	Include	Exclude_NoError	Excluded_PreviousSteps	Excluded_PreviousSteps	Excluded_PreviousSteps	Excluded_PreviousSteps	Excluded_PreviousSteps
Thompson-1996-Genetic structure of the western.pdf	Thompson, A. P. and Hanley, J. R. and Johnson, M. S.	1996	Genetic structure of the western rock lobster, Panulirus cygnus, with the benefit of hindsight	MARINE AND FRESHWATER RESEARCH	47	10.1071/MF9960889	Include	Include	Exclude_NoError	Excluded_PreviousSteps	Excluded_PreviousSteps	Excluded_PreviousSteps	Excluded_PreviousSteps	Excluded_PreviousSteps
Tian et al. - 2016 - Population genetic analysis of Phytophthora infest.pdf	Tian, Y. E. and Yin, J. L. and Sun, J. P. and Ma, Y. F. and Wang, Q. H. and Quan, J. L. and Shan, W. X.	2016	Population genetic analysis of {Phytophthora} infestans in northwestern {China	PLANT PATHOLOGY	65	10.1111/ppa.12392	Include	Include	Exclude_NoError	Excluded_PreviousSteps	Excluded_PreviousSteps	Excluded_PreviousSteps	Excluded_PreviousSteps	Excluded_PreviousSteps
Tollington-2013-Long-term, fine-scale temporal.pdf	Tollington, Simon and Jones, Carl G. and Greenwood, Andrew and Tatayah, Vikash and Raisin, Claire and Burke, Terry and Dawson, Deborah A. and Groombridge, Jim J.	2013	Long-term, fine-scale temporal patterns of genetic diversity in the restored Mauritius parakeet reveal genetic impacts of management and associated demographic effects on reintroduction programmes	BIOLOGICAL CONSERVATION	161	10.1016/j.biocon.2013.02.013	Include	Include	Exclude_NoError	Excluded_PreviousSteps	Excluded_PreviousSteps	Excluded_PreviousSteps	Excluded_PreviousSteps	Excluded_PreviousSteps
Torezan et al. - 2005 - Genetic variability of pre and post-fragmentation .pdf	Torezan, JMD and de Souza, RF and Ruas, PM and Ruas, CD and Camargo, EH and Vanzela, ALL	2005	Genetic variability of pre and post-fragmentation cohorts of {Aspidosperma} polyneuron {Muell}. {Arg}. ({Apocynaceae	BRAZILIAN ARCHIVES OF BIOLOGY AND TECHNOLOGY	48	10.1590/S1516-89132005000200002	Include	Include	Exclude_NoError	Excluded_PreviousSteps	Excluded_PreviousSteps	Excluded_PreviousSteps	Excluded_PreviousSteps	Excluded_PreviousSteps
Triest et al. - 2014 - Diversity and fine-scale spatial genetic structure.pdf	Triest, Ludwig and Sierens, Tim and Terer, Taita	2014	Diversity and fine-scale spatial genetic structure of {Cyperus} papyrus populations in {Lake} {Naivasha} ({Kenya}) using microsatellite markers	HYDROBIOLOGIA	737	10.1007/s10750-013-1584-8	Include	Include	Exclude_NoError	Excluded_PreviousSteps	Excluded_PreviousSteps	Excluded_PreviousSteps	Excluded_PreviousSteps	Excluded_PreviousSteps
Turner et al. - 2015 - High and dry intermittent watersheds provide a te.pdf	Turner, Thomas F. and Osborne, Megan J. and McPhee, Megan V. and Kruse, Carter G.	2015	High and dry: intermittent watersheds provide a test case for genetic response of desert fishes to climate change	CONSERVATION GENETICS	16	10.1007/s10592-014-0666-0	Include	Include	Exclude_NoError	Excluded_PreviousSteps	Excluded_PreviousSteps	Excluded_PreviousSteps	Excluded_PreviousSteps	Excluded_PreviousSteps
Tysklind et al. - 2013 - Population genetics provides new insights into bio.pdf	Tysklind, Niklas and Taylor, Martin I. and Lyons, Brett P. and Goodsir, Freya and McCarthy, Ian D. and Carvalho, Gary R.	2013	Population genetics provides new insights into biomarker prevalence in dab ({Limanda} limanda {L}.): a key marine biomonitoring species	EVOLUTIONARY APPLICATIONS	6	10.1111/eva.12074	Include	Include	Exclude_NoError	Excluded_PreviousSteps	Excluded_PreviousSteps	Excluded_PreviousSteps	Excluded_PreviousSteps	Excluded_PreviousSteps
Vaghefi et al. - 2015 - Rapid Changes in the Genetic Composition of Stagon.pdf	Vaghefi, Niloofar and Hay, Frank S. and Ades, Peter K. and Pethybridge, Sarah J. and Ford, Rebecca and Taylor, Paul W. J.	2015	Rapid {Changes} in the {Genetic} {Composition} of {Stagonosporopsis} tanaceti {Population} in {Australian} {Pyrethrum} {Fields	PHYTOPATHOLOGY	105	10.1094/PHYTO-08-14-0212-R	Include	Include	Exclude_NoError	Excluded_PreviousSteps	Excluded_PreviousSteps	Excluded_PreviousSteps	Excluded_PreviousSteps	Excluded_PreviousSteps
Vaha et al. - 2008 - Temporally stable genetic structure and low migrat.pdf	Vaha, Juha-Pekka and Erkinaro, Jaakko and Niemela, Eero and Primmer, Craig R.	2008	Temporally stable genetic structure and low migration in an {Atlantic} salmon population complex: implications for conservation and management	EVOLUTIONARY APPLICATIONS	1	10.1111/j.1752-4571.2007.00007.x	Include	Include	Exclude_NoError	Excluded_PreviousSteps	Excluded_PreviousSteps	Excluded_PreviousSteps	Excluded_PreviousSteps	Excluded_PreviousSteps
Van Doornik et al. - 2015 - Genetic Population Structure of Willamette River S.pdf	Van Doornik, Donald M. and Hess, Maureen A. and Johnson, Marc A. and Teel, David J. and Friesen, Thomas A. and Myers, James M.	2015	Genetic {Population} {Structure} of {Willamette} {River} {Steelhead} and the {Influence} of {Introduced} {Stocks	TRANSACTIONS OF THE AMERICAN FISHERIES SOCIETY	144	10.1080/00028487.2014.982178	Include	Include	Exclude_NoError	Excluded_PreviousSteps	Excluded_PreviousSteps	Excluded_PreviousSteps	Excluded_PreviousSteps	Excluded_PreviousSteps
Van Doornik et al. - 2015 - Genetic Population Structure of Willamette River S.pdf	Van Doornik, Donald M. and Hess, Maureen A. and Johnson, Marc A. and Teel, David J. and Friesen, Thomas A. and Myers, James M.	2015	Genetic {Population} {Structure} of {Willamette} {River} {Steelhead} and the {Influence} of {Introduced} {Stocks	TRANSACTIONS OF THE AMERICAN FISHERIES SOCIETY	144	10.1080/00028487.2014.982178	Exclude_Dup	Excluded_PreviousSteps	Excluded_PreviousSteps	Excluded_PreviousSteps	Excluded_PreviousSteps	Excluded_PreviousSteps	Excluded_PreviousSteps	Excluded_PreviousSteps
van Heerwaarden et al. - 2012 - Historical genomics of North American maize.pdf	van Heerwaarden, Joost and Hufford, Matthew B. and Ross-Ibarra, Jeffrey	2012	Historical genomics of {North} {American} maize	PROCEEDINGS OF THE NATIONAL ACADEMY OF SCIENCES OF THE UNITED STATES OF AMERICA	109	10.1073/pnas.1209275109	Include	Include	Exclude_NoError	Excluded_PreviousSteps	Excluded_PreviousSteps	Excluded_PreviousSteps	Excluded_PreviousSteps	Excluded_PreviousSteps
van Schaik et al. - 2014 - The effect of host social system on parasite popul.pdf	van Schaik, Jaap and Kerth, Gerald and Bruyndonckx, Nadia and Christe, Philippe	2014	The effect of host social system on parasite population genetic structure: comparative population genetics of two ectoparasitic mites and their bat hosts	BMC EVOLUTIONARY BIOLOGY	14	10.1186/1471-2148-14-18	Include	Include	Exclude_NoError	Excluded_PreviousSteps	Excluded_PreviousSteps	Excluded_PreviousSteps	Excluded_PreviousSteps	Excluded_PreviousSteps
van Schaik et al. - 2015 - Host and parasite life history interplay to yield .pdf	van Schaik, J. and Dekeukeleire, D. and Kerth, G.	2015	Host and parasite life history interplay to yield divergent population genetic structures in two ectoparasites living on the same bat species	MOLECULAR ECOLOGY	24	10.1111/mec.13171	Include	Include	Exclude_NoError	Excluded_PreviousSteps	Excluded_PreviousSteps	Excluded_PreviousSteps	Excluded_PreviousSteps	Excluded_PreviousSteps
Vandepitte et al. - 2014 - Rapid genetic adaptation precedes the spread of an.pdf	Vandepitte, Katrien and De Meyer, Tim and Helsen, Kenny and Van Acker, Kasper and Roldan-Ruiz, Isabel and Mergeay, Joachim and Honnay, Olivier	2014	Rapid genetic adaptation precedes the spread of an exotic plant species	MOLECULAR ECOLOGY	23	10.1111/mec.12683	Include	Include	Exclude_NoError	Excluded_PreviousSteps	Excluded_PreviousSteps	Excluded_PreviousSteps	Excluded_PreviousSteps	Excluded_PreviousSteps
Vargas-2006-Genetic diversity and structure in.pdf	Vargas, Carlos F. and Parra-Tabla, Victor and Feinsinger, Peter and Leirana-Alcocer, Jorge	2006	Genetic diversity and structure in fragmented populations of the tropical orchid Myrmecophila christinae var christinae	BIOTROPICA	38	10.1111/j.1744-7429.2006.00205.x and 10.1111/j.1744-7429.2006.00205.x	Include	Include	Exclude_NoError	Excluded_PreviousSteps	Excluded_PreviousSteps	Excluded_PreviousSteps	Excluded_PreviousSteps	Excluded_PreviousSteps
Vasemagi et al. - 2005 - Analysis of gene associated tandem repeat markers .pdf	Vasemagi, A and Gross, R and Paaver, T and Koljonen, ML and Saisa, M and Nilsson, J	2005	Analysis of gene associated tandem repeat markers in {Atlantic} salmon ({Salmo} salar {L}.) populations: implications for restoration and conservation in the {Baltic} {Sea	CONSERVATION GENETICS	6	10.1007/s10592-005-4974-2	Include	Include	Exclude_NoError	Excluded_PreviousSteps	Excluded_PreviousSteps	Excluded_PreviousSteps	Excluded_PreviousSteps	Excluded_PreviousSteps
Vaulin and Zakharov - 2008 - Temporal dynamics and variation of multilocus ISSR.pdf	Vaulin, O. V. and Zakharov, I. K.	2008	Temporal dynamics and variation of multilocus {ISSR}-{PCR} {DNA} markers in the {Uman}' population of {Drosophila} melanogaster over two decades (1984-2004)	RUSSIAN JOURNAL OF GENETICS	44	10.1134/S1022795408030101	Include	Include	Exclude_NoError	Excluded_PreviousSteps	Excluded_PreviousSteps	Excluded_PreviousSteps	Excluded_PreviousSteps	Excluded_PreviousSteps
Vera et al. - 2016 - Current genetic status, temporal stability and str.pdf	Vera, Manuel and Carlsson, Jens and El Carlsson, Jeanette and Cross, Tom and Lynch, Sharon and Kamermans, Pauline and Villalba, Antonio and Culloty, Sarah and Martinez, Paulino	2016	Current genetic status, temporal stability and structure of the remnant wild {European} flat oyster populations: conservation and restoring implications	MARINE BIOLOGY	163	10.1007/s00227-016-3012-x	Include	Include	Exclude_NoError	Excluded_PreviousSteps	Excluded_PreviousSteps	Excluded_PreviousSteps	Excluded_PreviousSteps	Excluded_PreviousSteps
Vera et al. - 2019 - Identification of an endemic Mediterranean brown t.pdf	Vera, M. and Bouza, C. and Casanova, A. and Heras, S. and Martinez, P. and Garcia-Marin, J. L.	2019	Identification of an endemic {Mediterranean} brown trout {mtDNA} group within a highly perturbed aquatic system, the {Llobregat} {River} ({NE} {Spain	HYDROBIOLOGIA	827	10.1007/s10750-018-3775-9	Include	Include	Exclude_NoError	Excluded_PreviousSteps	Excluded_PreviousSteps	Excluded_PreviousSteps	Excluded_PreviousSteps	Excluded_PreviousSteps
Verwimp et al. - 2018 - Temporal changes in genetic diversity and forage y.pdf	Verwimp, Christophe and Ruttink, Tom and Muylle, Hilde and Van Glabeke, Sabine and Cnops, Gerda and Quataert, Paul and Honnay, Olivier and Roldan-Ruiz, Isabel	2018	Temporal changes in genetic diversity and forage yield of perennial ryegrass in monoculture and in combination with red clover in swards	PLOS ONE	13	10.1371/journal.pone.0206571	Include	Include	Exclude_NoError	Excluded_PreviousSteps	Excluded_PreviousSteps	Excluded_PreviousSteps	Excluded_PreviousSteps	Excluded_PreviousSteps
Vignaud et al. - 2014 - Genetic structure of populations of whale sharks a.pdf	Vignaud, Thomas M. and Maynard, Jeffrey A. and Leblois, Raphael and Meekan, Mark G. and Vazquez-Juarez, Ricardo and Ramirez-Macias, Deni and Pierce, Simon J. and Rowat, David and Berumen, Michael L. and Beeravolu, Champak and Baksay, Sandra and Planes, Serge	2014	Genetic structure of populations of whale sharks among ocean basins and evidence for their historic rise and recent decline	MOLECULAR ECOLOGY	23	10.1111/mec.12754	Include	Include	Exclude_NoError	Excluded_PreviousSteps	Excluded_PreviousSteps	Excluded_PreviousSteps	Excluded_PreviousSteps	Excluded_PreviousSteps
Vila et al. - 2017 - Phylogeography and Conservation Genetics of the Ib.pdf	Vila, Marta and Hermida, Miguel and Fernandez, Carlos and Perea, Silvia and Doadrio, Ignacio and Amaro, Rafaela and San Miguel, Eduardo	2017	Phylogeography and {Conservation} {Genetics} of the {Ibero}-{Balearic} {Three}-{Spined} {Stickleback} ({Gasterosteus} aculeatus)	PLOS ONE	12	10.1371/journal.pone.0170685	Include	Include	Exclude_NoError	Excluded_PreviousSteps	Excluded_PreviousSteps	Excluded_PreviousSteps	Excluded_PreviousSteps	Excluded_PreviousSteps
Vuorinen and Eskelinen - 2005 - Long-term stability of allozyme frequencies in a w.pdf	Vuorinen, JA and Eskelinen, O	2005	Long-term stability of allozyme frequencies in a wood lemming, {Myopus} schisticolor, population with a biased sex ratio and density fluctuations	HEREDITY	94	10.1038/sj.hdy.6800639	Include	Include	Exclude_NoError	Excluded_PreviousSteps	Excluded_PreviousSteps	Excluded_PreviousSteps	Excluded_PreviousSteps	Excluded_PreviousSteps
W√ºrth et al. - 2018 - Environment drives spatiotemporal patterns of clon.pdf	Wuerth, David G. and Eusemann, Pascal and Trouillier, Mario and Buras, Allan and Burger, Andreas and Wilmking, Martin and Roland, Carl A. and Juday, Glenn P. and Schnittler, Martin	2018	Environment drives spatiotemporal patterns of clonality in white spruce (Picea glauca) in Alaska	CANADIAN JOURNAL OF FOREST RESEARCH	48	10.1139/cjfr-2018-0234	Include	Include	Exclude_NoError	Excluded_PreviousSteps	Excluded_PreviousSteps	Excluded_PreviousSteps	Excluded_PreviousSteps	Excluded_PreviousSteps
Wales et al. - 2019 - Ancient DNA reveals the timing and persistence of .pdf	Wales, Nathan and Akman, Melis and Watson, Ray H. B. and Barreiro, Fatima Sanchez and Smith, Bruce D. and Gremillion, Kristen J. and Gilbert, M. Thomas P. and Blackman, Benjamin K.	2019	Ancient {DNA} reveals the timing and persistence of organellar genetic bottlenecks over 3,000 years of sunflower domestication and improvement	EVOLUTIONARY APPLICATIONS	12	10.1111/eva.12594	Include	Include	Exclude_NoError	Excluded_PreviousSteps	Excluded_PreviousSteps	Excluded_PreviousSteps	Excluded_PreviousSteps	Excluded_PreviousSteps
Wang et al. - 2010 - Host resistance mediated inter-genotype competitio.pdf	Wang, B. and Brubaker, C. L. and Thrall, P. H. and Burdon, J. J.	2010	Host resistance mediated inter-genotype competition and temporal variation in {Fusarium} oxysporum f. sp vasinfectum	EUROPEAN JOURNAL OF PLANT PATHOLOGY	128	10.1007/s10658-010-9690-1	Include	Include	Exclude_NoError	Excluded_PreviousSteps	Excluded_PreviousSteps	Excluded_PreviousSteps	Excluded_PreviousSteps	Excluded_PreviousSteps
Wang et al. - 2017 - Phylogeography of bivalve Meretrix petechialis in .pdf	Wang, Xiaoxuan and Kong, Lingfeng and Chen, Jun and Matsukuma, Akihiko and Li, Qi	2017	Phylogeography of bivalve {Meretrix} petechialis in the {Northwestern} {Pacific} indicated by mitochondrial and nuclear {DNA} data	PLOS ONE	12	10.1371/journal.pone.0183221	Include	Include	Exclude_NoError	Excluded_PreviousSteps	Excluded_PreviousSteps	Excluded_PreviousSteps	Excluded_PreviousSteps	Excluded_PreviousSteps
Weigel et al. - 2013 - Colonization of Steelhead in a Natal Stream after .pdf	Weigel, Dana E. and Connolly, Patrick J. and Martens, Kyle D. and Powell, Madison S.	2013	Colonization of {Steelhead} in a {Natal} {Stream} after {Barrier} {Removal	TRANSACTIONS OF THE AMERICAN FISHERIES SOCIETY	142	10.1080/00028487.2013.788560	Include	Include	Exclude_NoError	Excluded_PreviousSteps	Excluded_PreviousSteps	Excluded_PreviousSteps	Excluded_PreviousSteps	Excluded_PreviousSteps
Wellmann and Pfeiffer - 2009 - Pedigree analysis for conservation of genetic dive.pdf	Wellmann, R. and Pfeiffer, I.	2009	Pedigree analysis for conservation of genetic diversity and purging	GENETICS RESEARCH	91	10.1017/S0016672309000202	Include	Include	Exclude_NoError	Excluded_PreviousSteps	Excluded_PreviousSteps	Excluded_PreviousSteps	Excluded_PreviousSteps	Excluded_PreviousSteps
Wenne et al. - 2016 - Recent genetic changes in enhanced populations of .pdf	Wenne, Roman and Bernas, Rafal and Pocwierz-Kotus, Anita and Drywa, Agata and Was, Anna	2016	Recent genetic changes in enhanced populations of sea trout ({Salmo} trutta m. trutta) in the southern {Baltic} rivers revealed with {SNP} analysis	AQUATIC LIVING RESOURCES	29	10.1051/alr/2016012	Include	Include	Exclude_NoError	Excluded_PreviousSteps	Excluded_PreviousSteps	Excluded_PreviousSteps	Excluded_PreviousSteps	Excluded_PreviousSteps
Westengen et al. - 2014 - Modern maize varieties going local in the semi-ari.pdf	Westengen, Ola T. and Ring, Kristoffer H. and Berg, Paul R. and Brysting, Anne K.	2014	Modern maize varieties going local in the semi-arid zone in {Tanzania	BMC EVOLUTIONARY BIOLOGY	14	10.1186/1471-2148-14-1	Include	Include	Exclude_NoError	Excluded_PreviousSteps	Excluded_PreviousSteps	Excluded_PreviousSteps	Excluded_PreviousSteps	Excluded_PreviousSteps
Westlake and O'Corry-Crowe - 2002 - Macrogeographic structure and patterns of genetic .pdf	Westlake, RL and O'Corry-Crowe, GM	2002	Macrogeographic structure and patterns of genetic diversity in harbor seals ({Phoca} vitulina) from {Alaska} to {Japan	JOURNAL OF MAMMALOGY	83	10.1644/1545-1542(2002)083<1111:MSAPOG>2.0.CO;2	Include	Include	Exclude_NoError	Excluded_PreviousSteps	Excluded_PreviousSteps	Excluded_PreviousSteps	Excluded_PreviousSteps	Excluded_PreviousSteps
Whitehouse and Harley - 2001 - Post-bottleneck genetic diversity of elephant popu.pdf	Whitehouse, AM and Harley, EH	2001	Post-bottleneck genetic diversity of elephant populations in {South} {Africa}, revealed using microsatellite analysis	MOLECULAR ECOLOGY	10	10.1046/j.0962-1083.2001.01356.x	Include	Include	Exclude_NoError	Excluded_PreviousSteps	Excluded_PreviousSteps	Excluded_PreviousSteps	Excluded_PreviousSteps	Excluded_PreviousSteps
Whiteley et al. - 2015 - Effective number of breeders provides a link betwe.pdf	Whiteley, Andrew R. and Coombs, Jason A. and Cembrola, Matthew and O'Donnell, Matthew J. and Hudy, Mark and Nislow, Keith H. and Letcher, Benjamin H.	2015	Effective number of breeders provides a link between interannual variation in stream flow and individual reproductive contribution in a stream salmonid	MOLECULAR ECOLOGY	24	10.1111/mec.13273	Include	Include	Exclude_NoError	Excluded_PreviousSteps	Excluded_PreviousSteps	Excluded_PreviousSteps	Excluded_PreviousSteps	Excluded_PreviousSteps
Wilkinson et al. - 2007 - Spatial and temporal population genetic survey of .pdf	Wilkinson, S. and Emery, A. M. and Khamis, I. S. and Mgeni, A. F. and Stothard, J. R. and Rollinson, D.	2007	Spatial and temporal population genetic survey of {Bulinus} globosus from {Zanzibar}: an intermediate host of {Schistosoma} haematobium	JOURNAL OF ZOOLOGY	272	10.1111/j.1469-7998.2006.00274.x	Include	Include	Exclude_NoError	Excluded_PreviousSteps	Excluded_PreviousSteps	Excluded_PreviousSteps	Excluded_PreviousSteps	Excluded_PreviousSteps
Wilmer et al. - 2011 - Catastrophic Floods May Pave the Way for Increased.pdf	Wilmer, Jessica Worthington and Murray, Lynde and Elkin, Che and Wilcox, Chris and Niejalke, Darren and Possingham, Hugh P.	2011	Catastrophic {Floods} {May} {Pave} the {Way} for {Increased} {Genetic} {Diversity} in {Endemic} {Artesian} {Spring} {Snail} {Populations	PLOS ONE	6	10.1371/journal.pone.0028645	Include	Include	Exclude_NoError	Excluded_PreviousSteps	Excluded_PreviousSteps	Excluded_PreviousSteps	Excluded_PreviousSteps	Excluded_PreviousSteps
Winans et al. - 2008 - Genetic inventory of anadromous pacific salmonids .pdf	Winans, Gary A. and McHenry, Michael L. and Baker, Jon and Elz, Anna and Goodbla, Alisha and Iwamoto, Eric and Kuligowski, David and Miller, Krist M. and Small, Maureen P. and Spruell, Paul and Van Doornik, Don	2008	Genetic inventory of anadromous pacific salmonids of the {Elwha} {River} prior to dam removal	NORTHWEST SCIENCE	82	10.3955/0029-344X-82.S.I.128	Include	Include	Exclude_NoError	Excluded_PreviousSteps	Excluded_PreviousSteps	Excluded_PreviousSteps	Excluded_PreviousSteps	Excluded_PreviousSteps
Winans et al. - 2010 - A Genetic and Phenetic Baseline before the Recolon.pdf	Winans, Gary A. and Baird, Melissa C. and Baker, Jon	2010	A {Genetic} and {Phenetic} {Baseline} before the {Recolonization} of {Steelhead} above {Howard} {Hanson} {Dam}, {Green} {River}, {Washington	NORTH AMERICAN JOURNAL OF FISHERIES MANAGEMENT	30	10.1577/M09-119.1	Include	Include	Exclude_NoError	Excluded_PreviousSteps	Excluded_PreviousSteps	Excluded_PreviousSteps	Excluded_PreviousSteps	Excluded_PreviousSteps
Winker and Graves - 2008 - Genetic structure of breeding and wintering popula.pdf	Winker, Kevin and Graves, Gary R.	2008	Genetic structure of breeding and wintering populations of {Swainson}'s {Warbler	WILSON JOURNAL OF ORNITHOLOGY	120	10.1676/07-073.1	Include	Include	Exclude_NoError	Excluded_PreviousSteps	Excluded_PreviousSteps	Excluded_PreviousSteps	Excluded_PreviousSteps	Excluded_PreviousSteps
Winternitz et al. - 2014 - Wild cyclic voles maintain high neutral and MHC di.pdf	Winternitz, J. C. and Wares, J. P. and Yabsley, M. J. and Altizer, S.	2014	Wild cyclic voles maintain high neutral and {MHC} diversity without strong evidence for parasite-mediated selection	EVOLUTIONARY ECOLOGY	28	10.1007/s10682-014-9709-8	Include	Include	Exclude_NoError	Excluded_PreviousSteps	Excluded_PreviousSteps	Excluded_PreviousSteps	Excluded_PreviousSteps	Excluded_PreviousSteps
Wirgin et al. - 2000 - Genetic structure of Atlantic sturgeon populations.pdf	Wirgin, I and Waldman, JR and Rosko, J and Gross, R and Collins, MR and Rogers, SG and Stabile, J	2000	Genetic structure of {Atlantic} sturgeon populations based on mitochondrial {DNA} control region sequences	TRANSACTIONS OF THE AMERICAN FISHERIES SOCIETY	129	10.1577/1548-8659(2000)129<0476:GSOASP>2.0.CO;2	Include	Include	Exclude_NoError	Excluded_PreviousSteps	Excluded_PreviousSteps	Excluded_PreviousSteps	Excluded_PreviousSteps	Excluded_PreviousSteps
Wisely et al. - 2002 - Genetic diversity and fitness in black-footed ferr.pdf	Wisely, SM and Buskirk, SW and Fleming, MA and McDonald, DB and Ostrander, EA	2002	Genetic diversity and fitness in black-footed ferrets before and during a bottleneck	JOURNAL OF HEREDITY	93	10.1093/jhered/93.4.231	Include	Include	Exclude_NoError	Excluded_PreviousSteps	Excluded_PreviousSteps	Excluded_PreviousSteps	Excluded_PreviousSteps	Excluded_PreviousSteps
Wojcik-1993-GENETIC-VARIATION IN A FLUCTUATING.pdf	Wojcik, A. M.	1993	GENETIC-VARIATION IN A FLUCTUATING POPULATION OF THE YELLOW-NECKED MOUSE APODEMUS-FLAVICOLLIS	ACTA THERIOLOGICA	38	10.4098/AT.arch.93-23	Include	Include	Exclude_NoError	Excluded_PreviousSteps	Excluded_PreviousSteps	Excluded_PreviousSteps	Excluded_PreviousSteps	Excluded_PreviousSteps
Wojcik-2006-Selection in a cycling population_.pdf	Wojcik, Anna M. and Polly, P. David and Sikorski, Michal D. and Wojcik, Jan M.	2006	Selection in a cycling population Differential response among skeletal traits	EVOLUTION	60	10.1111/j.0014-3820.2006.tb00535.x	Include	Include	Exclude_NoError	Excluded_PreviousSteps	Excluded_PreviousSteps	Excluded_PreviousSteps	Excluded_PreviousSteps	Excluded_PreviousSteps
Wu - 2006 - The loss of genetic diversity in Sichuan Taimen as.pdf	Wu, Xue-Chang	2006	The loss of genetic diversity in {Sichuan} {Taimen} as revealed by {DNA} fingerprinting	BIOCHEMICAL GENETICS	44	10.1007/s10528-006-9021-6	Include	Include	Exclude_NoError	Excluded_PreviousSteps	Excluded_PreviousSteps	Excluded_PreviousSteps	Excluded_PreviousSteps	Excluded_PreviousSteps
Wuest et al. - 2017 - Genetic Variation in Native Populations of the Lau.pdf	Wuest, Caroline E. and Harrington, Thomas C. and Fraedrich, Stephen W. and Yun, Hye-Young and Lu, Sheng-Shan	2017	Genetic {Variation} in {Native} {Populations} of the {Laurel} {Wilt} {Pathogen}, {Raffaelea} lauricola, in {Taiwan} and {Japan} and the {Introduced} {Population} in the {United} {States	PLANT DISEASE	101	10.1094/PDIS-10-16-1517-RE	Include	Include	Exclude_NoError	Excluded_PreviousSteps	Excluded_PreviousSteps	Excluded_PreviousSteps	Excluded_PreviousSteps	Excluded_PreviousSteps
Xie and Zhang - 2006 - Genetic diversity decreases as population density .pdf	Xie, Jiayan and Zhang, Zhibin	2006	Genetic diversity decreases as population density declines: {Implications} of temporal variation in mitochondrial haplotype frequencies in a natural population of {Tscherskia} triton	INTEGRATIVE ZOOLOGY	1	10.1111/j.1749-4877.2006.00035.x	Include	Include	Exclude_NoError	Excluded_PreviousSteps	Excluded_PreviousSteps	Excluded_PreviousSteps	Excluded_PreviousSteps	Excluded_PreviousSteps
Xu et al. - 2010 - Sequence Polymorphism and Geographical Variation a.pdf	Xu, Shixia and Ren, Wenhua and Zhou, Xuming and Zhou, Kaiya and Yang, Guang	2010	Sequence {Polymorphism} and {Geographical} {Variation} at a {Positively} {Selected} {MHC}-{DRB} {Gene} in the {Finless} {Porpoise} ({Neophocaena} phocaenoides): {Implication} for {Recent} {Differentiation} of the {Yangtze} {Finless} {Porpoise	JOURNAL OF MOLECULAR EVOLUTION	71	10.1007/s00239-010-9357-8	Include	Include	Exclude_NoError	Excluded_PreviousSteps	Excluded_PreviousSteps	Excluded_PreviousSteps	Excluded_PreviousSteps	Excluded_PreviousSteps
Xu et al. - 2013 - Variation of Genetic Diversity in a Rapidly Expand.pdf	Xu, Laixiang and Xue, Huiliang and Song, Mingjing and Zhao, Qinghua and Dong, Jingping and Liu, Juan and Guo, Yu and Xu, Tongqin and Cao, Xiaoping and Wang, Fusheng and Wang, Shuqing and Hao, Shushen and Yang, Hefang and Zhang, Zhibin	2013	Variation of {Genetic} {Diversity} in a {Rapidly} {Expanding} {Population} of the {Greater} {Long}-{Tailed} {Hamster} ({Tscherskia} triton) as {Revealed} by {Microsatellites	PLOS ONE	8	10.1371/journal.pone.0054171	Include	Include	Exclude_NoError	Excluded_PreviousSteps	Excluded_PreviousSteps	Excluded_PreviousSteps	Excluded_PreviousSteps	Excluded_PreviousSteps
Yang et al. - 2008 - Mitochondrial phylogeography and population histor.pdf	Yang, Guang and Guo, Li and Bruford, Michael W. and Wei, Fuwen and Zhou, Kaiya	2008	Mitochondrial phylogeography and population history of finless porpoises in {Sino}-{Japanese} waters	BIOLOGICAL JOURNAL OF THE LINNEAN SOCIETY	95	10.1111/j.1095-8312.2008.0932.x	Include	Include	Exclude_NoError	Excluded_PreviousSteps	Excluded_PreviousSteps	Excluded_PreviousSteps	Excluded_PreviousSteps	Excluded_PreviousSteps
Yangetal_2018.pdf	Yang, Sung-Yin and Fong, Wai-Ling and Chow, Wenhua Savanna and Hsu, Chia-Min and Chan, Chia-Ling Carynn and Keshavmurthy, Shashank and Chen, Chaolun Allen	2018	Development of Novel Polymorphic Microsatellite Markers in Catch Bowl Coral, Isopora palifera (Scleractinia; Acroporidae) Using Next-generation Sequencing	ZOOLOGICAL STUDIES	57	10.6620/ZS.2018.57-32	Include_ManualScreen	Include	Exclude_NoError	Excluded_PreviousSteps	Excluded_PreviousSteps	Excluded_PreviousSteps	Excluded_PreviousSteps	Excluded_PreviousSteps
Yao et al. - 2011 - Fine-scale spatial genetic structure and gene flow.pdf	Yao, X. and Zhang, J. and Ye, Q. and Huang, H.	2011	Fine-scale spatial genetic structure and gene flow in a small, fragmented population of {Sinojackia} rehderiana ({Styracaceae}), an endangered tree species endemic to {China	PLANT BIOLOGY	13	10.1111/j.1438-8677.2010.00361.x	Include	Include	Exclude_NoError	Excluded_PreviousSteps	Excluded_PreviousSteps	Excluded_PreviousSteps	Excluded_PreviousSteps	Excluded_PreviousSteps
Yassin et al. - 2009 - Evolutionary Genetics of Zaprionus. II. Mitochondr.pdf	Yassin, Amir and Borai, Fawzi and Capy, Pierre and David, Jean R. and Elias, Ereny and Riad, Sanaa A. and Shalaby, Hany G. and Serour, Samar and Abou-Youssef, Amira Y.	2009	Evolutionary {Genetics} of {Zaprionus}. {II}. {Mitochondrial} {DNA} and chromosomal variation of the invasive drosophilid {Zaprionus} indianus in {Egypt	MITOCHONDRIAL DNA	20	10.1080/19401730902890042	Include	Include	Exclude_NoError	Excluded_PreviousSteps	Excluded_PreviousSteps	Excluded_PreviousSteps	Excluded_PreviousSteps	Excluded_PreviousSteps
Yi et al. - 2015 - Microsatellite analysis of genetic diversity and g.pdf	Yi, T. L. and Guo, W. J. and Liang, X. F. and Yang, M. and Lv, L. Y. and Tian, C. X. and Song, Y. and Zhao, C. and Sun, J.	2015	Microsatellite analysis of genetic diversity and genetic structure in five consecutive breeding generations of mandarin fish {Siniperca} chuatsi ({Basilewsky	GENETICS AND MOLECULAR RESEARCH	14	10.4238/2015.March.30.19	Include	Include	Exclude_NoError	Excluded_PreviousSteps	Excluded_PreviousSteps	Excluded_PreviousSteps	Excluded_PreviousSteps	Excluded_PreviousSteps
Yin et al. - 2016 - Temporal genetic diversity of Schistosoma japonicu.pdf	Yin, Mingbo and Li, Hongyan and Blair, David and Xu, Bin and Feng, Zheng and Hu, Wei	2016	Temporal genetic diversity of {Schistosoma} japonicum in two endemic sites in {China} revealed by microsatellite markers	PARASITES {\textbackslash}\& VECTORS	9	10.1186/s13071-016-1326-7	Include	Include	Exclude_NoError	Excluded_PreviousSteps	Excluded_PreviousSteps	Excluded_PreviousSteps	Excluded_PreviousSteps	Excluded_PreviousSteps
Zeller et al. - 2008 - Small effective population sizes in two planktonic.pdf	Zeller, M. and Reusch, T. B. H. and Lampert, W.	2008	Small effective population sizes in two planktonic freshwater copepod species ({Eudiaptomus}) with apparently large census sizes	JOURNAL OF EVOLUTIONARY BIOLOGY	21	10.1111/j.1420-9101.2008.01589.x	Include	Include	Exclude_NoError	Excluded_PreviousSteps	Excluded_PreviousSteps	Excluded_PreviousSteps	Excluded_PreviousSteps	Excluded_PreviousSteps
Zgurski and Hik - 2014 - Gene flow and the restoration of genetic diversity.pdf	Zgurski, J. M. and Hik, D. S.	2014	Gene flow and the restoration of genetic diversity in a fluctuating collared pika ({Ochotona} collaris) population	CONSERVATION GENETICS	15	10.1007/s10592-013-0519-2	Include	Include	Exclude_NoError	Excluded_PreviousSteps	Excluded_PreviousSteps	Excluded_PreviousSteps	Excluded_PreviousSteps	Excluded_PreviousSteps
Zgurski-2012-Polygynandry and even-sexed dispe.pdf	Zgurski, Jessie M. and Hik, David S.	2012	Polygynandry and even-sexed dispersal in a population of collared pikas, Ochotona collaris	ANIMAL BEHAVIOUR	83	10.1016/j.anbehav.2012.01.038	Include	Include	Exclude_NoError	Excluded_PreviousSteps	Excluded_PreviousSteps	Excluded_PreviousSteps	Excluded_PreviousSteps	Excluded_PreviousSteps
Zhu et al. - 2013 - Linkage Disequilibrium Estimation of Chinese Beef .pdf	Zhu, M. and Zhu, B. and Wang, Y. H. and Wu, Y. and Xu, L. and Guo, L. P. and Yuan, Z. R. and Zhang, L. P. and Gao, X. and Gao, H. J. and Xu, S. Z. and Li, J. Y.	2013	Linkage {Disequilibrium} {Estimation} of {Chinese} {Beef} {Simmental} {Cattle} {Using} {High}-density {SNP} {Panels	ASIAN-AUSTRALASIAN JOURNAL OF ANIMAL SCIENCES	26	10.5713/ajas.2012.12721	Include	Include	Exclude_NoError	Excluded_PreviousSteps	Excluded_PreviousSteps	Excluded_PreviousSteps	Excluded_PreviousSteps	Excluded_PreviousSteps
Zimmerman et al. - 2013 - Genetics, recruitment, and migration patterns of A.pdf	Zimmerman, Christian E. and Ramey, Andrew M. and Turner, Sara M. and Mueter, Franz J. and Murphy, Stephen M. and Nielsen, Jennifer L.	2013	Genetics, recruitment, and migration patterns of {Arctic} cisco ({Coregonus} autumnalis) in the {Colville} {River}, {Alaska}, and {Mackenzie} {River}, {Canada	POLAR BIOLOGY	36	10.1007/s00300-013-1372-y	Include	Include	Exclude_NoError	Excluded_PreviousSteps	Excluded_PreviousSteps	Excluded_PreviousSteps	Excluded_PreviousSteps	Excluded_PreviousSteps
[23279788 - Journal of the American Society for Horticultural Science] Genetic Diversity of a Capsicum Germplasm Collection from Nepal as Deter.pdf	BETANCOURT, JL and SCHUSTER, WS and MITTON, JB and ANDERSON, RS	1991	FOSSIL AND GENETIC HISTORY OF A PINYON PINE (PINUS-EDULIS) ISOLATE	ECOLOGY	72	NA	Include_ManualScreen	Exclude	Excluded_PreviousSteps	Excluded_PreviousSteps	Excluded_PreviousSteps	Excluded_PreviousSteps	Excluded_PreviousSteps	Excluded_PreviousSteps
`t Land et al. - 2000 - Latitudinal variation for two enzyme loci and an i.pdf	`t Land, JV and Van Putten, WF and Villarroel, H and Kamping, A and Van Delden, W	2000	Latitudinal variation for two enzyme loci and an inversion polymorphism in {Drosophila} melanogaster from {Central} and {South} {America	EVOLUTION	54	10.1111/j.0014-3820.2000.tb00020.x	Include	Exclude	Excluded_PreviousSteps	Excluded_PreviousSteps	Excluded_PreviousSteps	Excluded_PreviousSteps	Excluded_PreviousSteps	Excluded_PreviousSteps
05691c47c4b1e36de815a4a79b04d98c2ac0.pdf	Palupcikova, Klara and Somerova, Barbora and Protiva, Tomas and Rehak, Ivan and Velensky, Petr and Hulva, Pavel and Gunalen, Danny and Frynta, Daniel	2012	Genetic and shell-shape analyses of Orlitia borneensis (Testudines Geoemydidae) reveal limited divergence among founders of the European zoo population	ZOOTAXA	NA	NA	Include_ManualScreen	Include_UnreadablePDF	Include_WrongPDF	Exclude	Excluded_PreviousSteps	Excluded_PreviousSteps	Excluded_PreviousSteps	Excluded_PreviousSteps
09goldfi.pdf	Gold, JR and Pak, E and DeVries, DA	2002	Population structure of king mackerel (Scomberomorus cavalla) around peninsular Florida, as revealed by microsatellite DNA	FISHERY BULLETIN	100	NA	Include_ManualScreen	Include	Include	Include	Include	Include	Include	Include
0be78907b5d41e2567619bece50e92600efa.pdf	Spong, G and Johansson, M and Bjorklund, M	2000	High genetic variation in leopards indicates large and long-term stable effective population size	MOLECULAR ECOLOGY	9	10.1046/j.1365-294x.2000.01067.x	Include_ManualScreen	Exclude	Excluded_PreviousSteps	Excluded_PreviousSteps	Excluded_PreviousSteps	Excluded_PreviousSteps	Excluded_PreviousSteps	Excluded_PreviousSteps
1-s2.0-S1146609X04001237-main.pdf	Tucic, B. and Pemac, D. and Ducic, J.	2005	Life history responses to irradiance at the early seedling stage of Picea omorika (Pancic) Purkynhe adaptiveness and evolutionary limits	ACTA OECOLOGICA-INTERNATIONAL JOURNAL OF ECOLOGY	27	10.1616/j.actao.2004.12.004	Include	Exclude	Excluded_PreviousSteps	Excluded_PreviousSteps	Excluded_PreviousSteps	Excluded_PreviousSteps	Excluded_PreviousSteps	Excluded_PreviousSteps
10.1.1.549.5019.pdf	Gherbi, H and Delaruelle, C and Selosse, MA and Martin, F	1999	High genetic diversity in a population of the ectomycorrhizal basidiomycete {Laccaria} amethystina in a 150-year-old beech forest	MOLECULAR ECOLOGY	8	10.1046/j.1365-294x.1999.00801.x	Include_ManualScreen	Exclude	Excluded_PreviousSteps	Excluded_PreviousSteps	Excluded_PreviousSteps	Excluded_PreviousSteps	Excluded_PreviousSteps	Excluded_PreviousSteps
10.1.1.613.5084.pdf	Gomory, D	2004	Mutual links of demographic and genetic processes in a wild cherry population during the colonization	BIOLOGIA	59	NA	Include_ManualScreen	Include	Exclude	Excluded_PreviousSteps	Excluded_PreviousSteps	Excluded_PreviousSteps	Excluded_PreviousSteps	Excluded_PreviousSteps
10.11646@zootaxa.4034.3.4.pdf	Montano-Rendon, Mauricio and Sanchez-Gonzalez, Luis A. and Hernandez-Alonso, German and Navarro-Sigueenza, Adolfo G.	2015	Genetic differentiation in the Mexican endemic Rufous-backed Robin, Turdus rufopalliatus (Passeriformes Turdidae)	ZOOTAXA	4034	10.11646/zootaxa.4034.3.4	Include_ManualScreen	Include	Exclude	Excluded_PreviousSteps	Excluded_PreviousSteps	Excluded_PreviousSteps	Excluded_PreviousSteps	Excluded_PreviousSteps
156conservationgenetics.pdf	WAYNE, RK and LEHMAN, N and GIRMAN, D and GOGAN, PJP and GILBERT, DA and HANSEN, K and PETERSON, RO and SEAL, US and EISENHAWER, A and MECH, LD and KRUMENAKER, RJ	1991	CONSERVATION GENETICS OF THE ENDANGERED ISLE-ROYALE GRAY WOLF	CONSERVATION BIOLOGY	5	10.1111/j.1523-1739.1991.tb00386.x	Include_ManualScreen	Include_UnreadablePDF	Exclude	Excluded_PreviousSteps	Excluded_PreviousSteps	Excluded_PreviousSteps	Excluded_PreviousSteps	Excluded_PreviousSteps
162-168.pdf	Bahmani, Hamid Reza and Tahmoorespur, Mojtaba and Aslaminejad, Ali Asghar and Abbasi, Mokhtar Ali and Ebnabbasi, Rahman	2011	Assessment of Demographic, Geographical and Genetic Risks in Markhoz Goat Population	JOURNAL OF ANIMAL AND VETERINARY ADVANCES	10	NA	Include_ManualScreen	Include_UnreadablePDF	Exclude	Excluded_PreviousSteps	Excluded_PreviousSteps	Excluded_PreviousSteps	Excluded_PreviousSteps	Excluded_PreviousSteps
16250-Article Text-32219-1-10-20141006.pdf	Barriga-Sosa, IDA and Ibanez-Aguirre, AL and Arredondo-Figueroa, JL	2002	Morphological and genetic variation in seven species of the endangered Chirostoma ``humboldtianum species group{''} (Atheriniformes Atherinopsidae)	REVISTA DE BIOLOGIA TROPICAL	50	NA	Include_ManualScreen	Include	Exclude	Excluded_PreviousSteps	Excluded_PreviousSteps	Excluded_PreviousSteps	Excluded_PreviousSteps	Excluded_PreviousSteps
17.pdf	da Silva Filho, Ednaldo and Nina de Azevedo, Juliana Simao and de Souza Rodrigues, Luiz Fernando and de Lima Pinheiro, Luiz Marcelo and DeRosia, Marcia Rocha and Gomes Almeida, Taianara Tocantins and Barros Monteiro, Frederico Ozanan and Guimaraes Campelo, Jose Elivalto	2014	MOLECULAR EVIDENCES OF MUTATION-DRIFT EQUILIBRIUM BY MICROSATELLITE MARKERS IN FOUR MEAT PRODUCER BOVINE BREEDS IN BRAZIL	JOURNAL OF ANIMAL AND PLANT SCIENCES	24	NA	Include_ManualScreen	Include	Exclude	Excluded_PreviousSteps	Excluded_PreviousSteps	Excluded_PreviousSteps	Excluded_PreviousSteps	Excluded_PreviousSteps
2006 - Chloroplast DNA supports a hypothesis of glacial r.pdf	Afzal-Rafii, Zara and Dodd, Richard S.	2007	Chloroplast {DNA} supports a hypothesis of glacial refugia over postglacial recolonization in disjunct populations of black pine ({Pinus} nigra) in western {Europe	MOLECULAR ECOLOGY	16	10.1111/j.1365-294X.2006.03183.x	Exclude_Dup	Excluded_PreviousSteps	Excluded_PreviousSteps	Excluded_PreviousSteps	Excluded_PreviousSteps	Excluded_PreviousSteps	Excluded_PreviousSteps	Excluded_PreviousSteps
2006 - Hierarchical components of genetic variation at a .pdf	Drummond, Christopher S. and Hamilton, Matthew B.	2007	Hierarchical components of genetic variation at a species boundary: population structure in two sympatric varieties of {Lupinus} microcarpus ({Leguminosae	MOLECULAR ECOLOGY	16	10.1111/j.1365-294X.2006.03186.x	Exclude_Dup	Excluded_PreviousSteps	Excluded_PreviousSteps	Excluded_PreviousSteps	Excluded_PreviousSteps	Excluded_PreviousSteps	Excluded_PreviousSteps	Excluded_PreviousSteps
2009 - Global population structure of the tope (Galeorhin.pdf	Chabot, C. L. and Allen, L. G.	2009	Global population structure of the tope ({Galeorhinus} galeus) inferred by mitochondrial control region sequence data	MOLECULAR ECOLOGY	18	10.1111/j.1365-294X.2008.04047.x	Exclude_Dup	Excluded_PreviousSteps	Excluded_PreviousSteps	Excluded_PreviousSteps	Excluded_PreviousSteps	Excluded_PreviousSteps	Excluded_PreviousSteps	Excluded_PreviousSteps
2010 - Insights into the biogeographical history of the L.pdf	Born, Celine and Alvarez, Nadir and McKey, Doyle and Ossari, Simon and Wickings, Elisabeth Jean and Hossaert-McKey, Martine and Chevallier, Marie-Helene	2011	Insights into the biogeographical history of the {Lower} {Guinea} {Forest} {Domain}: evidence for the role of refugia in the intraspecific differentiation of {Aucoumea} klaineana	MOLECULAR ECOLOGY	20	10.1111/j.1365-294X.2010.04919.x	Exclude_Dup	Excluded_PreviousSteps	Excluded_PreviousSteps	Excluded_PreviousSteps	Excluded_PreviousSteps	Excluded_PreviousSteps	Excluded_PreviousSteps	Excluded_PreviousSteps
2011 - Evolution, revolution or saltation scenario for th.pdf	d'Errico, Francesco and Stringer, Chris B.	2011	Evolution, revolution or saltation scenario for the emergence of modern cultures?	PHILOSOPHICAL TRANSACTIONS OF THE ROYAL SOCIETY B-BIOLOGICAL SCIENCES	366	10.1098/rstb.2010.0340	Exclude_Dup	Excluded_PreviousSteps	Excluded_PreviousSteps	Excluded_PreviousSteps	Excluded_PreviousSteps	Excluded_PreviousSteps	Excluded_PreviousSteps	Excluded_PreviousSteps
2011 - Genetic structure among populations in the endemic.pdf	Dunbar-Co, Stephanie and Wieczorek, Ania M.	2011	Genetic structure among populations in the endemic {Hawaiian} {Plantago} lineage: insights from microsatellite variation	PLANT SPECIES BIOLOGY	26	10.1111/j.1442-1984.2011.00315.x	Exclude_Dup	Excluded_PreviousSteps	Excluded_PreviousSteps	Excluded_PreviousSteps	Excluded_PreviousSteps	Excluded_PreviousSteps	Excluded_PreviousSteps	Excluded_PreviousSteps
2011 - Multiple lines of evidence for demographic and ran.pdf	Bisconti, Roberta and Canestrelli, Daniele and Colangelo, Paolo and Nascetti, Giuseppe	2011	Multiple lines of evidence for demographic and range expansion of a temperate species ({Hyla} sarda) during the last glaciation	MOLECULAR ECOLOGY	20	10.1111/j.1365-294X.2011.05363.x	Exclude_Dup	Excluded_PreviousSteps	Excluded_PreviousSteps	Excluded_PreviousSteps	Excluded_PreviousSteps	Excluded_PreviousSteps	Excluded_PreviousSteps	Excluded_PreviousSteps
2011 - Temporal genetic stability and high effective popu.pdf	Cuveliers, E. L. and Volckaert, F. A. M. and Rijnsdorp, A. D. and Larmuseau, M. H. D. and Maes, G. E.	2011	Temporal genetic stability and high effective population size despite fisheries-induced life-history trait evolution in the {North} {Sea} sole	MOLECULAR ECOLOGY	20	10.1111/j.1365-294X.2011.05196.x	Exclude_Dup	Excluded_PreviousSteps	Excluded_PreviousSteps	Excluded_PreviousSteps	Excluded_PreviousSteps	Excluded_PreviousSteps	Excluded_PreviousSteps	Excluded_PreviousSteps
2011_VeeneklaasETAL_Preslia.pdf	Veeneklaas, Roos and Bockelmann, Anna and Reusch, Thorsten and Bakker, Jan	2011	Effect of grazing and mowing on the clonal structure of Elytrigia atherica a long-term study of abandoned and managed sites	PRESLIA	83	NA	Include_ManualScreen	Exclude	Excluded_PreviousSteps	Excluded_PreviousSteps	Excluded_PreviousSteps	Excluded_PreviousSteps	Excluded_PreviousSteps	Excluded_PreviousSteps
2012 - Population differences in response to hypoxic stre.pdf	Cote, J. and Roussel, J. -M. and Cam, S. and Bal, G. and Evanno, G.	2012	Population differences in response to hypoxic stress in {Atlantic} salmon	JOURNAL OF EVOLUTIONARY BIOLOGY	25	10.1111/jeb.12007	Exclude_Dup	Excluded_PreviousSteps	Excluded_PreviousSteps	Excluded_PreviousSteps	Excluded_PreviousSteps	Excluded_PreviousSteps	Excluded_PreviousSteps	Excluded_PreviousSteps
2014 - Broadening the Genetic Basis of the Atlantic Bay S.pdf	Zhang, Shoudu and Li, Li and Wu, Fucun and Zhang, Guofan	2013	BROADENING OF THE GENETIC BASIS OF THE ATLANTIC BAY SCALLOP ARGOPECTEN IRRADIANS AFTER INTERSPECIFIC HYBRIDIZATION AND BACKCROSSING	JOURNAL OF SHELLFISH RESEARCH	32	10.2983/035.032.0312	Include	Exclude	Excluded_PreviousSteps	Excluded_PreviousSteps	Excluded_PreviousSteps	Excluded_PreviousSteps	Excluded_PreviousSteps	Excluded_PreviousSteps
2014 - Evolutionary basis of mitonuclear discordance betw.pdf	Denton, Robert D. and Kenyon, Laura J. and Greenwald, Katherine R. and Gibbs, H. Lisle	2014	Evolutionary basis of mitonuclear discordance between sister species of mole salamanders ({Ambystoma} sp.)	MOLECULAR ECOLOGY	23	10.1111/mec.12775	Exclude_Dup	Excluded_PreviousSteps	Excluded_PreviousSteps	Excluded_PreviousSteps	Excluded_PreviousSteps	Excluded_PreviousSteps	Excluded_PreviousSteps	Excluded_PreviousSteps
2015 - Phylogeographic Study of Whip Scorpions (Chelicera.pdf	Karasawa, Shigenori and Nagata, Satomi and Aoki, Jun-ichi and Yahata, Kensuke and Honda, Masanao	2015	Phylogeographic Study of Whip Scorpions (Chelicerata Arachnida Thelyphonida) in Japan and Taiwan	ZOOLOGICAL SCIENCE	32	10.2108/zs140263	Include	Include	Exclude	Excluded_PreviousSteps	Excluded_PreviousSteps	Excluded_PreviousSteps	Excluded_PreviousSteps	Excluded_PreviousSteps
2016 - Riverscape genomics of a threatened fish across a .pdf	Brauer, Chris J. and Hammer, Michael P. and Beheregaray, Luciano B.	2016	Riverscape genomics of a threatened fish across a hydroclimatically heterogeneous river basin	MOLECULAR ECOLOGY	25	10.1111/mec.13830	Exclude_Dup	Excluded_PreviousSteps	Excluded_PreviousSteps	Excluded_PreviousSteps	Excluded_PreviousSteps	Excluded_PreviousSteps	Excluded_PreviousSteps	Excluded_PreviousSteps
20163024411.pdf	Freitas da Costa, Newton Clovis and Guidolin, Altamir Frederico and Vargas, Oieler Felipe and Mantovani, Adelar	2015	Effects of natural field landscapes and Pinus plantations in diversity and genetic structure of small remnants populations of Araucaria angustifolia	SCIENTIA FORESTALIS	43	NA	Include_ManualScreen	Include	Include_NonEnglish	Exclude	Excluded_PreviousSteps	Excluded_PreviousSteps	Excluded_PreviousSteps	Excluded_PreviousSteps
2016Portnoyetal.-ICESJournalofMarineScience.pdf	Portnoy, David S. and Hollenbeck, Christopher M. and Bethea, Dana M. and Frazier, Bryan S. and Gelsleichter, Jim and Gold, John R.	2016	Population structure, gene flow, and historical demography of a small coastal shark (Carcharhinus isodon) in US waters of the Western Atlantic Ocean	ICES JOURNAL OF MARINE SCIENCE	73	10.1093/icesjms/fsw098	Include_ManualScreen	Include	Exclude	Excluded_PreviousSteps	Excluded_PreviousSteps	Excluded_PreviousSteps	Excluded_PreviousSteps	Excluded_PreviousSteps
20487727.pdf	Tzeng, Tzong-Der and Chu, Ta-Jen and Wang, Daryi and Haung, Hsien-Lu and Yeh, Shean-Ya	2008	Population structure in the sword prawn (Parapenaeopsis hardwickii) from the East China Sea and Taiwan Strait inferred from intron sequences	JOURNAL OF CRUSTACEAN BIOLOGY	28	10.1651/0278-0372(2008)028{[}0234PSITSP]2.0.CO;2	Include_ManualScreen	Include	Exclude	Excluded_PreviousSteps	Excluded_PreviousSteps	Excluded_PreviousSteps	Excluded_PreviousSteps	Excluded_PreviousSteps
2410816.pdf	Hansen, MM and Loeschcke, V	1996	Temporal variation in mitochondrial DNA haplotype frequencies in a brown trout (Salmo Trutta L) population that shows stability in nuclear allele frequencies	EVOLUTION	50	10.2307/2410816	Include_ManualScreen	Include	Exclude	Excluded_PreviousSteps	Excluded_PreviousSteps	Excluded_PreviousSteps	Excluded_PreviousSteps	Excluded_PreviousSteps
2446255.pdf	SOLTIS, PS and PLUNKETT, GM and NOVAK, SJ and SOLTIS, DE	1995	GENETIC-VARIATION IN TRAGOPOGON SPECIES - ADDITIONAL ORIGINS OF THE ALLOTETRAPLOIDS T-MIRUS AND T-MISCELLUS (COMPOSITAE)	AMERICAN JOURNAL OF BOTANY	82	10.2307/2446255	Include_ManualScreen	Include	Exclude	Excluded_PreviousSteps	Excluded_PreviousSteps	Excluded_PreviousSteps	Excluded_PreviousSteps	Excluded_PreviousSteps
26135-135745-1-PB.pdf	Ebert, Alexandre and Baldoni Tardin, Aisy Botega and Skowronski, Leandro and Constantino, Michel and de Souza Barros, Joao Henrique and da Costa, Reginaldo Brito	2017	Genetic diversity of a natural population of Mezilaurus itauba (Meisn.) Taub. ex Mez. in the southern Amazon, Brazil	SEMINA-CIENCIAS AGRARIAS	38	10.5433/1679-0359.2017v38n3p1635	Include_ManualScreen	Exclude	Excluded_PreviousSteps	Excluded_PreviousSteps	Excluded_PreviousSteps	Excluded_PreviousSteps	Excluded_PreviousSteps	Excluded_PreviousSteps
30054439.pdf	Britten, HB and Brussard, PF	1996	Genetic variability in pre- and post-bottleneck segments of the cui-ui (Osteichthys Chasmistes cujus) population of Pyramid Lake, Nevada	SOUTHWESTERN NATURALIST	41	NA	Include_ManualScreen	Exclude	Excluded_PreviousSteps	Excluded_PreviousSteps	Excluded_PreviousSteps	Excluded_PreviousSteps	Excluded_PreviousSteps	Excluded_PreviousSteps
30055381.pdf	Truesdale, HD and McClenaghan, LR	1998	Population genetic structure of tecate cypress (Cupressaceae)	SOUTHWESTERN NATURALIST	43	NA	Include_ManualScreen	Include	Include_SecondOpinion	Exclude	Excluded_PreviousSteps	Excluded_PreviousSteps	Excluded_PreviousSteps	Excluded_PreviousSteps
4054-22949-1-PB.pdf	Nolte, M and Kotze, A and van der Bank, FH and Grobler, JP	2005	Microsatellite markers reveal low genetic differentiation among southern African Camelus dromedarius populations	SOUTH AFRICAN JOURNAL OF ANIMAL SCIENCE	35	NA	Include_ManualScreen	Include	Exclude	Excluded_PreviousSteps	Excluded_PreviousSteps	Excluded_PreviousSteps	Excluded_PreviousSteps	Excluded_PreviousSteps
42_2-3_131.pdf	ELKASSABY, YA and MEAGHER, MD and DAVIDSON, R	1993	TEMPORAL VARIATION IN THE OUTCROSSING RATE IN A NATURAL STAND OF WESTERN WHITE-PINE	SILVAE GENETICA	42	NA	Include_ManualScreen	Include_UnreadablePDF	Exclude	Excluded_PreviousSteps	Excluded_PreviousSteps	Excluded_PreviousSteps	Excluded_PreviousSteps	Excluded_PreviousSteps
454-458.pdf	Hui-Fang, Li and Jing-Ting, Shu and Wei-Tao, Song and Kuan-Wei, Chen	2009	Analysis of Genetic Diversity in Qingyuan Partridge Chickens Based on Microsatellite Markers	JOURNAL OF ANIMAL AND VETERINARY ADVANCES	8	NA	Include_ManualScreen	Include_UnreadablePDF	Exclude	Excluded_PreviousSteps	Excluded_PreviousSteps	Excluded_PreviousSteps	Excluded_PreviousSteps	Excluded_PreviousSteps
52_3-4_100.pdf	Wang, KS	2003	Genetic diversity and temporal genetic structure in European beech (Fagus sylvatica L.)	SILVAE GENETICA	52	NA	Include_ManualScreen	Include	Include	Include	Include	Include	Include	Include
56-21.pdf	de Barros Machado, Luciana Paes and Alves, Natalia Silva and Prestes, Jaqueline de Oliveira and Salomon, Gabriela Ronchi and Biegai, Daiane and Wouk, Thais and Mateus, Rogerio Pincela	2017	Esterase Profile in Drosophila mercatorum pararepleta (Diptera; Drosophilidae), a Non-cactophilic Species of the repleta Group Development Patterns and Aspects of Genetic Variability	ZOOLOGICAL STUDIES	56	10.6620/ZS.2017.56-21	Include_ManualScreen	Include	Exclude	Excluded_PreviousSteps	Excluded_PreviousSteps	Excluded_PreviousSteps	Excluded_PreviousSteps	Excluded_PreviousSteps
7000 Years of Emiliania huxleyi Viruses in the Bla.pdf	Coolen, Marco J. L.	2011	7000 {Years} of {Emiliania} huxleyi {Viruses} in the {Black} {Sea	SCIENCE	333	10.1126/science.1200072	Exclude_Dup	Excluded_PreviousSteps	Excluded_PreviousSteps	Excluded_PreviousSteps	Excluded_PreviousSteps	Excluded_PreviousSteps	Excluded_PreviousSteps	Excluded_PreviousSteps
863-2128-2-PB.pdf	WojnickaPoltorak, A	1997	Changes of genetic structure of Pinus sylvestris L populations exposed to industrial pollution	ACTA SOCIETATIS BOTANICORUM POLONIAE	66	NA	Include_ManualScreen	Include_UnreadablePDF	Exclude	Excluded_PreviousSteps	Excluded_PreviousSteps	Excluded_PreviousSteps	Excluded_PreviousSteps	Excluded_PreviousSteps
A'Hara and Cottrell - 2009 - Development of a set of highly polymorphic genomic.pdf	A'Hara, Stuart W. and Cottrell, Joan Elizabeth	2009	Development of a set of highly polymorphic genomic microsatellites ({gSSRs}) in {Sitka} spruce ({Picea} sitchensis ({Bong}.) {Carr	MOLECULAR BREEDING	23	10.1007/s11032-008-9242-y	Include	Include	Exclude	Excluded_PreviousSteps	Excluded_PreviousSteps	Excluded_PreviousSteps	Excluded_PreviousSteps	Excluded_PreviousSteps
Aagaard et al. - 2013 - Selection on Plant Male Function Genes Identifies .pdf	Aagaard, Jan E. and George, Renee D. and Fishman, Lila and MacCoss, Michael J. and Swanson, Willie J.	2013	Selection on {Plant} {Male} {Function} {Genes} {Identifies} {Candidates} for {Reproductive} {Isolation} of {Yellow} {Monkeyflowers	PLOS GENETICS	9	10.1371/journal.pgen.1003965	Include	Exclude	Excluded_PreviousSteps	Excluded_PreviousSteps	Excluded_PreviousSteps	Excluded_PreviousSteps	Excluded_PreviousSteps	Excluded_PreviousSteps
Aalberg Haugen et al. - 2012 - The evolution of alternative developmental pathway.pdf	Aalberg Haugen, I. M. and Berger, D. and Gotthard, K.	2012	The evolution of alternative developmental pathways: footprints of selection on life-history traits in a butterfly	JOURNAL OF EVOLUTIONARY BIOLOGY	25	10.1111/j.1420-9101.2012.02525.x	Include	Exclude	Excluded_PreviousSteps	Excluded_PreviousSteps	Excluded_PreviousSteps	Excluded_PreviousSteps	Excluded_PreviousSteps	Excluded_PreviousSteps
Aali-2014-Detecting novel SNPs and breed-speci.pdf	Aali, Mohsen and Moradi-Shahrbabak, Mohammad and Moradi-Shahrbabak, Hosein and Sadeghi, Mostafa	2014	Detecting novel SNPs and breed-specific haplotypes at calpastatin gene in Iranian fat- and thin-tailed sheep breeds and their effects on protein structure	GENE	537	10.1016/j.gene.2013.12.023	Include	Exclude	Excluded_PreviousSteps	Excluded_PreviousSteps	Excluded_PreviousSteps	Excluded_PreviousSteps	Excluded_PreviousSteps	Excluded_PreviousSteps
Aamodt et al. - 2008 - The Association Between Water Supply and Inflammat.pdf	Aamodt, Geir and Bukholm, Geir and Jahnsen, Jorgen and Moum, Bjorn and Vatn, Morten H. and {IBSEN Study Grp	2008	The {Association} {Between} {Water} {Supply} and {Inflammatory} {Bowel} {Disease} {Based} on a 1990-1993 {Cohort} {Study} in {Southeastern} {Norway	AMERICAN JOURNAL OF EPIDEMIOLOGY	168	10.1093/aje/kwn218	Include	Include	Exclude	Excluded_PreviousSteps	Excluded_PreviousSteps	Excluded_PreviousSteps	Excluded_PreviousSteps	Excluded_PreviousSteps
Aamot et al. - 2015 - Genetic and phenotypic diversity within the Fusari.pdf	Aamot, H. U. and Ward, T. J. and Brodal, G. and Vralstad, T. and Larsen, G. B. and Klemsdal, S. S. and Elameen, A. and Uhlig, S. and Hofgaard, I. S.	2015	Genetic and phenotypic diversity within the {Fusarium} graminearum species complex in {Norway	EUROPEAN JOURNAL OF PLANT PATHOLOGY	142	10.1007/s10658-015-0629-4	Include	Include	Exclude	Excluded_PreviousSteps	Excluded_PreviousSteps	Excluded_PreviousSteps	Excluded_PreviousSteps	Excluded_PreviousSteps
Aandahl et al. - 2012 - A Model-Based Bayesian Estimation of the Rate of E.pdf	Aandahl, R. Zachariah and Reyes, Josephine F. and Sisson, Scott A. and Tanaka, Mark M.	2012	A {Model}-{Based} {Bayesian} {Estimation} of the {Rate} of {Evolution} of {VNTR} {Loci} in {Mycobacterium} tuberculosis	PLOS COMPUTATIONAL BIOLOGY	8	10.1371/journal.pcbi.1002573	Include	Include	Exclude	Excluded_PreviousSteps	Excluded_PreviousSteps	Excluded_PreviousSteps	Excluded_PreviousSteps	Excluded_PreviousSteps
Aardema and von Loewenich - 2015 - Varying influences of selection and demography in .pdf	Aardema, Matthew L. and von Loewenich, Friederike D.	2015	Varying influences of selection and demography in host-adapted populations of the tick-transmitted bacterium, {Anaplasma} phagocytophilum	BMC EVOLUTIONARY BIOLOGY	15	10.1186/s12862-015-0335-z	Include	Include	Exclude	Excluded_PreviousSteps	Excluded_PreviousSteps	Excluded_PreviousSteps	Excluded_PreviousSteps	Excluded_PreviousSteps
Aardema-2012-The evolution of cardenolide-resi.pdf	Aardema, Matthew L. and Zhen, Ying and Andolfatto, Peter	2012	The evolution of cardenolide-resistant forms of Na plus ,K plus -ATPase in Danainae butterflies	MOLECULAR ECOLOGY	21	10.1111/j.1365-294X.2011.05379.x and 10.1111/j.1365-294X.2011.05379.x	Include	Include	Exclude	Excluded_PreviousSteps	Excluded_PreviousSteps	Excluded_PreviousSteps	Excluded_PreviousSteps	Excluded_PreviousSteps
Aarnes et al. - 2015 - Identification and Evaluation of 21 Novel Microsat.pdf	Aarnes, Siv Grethe and Floystad, Ida and Schregel, Julia and Vindstad, Ole Petter Laksforsmo and Jepsen, Jane Uhd and Eiken, Hans Geir and Ims, Rolf A. and Hagen, Snorre B.	2015	Identification and {Evaluation} of 21 {Novel} {Microsatellite} {Markers} from the {Autumnal} {Moth} ({Epirrita} autumnata) ({Lepidoptera}: {Geometridae	INTERNATIONAL JOURNAL OF MOLECULAR SCIENCES	16	10.3390/ijms160922541	Include	Exclude	Excluded_PreviousSteps	Excluded_PreviousSteps	Excluded_PreviousSteps	Excluded_PreviousSteps	Excluded_PreviousSteps	Excluded_PreviousSteps
Aarnink et al. - 2010 - Study of cynomolgus monkey (Macaca fascicularis) D.pdf	Aarnink, Alice and Estrade, Laurent and Apoil, Pol-Andre and Kita, Yuki F. and Saitou, Naruya and Shiina, Takashi and Blancher, Antoine	2010	Study of cynomolgus monkey ({Macaca} fascicularis) {DRA} polymorphism in four populations	IMMUNOGENETICS	62	10.1007/s00251-009-0421-8	Include	Include	Exclude	Excluded_PreviousSteps	Excluded_PreviousSteps	Excluded_PreviousSteps	Excluded_PreviousSteps	Excluded_PreviousSteps
Aarts et al. - 2016 - Fire Usage and Ancient Hominin Detoxification Gene.pdf	Aarts, Jac M. M. J. G. and Alink, Gerrit M. and Scherjon, Fulco and MacDonald, Katharine and Smith, Alison C. and Nijveen, Harm and Roebroeks, Wil	2016	Fire {Usage} and {Ancient} {Hominin} {Detoxification} {Genes}: {Protective} {Ancestral} {Variants} {Dominate} {While} {Additional} {Derived} {Risk} {Variants} {Appear} in {Modern} {Humans	PLOS ONE	11	10.1371/journal.pone.0161102	Include	Include	Exclude	Excluded_PreviousSteps	Excluded_PreviousSteps	Excluded_PreviousSteps	Excluded_PreviousSteps	Excluded_PreviousSteps
Aas et al. - 2010 - Genetic testing of newborns for type 1 diabetes su.pdf	Aas, Kaja K. and Tambs, Kristian and Kise, Marit S. and Magnus, Per and Ronningen, Kjersti S.	2010	Genetic testing of newborns for type 1 diabetes susceptibility: a prospective cohort study on effects on maternal mental health	BMC MEDICAL GENETICS	11	10.1186/1471-2350-11-112	Include	Exclude	Excluded_PreviousSteps	Excluded_PreviousSteps	Excluded_PreviousSteps	Excluded_PreviousSteps	Excluded_PreviousSteps	Excluded_PreviousSteps
Aasmundstad et al. - 2014 - Genetic trends of conformation traits and genetic .pdf	Aasmundstad, T. and Gjerlaug-Enger, E. and Grindflek, E. and Vangen, O.	2014	Genetic trends of conformation traits and genetic correlations to osteochondrosis in boars	ANIMAL	8	10.1017/S1751731114001074	Include	Include	Exclude	Excluded_PreviousSteps	Excluded_PreviousSteps	Excluded_PreviousSteps	Excluded_PreviousSteps	Excluded_PreviousSteps
Aasmundstad-2014-The genetic relationships bet.pdf	Aasmundstad, T. and Olsen, D. and Sehested, E. and Vangen, O.	2014	The genetic relationships between conformation assessment of gilts and sow production and longevity	LIVESTOCK SCIENCE	167	10.1016/j.livsci.2014.05.004	Include	Exclude	Excluded_PreviousSteps	Excluded_PreviousSteps	Excluded_PreviousSteps	Excluded_PreviousSteps	Excluded_PreviousSteps	Excluded_PreviousSteps
AASTVEIT and AASTVEIT - 1993 - EFFECTS OF GENOTYPE-ENVIRONMENT INTERACTIONS ON GE.pdf	AASTVEIT, AH and AASTVEIT, K	1993	EFFECTS} {OF} {GENOTYPE}-{ENVIRONMENT} {INTERACTIONS} {ON} {GENETIC} {CORRELATIONS	THEORETICAL AND APPLIED GENETICS	86	10.1007/BF00211054	Include	Exclude	Excluded_PreviousSteps	Excluded_PreviousSteps	Excluded_PreviousSteps	Excluded_PreviousSteps	Excluded_PreviousSteps	Excluded_PreviousSteps
Aavik et al. - 2014 - Fitness in Naturally Occurring and Restored Popula.pdf	Aavik, Tsipe and Bosshard, Daniel and Edwards, Peter J. and Holderegger, Rolf and Billeter, Regula	2014	Fitness in {Naturally} {Occurring} and {Restored} {Populations} of a {Grassland} {Plant} {Lychnis} flos-cuculi in a {Swiss} {Agricultural} {Landscape	RESTORATION ECOLOGY	22	10.1111/rec.12020	Include	Include	Exclude	Excluded_PreviousSteps	Excluded_PreviousSteps	Excluded_PreviousSteps	Excluded_PreviousSteps	Excluded_PreviousSteps
Aavik-2017-Genetic consequences of landscape c.pdf	Aavik, Tsipe and Talve, Tiina and Thetloff, Marge and Uuemaa, Evelyn and Oja, Tatjana	2017	Genetic consequences of landscape change for rare endemic plants - A case study of Rhinanthus osiliensis	BIOLOGICAL CONSERVATION	210	10.1016/j.biocon.2017.04.016	Include	Include	Exclude	Excluded_PreviousSteps	Excluded_PreviousSteps	Excluded_PreviousSteps	Excluded_PreviousSteps	Excluded_PreviousSteps
Ab Ghani and Merila - 2015 - Population divergence in compensatory growth respo.pdf	Ab Ghani, Nurul Izza and Merila, Juha	2015	Population divergence in compensatory growth responses and their costs in sticklebacks	ECOLOGY AND EVOLUTION	5	10.1002/ece3.1342	Include	Include	Exclude	Excluded_PreviousSteps	Excluded_PreviousSteps	Excluded_PreviousSteps	Excluded_PreviousSteps	Excluded_PreviousSteps
Ab Ghani et al. - 2012 - Body size divergence in nine-spined sticklebacks .pdf	Ab Ghani, Nurul Izza and Herczeg, Gabor and Merila, Juha	2012	Body size divergence in nine-spined sticklebacks: disentangling additive genetic and maternal effects	BIOLOGICAL JOURNAL OF THE LINNEAN SOCIETY	107	10.1111/j.1095-8312.2012.01956.x	Include	Include	Exclude	Excluded_PreviousSteps	Excluded_PreviousSteps	Excluded_PreviousSteps	Excluded_PreviousSteps	Excluded_PreviousSteps
Abad-2007-Production of a high percentage of m.pdf	Abad, Zoila and Gonzalez, Raul and Mendoza, Irian and Oliva, Ayme and Pinientel, Eulogio and Pimentel, Rafael and Martinez, Rebeca and Estrada, Mario Pablo and Ramirez, Yamilka and Arenal, Amilcar	2007	Production of a high percentage of male offspring in growth-enhanced transgenic tilapia using Oreochromis aureus ZZ selected pseudofemales	AQUACULTURE	270	10.1016/j.aquaculture.2007.03.035	Include	Exclude	Excluded_PreviousSteps	Excluded_PreviousSteps	Excluded_PreviousSteps	Excluded_PreviousSteps	Excluded_PreviousSteps	Excluded_PreviousSteps
Abad-Grau et al. - 2012 - Sample Reproducibility of Genetic Association Usin.pdf	Abad-Grau, Mara M. and Medina-Medina, Nuria and Montes-Soldado, Rosana and Matesanz, Fuencisla and Bafna, Vineet	2012	Sample {Reproducibility} of {Genetic} {Association} {Using} {Different} {Multimarker} {TDTs} in {Genome}-{Wide} {Association} {Studies}: {Characterization} and a {New} {Approach	PLOS ONE	7	10.1371/journal.pone.0029613	Include	Exclude	Excluded_PreviousSteps	Excluded_PreviousSteps	Excluded_PreviousSteps	Excluded_PreviousSteps	Excluded_PreviousSteps	Excluded_PreviousSteps
Abada-Cardoso et al. - 2013 - Large-scale parentage analysis reveals reproductiv.pdf	Abadia-Cardoso, Alicia and Anderson, Eric C. and Pearse, Devon E. and Garza, John Carlos	2013	Large-scale parentage analysis reveals reproductive patterns and heritability of spawn timing in a hatchery population of steelhead ({Oncorhynchus} mykiss)	MOLECULAR ECOLOGY	22	10.1111/mec.12426	Exclude_Dup	Excluded_PreviousSteps	Excluded_PreviousSteps	Excluded_PreviousSteps	Excluded_PreviousSteps	Excluded_PreviousSteps	Excluded_PreviousSteps	Excluded_PreviousSteps
Abadassi and Herve - 2000 - Introgression of temperate germplasm to improve an.pdf	Abadassi, J and Herve, Y	2000	Introgression of temperate germplasm to improve an elite tropical maize population	EUPHYTICA	113	10.1023/A:1003916928181	Include	Exclude	Excluded_PreviousSteps	Excluded_PreviousSteps	Excluded_PreviousSteps	Excluded_PreviousSteps	Excluded_PreviousSteps	Excluded_PreviousSteps
Abadia-Cardoso et al. - 2011 - Discovery and characterization of single-nucleotid.pdf	Abadia-Cardoso, Alicia and Clemento, Anthony J. and Garza, John Carlos	2011	Discovery and characterization of single-nucleotide polymorphisms in steelhead/rainbow trout, {Oncorhynchus} mykiss	MOLECULAR ECOLOGY RESOURCES	11	10.1111/j.1755-0998.2010.02971.x	Include	Include	Exclude	Excluded_PreviousSteps	Excluded_PreviousSteps	Excluded_PreviousSteps	Excluded_PreviousSteps	Excluded_PreviousSteps
Abadia-Cardoso et al. - 2013 - Large-scale parentage analysis reveals reproductiv.pdf	Abadia-Cardoso, Alicia and Anderson, Eric C. and Pearse, Devon E. and Garza, John Carlos	2013	Large-scale parentage analysis reveals reproductive patterns and heritability of spawn timing in a hatchery population of steelhead ({Oncorhynchus} mykiss)	MOLECULAR ECOLOGY	22	10.1111/mec.12426	Include	Exclude	Excluded_PreviousSteps	Excluded_PreviousSteps	Excluded_PreviousSteps	Excluded_PreviousSteps	Excluded_PreviousSteps	Excluded_PreviousSteps
Abadia-Cardoso et al. - 2017 - Molecular Population Genetics of the Northern Elep.pdf	Abadia-Cardoso, Alicia and Freimer, Nelson B. and Deiner, Kristy and Garza, John Carlos	2017	Molecular {Population} {Genetics} of the {Northern} {Elephant} {Seal} {Mirounga} angustirostris	JOURNAL OF HEREDITY	108	10.1093/jhered/esx053	Include	Include	Exclude	Excluded_PreviousSteps	Excluded_PreviousSteps	Excluded_PreviousSteps	Excluded_PreviousSteps	Excluded_PreviousSteps
Abal-Fabeiro et al. - 2014 - High-throughput genotyping assay for the large-sca.pdf	Abal-Fabeiro, J. L. and Maside, X. and Llovo, J. and Bello, X. and Torres, M. and Trevino, M. and Moldes, L. and Munoz, A. and Carracedo, A. and Bartolome, C.	2014	High-throughput genotyping assay for the large-scale genetic characterization of {Cryptosporidium} parasites from human and bovine samples	PARASITOLOGY	141	10.1017/S0031182013001807	Include	Exclude	Excluded_PreviousSteps	Excluded_PreviousSteps	Excluded_PreviousSteps	Excluded_PreviousSteps	Excluded_PreviousSteps	Excluded_PreviousSteps
Abang et al. - 2005 - Two genetically distinct populations of Colletotri.pdf	Abang, MM and Fagbola, O and Smalla, K and Winter, S	2005	Two genetically distinct populations of {Colletotrichum} gloeosporioides penz. {Causing} anthracnose disease of yam ({Dioscorea} spp.)	JOURNAL OF PHYTOPATHOLOGY	153	10.1111/j.1439-0434.2005.00942.x	Include	Include	Exclude	Excluded_PreviousSteps	Excluded_PreviousSteps	Excluded_PreviousSteps	Excluded_PreviousSteps	Excluded_PreviousSteps
Abang et al. - 2006 - Differential selection on Rhynchosporium secalis d.pdf	Abang, Mathew M. and Baum, Michael and Ceccarelli, Salvatore and Grando, Stefania and Linde, Celeste C. and Yahyaoui, Amor and Zhan, Jiasui and McDonald, Bruce A.	2006	Differential selection on {Rhynchosporium} secalis during parasitic and saprophytic phases in the barley scald disease cycle	PHYTOPATHOLOGY	96	10.1094/PHYTO-96-1214	Include	Exclude	Excluded_PreviousSteps	Excluded_PreviousSteps	Excluded_PreviousSteps	Excluded_PreviousSteps	Excluded_PreviousSteps	Excluded_PreviousSteps
Abang et al. - 2014 - Identification of Okra ( iAbelmoschusi spp.) .pdf	Abang, A. F. and Srinivasan, R. and Kekeunou, S. and Hanna, R. and Chagomoka, T. and Chang, J. C. and Bilong, C. F. Bilong	2014	Identification of okra (Abelmoschus spp.) accessions resistant to aphid (Aphis gossypii Glover) in Cameroon	AFRICAN ENTOMOLOGY	22	10.4001/003.022.0201	Include	Exclude	Excluded_PreviousSteps	Excluded_PreviousSteps	Excluded_PreviousSteps	Excluded_PreviousSteps	Excluded_PreviousSteps	Excluded_PreviousSteps
Abarca et al. - 2001 - Arabidopsis thaliana ecotype Cvi shows an increase.pdf	Abarca, D and Roldan, M and Martin, M and Sabater, B	2001	Arabidopsis thaliana ecotype {Cvi} shows an increased tolerance to photo-oxidative stress and contains a new chloroplastic copper/zinc superoxide dismutase isoenzyme	JOURNAL OF EXPERIMENTAL BOTANY	52	10.1093/jexbot/52.360.1417	Include	Exclude	Excluded_PreviousSteps	Excluded_PreviousSteps	Excluded_PreviousSteps	Excluded_PreviousSteps	Excluded_PreviousSteps	Excluded_PreviousSteps
Abasht and Lamont - 2007 - Genome-wide association analysis reveals cryptic a.pdf	Abasht, B. and Lamont, S. J.	2007	Genome-wide association analysis reveals cryptic alleles as an important factor in heterosis for fatness in chicken {F}-2 population	ANIMAL GENETICS	38	10.1111/j.1365-2052.2007.01642.x	Include	Include	Exclude	Excluded_PreviousSteps	Excluded_PreviousSteps	Excluded_PreviousSteps	Excluded_PreviousSteps	Excluded_PreviousSteps
Abasht et al. - 2006 - Fatness QTL on chicken chromosome 5 and interactio.pdf	Abasht, B and Pittel, F and Lagarrigue, S and Le Bihan-Duval, E and Le Roy, P and Demeure, O and Vignoles, F and Simon, J and Cogburn, L and Aggrey, S and Vignal, A and Douaire, M	2006	Fatness {QTL} on chicken chromosome 5 and interaction with sex	GENETICS SELECTION EVOLUTION	38	10.1051/gse:2006005	Include	Exclude	Excluded_PreviousSteps	Excluded_PreviousSteps	Excluded_PreviousSteps	Excluded_PreviousSteps	Excluded_PreviousSteps	Excluded_PreviousSteps
Abasolo et al. - 2014 - Genetic control of flowering in spotted gum, Corym.pdf	Abasolo, Myralyn and Lee, David J. and Brooks, Lyndon and Raymond, Carolyn and Shepherd, Mervyn	2014	Genetic control of flowering in spotted gum, {Corymbia} citriodora subsp. variegata and {C}. maculata	AUSTRALIAN JOURNAL OF BOTANY	62	10.1071/BT13223	Include	Exclude	Excluded_PreviousSteps	Excluded_PreviousSteps	Excluded_PreviousSteps	Excluded_PreviousSteps	Excluded_PreviousSteps	Excluded_PreviousSteps
ABASTADO - 1993 - THE MAJOR HISTOCOMPATIBILITY COMPLEX - RECOMBINATI.pdf	ABASTADO, JP	1993	THE} {MAJOR} {HISTOCOMPATIBILITY} {COMPLEX} - {RECOMBINATIONS}, {SELECTIVE}-{PRESSURES} {AND} {EVOLUTION	M S-MEDECINE SCIENCES	9	10.4267/10608/3001	Include	Exclude	Excluded_PreviousSteps	Excluded_PreviousSteps	Excluded_PreviousSteps	Excluded_PreviousSteps	Excluded_PreviousSteps	Excluded_PreviousSteps
Abate-2018-Mating System in the Brown Rot Path.pdf	Abate, Domenico and Angelini, Rita M. De Miccolis and Rotolo, Caterina and Pollastro, Stefania and Faretra, Francesco	2018	Mating System in the Brown Rot Pathogens Monilinia fructicola, M-laxa, and M-fructigena	PHYTOPATHOLOGY	108	10.1094/PHYTO-03-18-0074-R and 10.1094/PHYTO-03-18-0074-R	Include	Include	Exclude	Excluded_PreviousSteps	Excluded_PreviousSteps	Excluded_PreviousSteps	Excluded_PreviousSteps	Excluded_PreviousSteps
Abaunza-2008-Considerations on sampling strate.pdf	Abaunza, P. and Murta, A. G. and Campbell, N. and Cimmaruta, R. and Comesana, A. S. and Dahle, G. and Gallo, E. and Santamaria, M. T. Garcia and Gordo, L. S. and Iversen, S. A. and MacKenzie, K. and Magoulas, A. and Mattiuccii, S. and Molloy, J. and Nascetti, G. and Pinto, A. L. and Quinta, R. and Ramos, P. and Ruggi, A. and Sanjuan, A. and Santos, A. T. and Stransky, C. and Zimmermann, C.	2008	Considerations on sampling strategies for an holistic approach to stock identification The example of the HOMSIR project	FISHERIES RESEARCH	89	10.1016/j.fishres.2007.09.020	Include	Include	Exclude	Excluded_PreviousSteps	Excluded_PreviousSteps	Excluded_PreviousSteps	Excluded_PreviousSteps	Excluded_PreviousSteps
Abaunza-2008-Stock identity of horse mackerel.pdf	Abaunza, P. and Murta, A. G. and Campbell, N. and Cimmaruta, R. and Comesana, A. S. and Dahle, G. and Santamaria, M. T. Garcia and Gordo, L. S. and Iversen, S. A. and MacKenzie, K. and Magoulas, A. and Mattiucci, S. and Molloy, J. and Nascetti, G. and Pinto, A. L. and Quinta, R. and Rarnos, P. and Sanjuan, A. and Santos, A. T. and Stransky, C. and Zimmermann, C.	2008	Stock identity of horse mackerel (Trachurus trachurus) in the Northeast Atlantic and Mediterranean Sea Integrating the results from different stock identification approaches	FISHERIES RESEARCH	89	10.1016/j.fishres.2007.09.022	Include	Exclude	Excluded_PreviousSteps	Excluded_PreviousSteps	Excluded_PreviousSteps	Excluded_PreviousSteps	Excluded_PreviousSteps	Excluded_PreviousSteps
Abbas and Shad - 2015 - Assessment of resistance risk to lambda-cyhalothri.pdf	Abbas, Naeem and Shad, Sarfraz Ali	2015	Assessment of resistance risk to lambda-cyhalothrin and cross-resistance to four other insecticides in the house fly, {Musca} domestica {L}. ({Diptera}: {Muscidae	PARASITOLOGY RESEARCH	114	10.1007/s00436-015-4467-2	Include	Exclude	Excluded_PreviousSteps	Excluded_PreviousSteps	Excluded_PreviousSteps	Excluded_PreviousSteps	Excluded_PreviousSteps	Excluded_PreviousSteps
Abbas et al. - 2015 - Estimating genetic diversity among selected cotton.pdf	Abbas, Ammad and Iqbal, Muhammad Atif and Rahman, Mehboob-ur and Paterson, Andrew H.	2015	Estimating genetic diversity among selected cotton genotypes and the identification of {DNA} markers associated with resistance to cotton leaf curl disease	TURKISH JOURNAL OF BOTANY	39	10.3906/bot-1505-22	Include	Include	Exclude	Excluded_PreviousSteps	Excluded_PreviousSteps	Excluded_PreviousSteps	Excluded_PreviousSteps	Excluded_PreviousSteps
Abbas et al. - 2015 - Stability of Field-Selected Resistance to Conventi.pdf	Abbas, N. and Ijaz, M. and Shad, S. A. and Khan, H.	2015	Stability of {Field}-{Selected} {Resistance} to {Conventional} and {Newer} {Chemistry} {Insecticides} in the {House} {Fly}, {Musca} domestica {L}. ({Diptera}: {Muscidae	NEOTROPICAL ENTOMOLOGY	44	10.1007/s13744-015-0290-9	Include	Exclude	Excluded_PreviousSteps	Excluded_PreviousSteps	Excluded_PreviousSteps	Excluded_PreviousSteps	Excluded_PreviousSteps	Excluded_PreviousSteps
Abbas-2010-Microsatellite diversity and popula.pdf	Abbas, Khalid and Zhou, Xiaoyun and Li, Yang and Gao, Zexia and Wang, Weimin	2010	Microsatellite diversity and population genetic structure of yellowcheek, Elopichthys bambusa (Cyprinidae) in the Yangtze River	BIOCHEMICAL SYSTEMATICS AND ECOLOGY	38	10.1016/j.bse.2010.08.003	Include	Include	Exclude	Excluded_PreviousSteps	Excluded_PreviousSteps	Excluded_PreviousSteps	Excluded_PreviousSteps	Excluded_PreviousSteps
Abbasabad et al. - 2017 - Analysis of genetic diversity, population structur.pdf	Abbasabad, Elham Zarei and Mohammadi, Seyed Abolghasem and Moghaddam, Mohammad and Kamali, Mohammad Reza Jalal	2017	Analysis of genetic diversity, population structure and linkage disequilibrium in {Iranian} wheat landraces using {SSR} markers	PLANT GENETIC RESOURCES-CHARACTERIZATION AND UTILIZATION	15	10.1017/S1479262115000684	Include	Include	Exclude	Excluded_PreviousSteps	Excluded_PreviousSteps	Excluded_PreviousSteps	Excluded_PreviousSteps	Excluded_PreviousSteps
Abbasi et al. - 2010 - Detection of Schistosoma mansoni and Schistosoma h.pdf	Abbasi, Ibrahim and King, Charles H. and Muchiri, Eric M. and Hamburger, Joseph	2010	Detection of {Schistosoma} mansoni and {Schistosoma} haematobium {DNA} by {Loop}-{Mediated} {Isothermal} {Amplification}: {Identification} of {Infected} {Snails} from {Early} {Prepatency	AMERICAN JOURNAL OF TROPICAL MEDICINE AND HYGIENE	83	10.4269/ajtmh.2010.09-0764	Include	Exclude	Excluded_PreviousSteps	Excluded_PreviousSteps	Excluded_PreviousSteps	Excluded_PreviousSteps	Excluded_PreviousSteps	Excluded_PreviousSteps
Abbasi Holasou-2016-Use of IRAP and REMAP mark.pdf	Abbasi Holasou, Hossein and Abdollahi Mandoulakani, Babak and Jafari, Morad and Bernousi, Iraj	2016	Use of IRAP and REMAP markers to interpret the population structure of Linum usitatissimum from Iran	BIOLOGIA	71	10.1515/biolog-2016-0042	Include	Include	Exclude	Excluded_PreviousSteps	Excluded_PreviousSteps	Excluded_PreviousSteps	Excluded_PreviousSteps	Excluded_PreviousSteps
Abbasi-2012-Evaluation of models for estimatio.pdf	Abbasi, M. A. and Abdollahi-Arpanahi, R. and Maghsoudi, A. and Torshizi, R. Vaez and Nejati-Javaremi, A.	2012	Evaluation of models for estimation of genetic parameters and maternal effects for early growth traits of Iranian Baluchi sheep	SMALL RUMINANT RESEARCH	104	10.1016/j.smallrumres.2011.10.003	Include	Include	Exclude	Excluded_PreviousSteps	Excluded_PreviousSteps	Excluded_PreviousSteps	Excluded_PreviousSteps	Excluded_PreviousSteps
Abberton and Thomas - 2011 - Genetic resources in Trifolium and their utilizati.pdf	Abberton, Michael T. and Thomas, Ian	2011	Genetic resources in {Trifolium} and their utilization in plant breeding	PLANT GENETIC RESOURCES-CHARACTERIZATION AND UTILIZATION	9	10.1017/S1479262110000341	Include	Include	Exclude	Excluded_PreviousSteps	Excluded_PreviousSteps	Excluded_PreviousSteps	Excluded_PreviousSteps	Excluded_PreviousSteps
Abbo-2008-Experimental harvesting of wild peas.pdf	Abbo, Shahal and Zezak, Inbar and Schwartz, Efrat and Lev-Yadun, Simcha and Gopher, Avi	2008	Experimental harvesting of wild peas in Israel implications for the origins of Near East farming	JOURNAL OF ARCHAEOLOGICAL SCIENCE	35	10.1016/j.jas.2007.06.016	Include	Exclude	Excluded_PreviousSteps	Excluded_PreviousSteps	Excluded_PreviousSteps	Excluded_PreviousSteps	Excluded_PreviousSteps	Excluded_PreviousSteps
Abbot - 2009 - ON THE EVOLUTION OF DISPERSAL AND ALTRUISM IN APHI.pdf	Abbot, Patrick	2009	ON} {THE} {EVOLUTION} {OF} {DISPERSAL} {AND} {ALTRUISM} {IN} {APHIDS	EVOLUTION	63	10.1111/j.1558-5646.2009.00744.x	Include	Exclude	Excluded_PreviousSteps	Excluded_PreviousSteps	Excluded_PreviousSteps	Excluded_PreviousSteps	Excluded_PreviousSteps	Excluded_PreviousSteps
Abbot and Chhatre - 2007 - Kin structure provides no explanation for intruder.pdf	Abbot, Patrick and Chhatre, Vikram	2007	Kin structure provides no explanation for intruders in social aphids	MOLECULAR ECOLOGY	16	10.1111/j.1365-294X.2007.03404.x	Include	Include	Exclude	Excluded_PreviousSteps	Excluded_PreviousSteps	Excluded_PreviousSteps	Excluded_PreviousSteps	Excluded_PreviousSteps
Abbot and Withgott - 2004 - Phylogenetic and molecular evidence for allochroni.pdf	Abbot, P and Withgott, JH	2004	Phylogenetic and molecular evidence for allochronic speciation in gall-forming aphids ({Pemphigus	EVOLUTION	58	10.1111/j.0014-3820.2004.tb01677.x	Include	Include	Exclude	Excluded_PreviousSteps	Excluded_PreviousSteps	Excluded_PreviousSteps	Excluded_PreviousSteps	Excluded_PreviousSteps
Abbott - 2013 - KCNE genetics and pharmacogenomics in cardiac arrh.pdf	Abbott, Geoffrey W.	2013	KCNE} genetics and pharmacogenomics in cardiac arrhythmias: much ado about nothing?	EXPERT REVIEW OF CLINICAL PHARMACOLOGY	6	10.1586/ECP.12.76	Include	Exclude	Excluded_PreviousSteps	Excluded_PreviousSteps	Excluded_PreviousSteps	Excluded_PreviousSteps	Excluded_PreviousSteps	Excluded_PreviousSteps
Abbott and Curtis - 2010 - Initial Investigation of Population and Conservati.pdf	Abbott, Cathryn L. and Curtis, Janelle M. R.	2010	Initial {Investigation} of {Population} and {Conservation} {Genetics} in the {Coastal} {Giant} {Salamander}, {Dicamptodon} tenebrosus, {Using} {Nuclear} {Microsatellite} {Markers	NORTHWEST SCIENCE	84	10.3955/046.084.0105	Include	Include	Exclude	Excluded_PreviousSteps	Excluded_PreviousSteps	Excluded_PreviousSteps	Excluded_PreviousSteps	Excluded_PreviousSteps
Abbott and Curtis - 2010 - Initial Investigation of Population and Conservati.pdf	Abbott, Cathryn L. and Curtis, Janelle M. R.	2010	Initial {Investigation} of {Population} and {Conservation} {Genetics} in the {Coastal} {Giant} {Salamander}, {Dicamptodon} tenebrosus, {Using} {Nuclear} {Microsatellite} {Markers	NORTHWEST SCIENCE	84	10.3955/046.084.0105	Exclude_Dup	Excluded_PreviousSteps	Excluded_PreviousSteps	Excluded_PreviousSteps	Excluded_PreviousSteps	Excluded_PreviousSteps	Excluded_PreviousSteps	Excluded_PreviousSteps
Abbott and Double - 2003 - Genetic structure, conservation genetics and evide.pdf	Abbott, CL and Double, MC	2003	Genetic structure, conservation genetics and evidence of speciation by range expansion in shy and white-capped albatrosses	MOLECULAR ECOLOGY	12	10.1046/j.1365-294X.2003.01980.x	Include	Include	Exclude	Excluded_PreviousSteps	Excluded_PreviousSteps	Excluded_PreviousSteps	Excluded_PreviousSteps	Excluded_PreviousSteps
ABBOTT et al. - 1992 - GENETIC DIVERSITY FOR ESTERASES IN THE RECENTLY EV.pdf	ABBOTT, RJ and IRWIN, JA and ASHTON, PA	1992	GENETIC} {DIVERSITY} {FOR} {ESTERASES} {IN} {THE} {RECENTLY} {EVOLVED} {STABILIZED} {INTROGRESSANT}, {SENECIO}-{VULGARIS} {L} {VAR} {HIBERNICUS} {SYME}, {AND} {ITS} {PARENTAL} {TAXA} {S}-{VULGARIS} {L} {VAR} {VULGARIS} {L} {AND} {S}-{SQUALIDUS} {L	HEREDITY	68	10.1038/hdy.1992.77	Include	Include	Exclude	Excluded_PreviousSteps	Excluded_PreviousSteps	Excluded_PreviousSteps	Excluded_PreviousSteps	Excluded_PreviousSteps
Abbott et al. - 2007 - Behaviourally and genetically distinct populations.pdf	Abbott, K. L. and Greaves, S. N. J. and Ritchie, P. A. and Lester, P. J.	2007	Behaviourally and genetically distinct populations of an invasive ant provide insight into invasion history and impacts on a tropical ant community	BIOLOGICAL INVASIONS	9	10.1007/s10530-006-9052-2	Include	Include	Exclude	Excluded_PreviousSteps	Excluded_PreviousSteps	Excluded_PreviousSteps	Excluded_PreviousSteps	Excluded_PreviousSteps
Abbott et al. - 2007 - Population decline despite high genetic diversity .pdf	Abbott, Richard J. and Ireland, Helen E. and Rogers, Hilary J.	2007	Population decline despite high genetic diversity in the new allopolyploid species {Senecio} cambrensis ({Asteraceae	MOLECULAR ECOLOGY	16	10.1111/j.1365-294X.2007.03169.x	Include	Include	Exclude	Excluded_PreviousSteps	Excluded_PreviousSteps	Excluded_PreviousSteps	Excluded_PreviousSteps	Excluded_PreviousSteps
Abbott et al. - 2008 - Patterns of differentiation in a colour polymorphi.pdf	Abbott, J. K. and Bensch, S. and Gosden, T. P. and Svensson, E. I.	2008	Patterns of differentiation in a colour polymorphism and in neutral markers reveal rapid genetic changes in natural damselfly populations	MOLECULAR ECOLOGY	17	10.1111/j.1365-294X.2007.03641.x	Include	Include	Include	Include	Include	Include	Include	Include
Abbott et al. - 2010 - Development of a SNP genetic marker system based o.pdf	Abbott, C. L. and Gilmore, S. R. and Lewis, C. T. and Chapados, J. T. and Peters, R. D. and Platt, H. W. and Coffey, M. D. and Levesque, C. A.	2010	Development of a {SNP} genetic marker system based on variation in microsatellite flanking regions of {Phytophthora} infestans	CANADIAN JOURNAL OF PLANT PATHOLOGY	32	10.1080/07060661.2010.510648	Include	Include	Exclude	Excluded_PreviousSteps	Excluded_PreviousSteps	Excluded_PreviousSteps	Excluded_PreviousSteps	Excluded_PreviousSteps
Abbott et al. - 2010 - Sexual conflict in wing size and shape in Drosophi.pdf	Abbott, J. K. and Bedhomme, S. and Chippindale, A. K.	2010	Sexual conflict in wing size and shape in {Drosophila} melanogaster	JOURNAL OF EVOLUTIONARY BIOLOGY	23	10.1111/j.1420-9101.2010.02064.x	Include	Exclude	Excluded_PreviousSteps	Excluded_PreviousSteps	Excluded_PreviousSteps	Excluded_PreviousSteps	Excluded_PreviousSteps	Excluded_PreviousSteps
Abbott et al. - 2014 - Genetic structure of rhinoceros auklets, Cerorhinc.pdf	Abbott, Cathryn L. and Millikin, Rhonda L. and Hipfner, Mark J. and Hatch, Scott and Ito, Motohiro and Watanuki, Yutaka and Burg, Theresa M.	2014	Genetic structure of rhinoceros auklets, {Cerorhinca} monocerata, breeding in {British} {Columbia}, {Alaska}, and {Japan	MARINE BIOLOGY	161	10.1007/s00227-013-2333-2	Include	Include	Exclude	Excluded_PreviousSteps	Excluded_PreviousSteps	Excluded_PreviousSteps	Excluded_PreviousSteps	Excluded_PreviousSteps
Abbott et al. - 2018 - Genetic distance predicts trait differentiation at.pdf	Abbott, Jessica M. and DuBois, Katherine and Grosberg, Richard K. and Williams, Susan L. and Stachowicz, John J.	2018	Genetic distance predicts trait differentiation at the subpopulation but not the individual level in eelgrass, {Zostera} marina	ECOLOGY AND EVOLUTION	8	10.1002/ece3.4260	Include	Include	Exclude	Excluded_PreviousSteps	Excluded_PreviousSteps	Excluded_PreviousSteps	Excluded_PreviousSteps	Excluded_PreviousSteps
Abbott-2003-Phylogeography of shy and white-ca.pdf	Abbott, C. L. and Double, M. C.	2003	Phylogeography of shy and white-capped albatrosses inferred from mitochondrial DNA sequences implications for population history and taxonomy	MOLECULAR ECOLOGY	12	10.1046/j.1365-294X.2003.01944.x and 10.1046/j.1365-294X.2003.01944.x	Include	Include	Exclude	Excluded_PreviousSteps	Excluded_PreviousSteps	Excluded_PreviousSteps	Excluded_PreviousSteps	Excluded_PreviousSteps
Abboud et al. - 2018 - A global estimate of genetic and geographic differ.pdf	Abboud, Sarah S. and Daglio, Liza Gomez and Dawson, Michael N.	2018	A global estimate of genetic and geographic differentiation in macromedusae - implications for identifying the causes of jellyfish blooms	MARINE ECOLOGY PROGRESS SERIES	591	10.3354/meps12521	Include	Include	Exclude	Excluded_PreviousSteps	Excluded_PreviousSteps	Excluded_PreviousSteps	Excluded_PreviousSteps	Excluded_PreviousSteps
Abd El-Twab-2012-Molecular cytogenetics studie.pdf	Abd El-Twab, Magdy Hussein	2012	Molecular cytogenetics studies in Reichardia tingetana Physical mapping of heterochromatin, telomere repeats, and 5S and 45S rDNA by 4 `,6-diamidino-2-phenylindole and fluorescence in situ hybridization	JOURNAL OF SYSTEMATICS AND EVOLUTION	50	10.1111/j.1759-6831.2012.00208.x and 10.1111/j.1759-6831.2012.00208.x	Include	Exclude	Excluded_PreviousSteps	Excluded_PreviousSteps	Excluded_PreviousSteps	Excluded_PreviousSteps	Excluded_PreviousSteps	Excluded_PreviousSteps
Abd Razak et al. - 2016 - Genetic Diversity of Plasmodium falciparum Populat.pdf	Abd Razak, Mohd Ridzuan Mohd and Sastu, Umi Rubiah and Norahmad, Nor Azrina and Abdul-Karim, Abass and Muhammad, Amirrudin and Muniandy, Prem Kumar and Jelip, Jenarun and Rundi, Christina and Imwong, Mallika and Mudin, Rose Nani and Abdullah, Noor Rain	2016	Genetic {Diversity} of {Plasmodium} falciparum {Populations} in {Malaria} {Declining} {Areas} of {Sabah}, {East} {Malaysia	PLOS ONE	11	10.1371/journal.pone.0152415	Include	Include	Exclude	Excluded_PreviousSteps	Excluded_PreviousSteps	Excluded_PreviousSteps	Excluded_PreviousSteps	Excluded_PreviousSteps
Abd-Elsalam et al. - 2010 - First morphogenetic identification of the fungal p.pdf	Abd-Elsalam, K. A. and Roshdy, S. and Amin, O. E. and Rabani, M.	2010	First morphogenetic identification of the fungal pathogen {Colletotrichum} musae ({Phyllachoraceae}) from imported bananas in {Saudi} {Arabia	GENETICS AND MOLECULAR RESEARCH	9	10.4238/vol9-4gmr972	Include	Exclude	Excluded_PreviousSteps	Excluded_PreviousSteps	Excluded_PreviousSteps	Excluded_PreviousSteps	Excluded_PreviousSteps	Excluded_PreviousSteps
Abdala-Roberts-2014-Pollen limitation, fruit a.pdf	Abdala-Roberts, Luis and Marrufo-Zapata, Denis and Arceo-Gomez, Gerardo and Parra-Tabla, Victor	2014	Pollen limitation, fruit abortion, and autonomous selfing in three populations of the perennial herb Ruellia nudiflora	PLANT SPECIES BIOLOGY	29	10.1111/j.1442-1984.2012.00392.x and 10.1111/j.1442-1984.2012.00392.x	Include	Exclude	Excluded_PreviousSteps	Excluded_PreviousSteps	Excluded_PreviousSteps	Excluded_PreviousSteps	Excluded_PreviousSteps	Excluded_PreviousSteps
Abdalhag et al. - 2015 - Single nucleotide polymorphisms associated with gr.pdf	Abdalhag, M. A. and Zhang, T. and Fan, Q. C. and Zhang, X. Q. and Zhang, G. X. and Wang, J. Y. and Wei, Y. and Wang, Y. J.	2015	Single nucleotide polymorphisms associated with growth traits in {Jinghai} yellow chickens	GENETICS AND MOLECULAR RESEARCH	14	10.4238/2015.December.8.6	Include	Exclude	Excluded_PreviousSteps	Excluded_PreviousSteps	Excluded_PreviousSteps	Excluded_PreviousSteps	Excluded_PreviousSteps	Excluded_PreviousSteps
Abdalla-2013-Genetic analysis of leukosis inci.pdf	Abdalla, E. A. and Rosa, G. J. M. and Weigel, K. A. and Byrem, T.	2013	Genetic analysis of leukosis incidence in United States Holstein and Jersey populations	JOURNAL OF DAIRY SCIENCE	96	10.3168/jds.2013-6732	Include	Exclude	Excluded_PreviousSteps	Excluded_PreviousSteps	Excluded_PreviousSteps	Excluded_PreviousSteps	Excluded_PreviousSteps	Excluded_PreviousSteps
Abdalla-2016-Short communication_ Genetic corr.pdf	Abdalla, E. A. and Weigel, K. A. and Byrem, T. M. and Rosa, G. J. M.	2016	Short communication Genetic correlation of bovine leukosis incidence with somatic cell score and milk yield in a US Holstein population	JOURNAL OF DAIRY SCIENCE	99	10.3168/jds.2015-9833	Include	Include	Exclude	Excluded_PreviousSteps	Excluded_PreviousSteps	Excluded_PreviousSteps	Excluded_PreviousSteps	Excluded_PreviousSteps
Abdallah et al. - 2003 - Linkage disequilibrium fine mapping of quantitativ.pdf	Abdallah, JM and Goffinet, B and Cierco-Ayrolles, C and Perez-Enciso, M	2003	Linkage disequilibrium fine mapping of quantitative trait loci: {A} simulation study	GENETICS SELECTION EVOLUTION	35	10.1051/gse:2003037	Include	Include	Exclude	Excluded_PreviousSteps	Excluded_PreviousSteps	Excluded_PreviousSteps	Excluded_PreviousSteps	Excluded_PreviousSteps
Abdallah et al. - 2018 - Adeno-associated virus 29 delivery of Cre recombi.pdf	Abdallah, Khaled and Nadeau, Francis and Bergeron, Francis and Blouin, Sylvie and Blais, Veronique and Bradbury, Kelly M. and Lavoie, Christine L. and Parent, Jean-Luc and Gendron, Louis	2018	Adeno-associated virus 2/9 delivery of {Cre} recombinase in mouse primary afferents	SCIENTIFIC REPORTS	8	10.1038/s41598-018-25626-y	Include	Exclude	Excluded_PreviousSteps	Excluded_PreviousSteps	Excluded_PreviousSteps	Excluded_PreviousSteps	Excluded_PreviousSteps	Excluded_PreviousSteps
Abdel-Azim-2002-Superiority of QTL-assisted se.pdf	Abdel-Azim, G. and Freeman, A. E.	2002	Superiority of QTL-assisted selection in dairy cattle breeding schemes	JOURNAL OF DAIRY SCIENCE	85	10.3168/jds.S0022-0302(02)74261-6	Include	Exclude	Excluded_PreviousSteps	Excluded_PreviousSteps	Excluded_PreviousSteps	Excluded_PreviousSteps	Excluded_PreviousSteps	Excluded_PreviousSteps
Abdel-Azim-2003-Effects of including a quantit.pdf	Abdel-Azim, G. and Freeman, A. E.	2003	Effects of including a quantitative trait locus in selection under different waiting plans of young bulls	JOURNAL OF DAIRY SCIENCE	86	10.3168/jds.S0022-0302(03)73645-5	Include	Exclude	Excluded_PreviousSteps	Excluded_PreviousSteps	Excluded_PreviousSteps	Excluded_PreviousSteps	Excluded_PreviousSteps	Excluded_PreviousSteps
Abdel-Azim-2007-Genetic impacts of using femal.pdf	Abdel-Azim, G. and Schnell, S.	2007	Genetic impacts of using female-sorted semen in commercial and nucleus herds	JOURNAL OF DAIRY SCIENCE	90	10.3168/jds.S0022-0302(07)71641-7	Include	Exclude	Excluded_PreviousSteps	Excluded_PreviousSteps	Excluded_PreviousSteps	Excluded_PreviousSteps	Excluded_PreviousSteps	Excluded_PreviousSteps
Abdel-Ghani et al. - 2004 - Estimating the outcrossing rate of barley landrace.pdf	Abdel-Ghani, AH and Parzies, HK and Omary, A and Geiger, HH	2004	Estimating the outcrossing rate of barley landraces and wild barley populations collected from ecologically different regions of {Jordan	THEORETICAL AND APPLIED GENETICS	109	10.1007/s00122-004-1657-1	Include	Include	Exclude	Excluded_PreviousSteps	Excluded_PreviousSteps	Excluded_PreviousSteps	Excluded_PreviousSteps	Excluded_PreviousSteps
Abdel-Haleem et al. - 2010 - Quantitative trait loci for dry matter digestibili.pdf	Abdel-Haleem, Hussein and Bowman, Jan G. P. and Kanazin, Vladimir and Surber, Lisa and Talbert, Hope and Hayes, Patrick M. and Blake, Tom	2010	Quantitative trait loci for dry matter digestibility and particle size traits in two-rowed x six-rowed barley population	EUPHYTICA	172	10.1007/s10681-009-0076-4	Include	Include	Exclude	Excluded_PreviousSteps	Excluded_PreviousSteps	Excluded_PreviousSteps	Excluded_PreviousSteps	Excluded_PreviousSteps
Abdel-Haleem et al. - 2010 - Quantitative trait loci of acid detergent fiber an.pdf	Abdel-Haleem, Hussein and Bowman, Jan and Giroux, Mike and Kanazin, Vladimir and Talbert, Hope and Surber, Lisa and Blake, Tom	2010	Quantitative trait loci of acid detergent fiber and grain chemical composition in hulled x hull-less barley population	EUPHYTICA	172	10.1007/s10681-009-0066-6	Include	Include	Exclude	Excluded_PreviousSteps	Excluded_PreviousSteps	Excluded_PreviousSteps	Excluded_PreviousSteps	Excluded_PreviousSteps
Abdel-Haleem et al. - 2011 - Identification of QTL for increased fibrous roots .pdf	Abdel-Haleem, Hussein and Lee, Geung-Joo and Boerma, Roger H.	2011	Identification of {QTL} for increased fibrous roots in soybean	THEORETICAL AND APPLIED GENETICS	122	10.1007/s00122-010-1500-9	Include	Exclude	Excluded_PreviousSteps	Excluded_PreviousSteps	Excluded_PreviousSteps	Excluded_PreviousSteps	Excluded_PreviousSteps	Excluded_PreviousSteps
Abdel-Kafy et al. - 2016 - CORRELATING SINGLE NUCLEOTIDE POLYMORPHISMS IN THE.pdf	Abdel-Kafy, E. M. and Darwish, S. F. and Elkhishin, D.	2016	CORRELATING} {SINGLE} {NUCLEOTIDE} {POLYMORPHISMS} {IN} {THE} {MYOSTATIN} {GENE} {WITH} {PERFORMANCE} {TRAITS} {IN} {RABBIT	WORLD RABBIT SCIENCE	24	10.4995/wrs.2016.4026	Include	Exclude	Excluded_PreviousSteps	Excluded_PreviousSteps	Excluded_PreviousSteps	Excluded_PreviousSteps	Excluded_PreviousSteps	Excluded_PreviousSteps
Abdel-Rahman - 2008 - Intraspecific diversity of scorpions venom and its.pdf	Abdel-Rahman, Mohamed A.	2008	Intraspecific diversity of scorpions venom and its implication in the pathophysiological effects	JOURNAL OF VENOMOUS ANIMALS AND TOXINS INCLUDING TROPICAL DISEASES	14	10.1590/S1678-91992008000100020	Include	Exclude	Excluded_PreviousSteps	Excluded_PreviousSteps	Excluded_PreviousSteps	Excluded_PreviousSteps	Excluded_PreviousSteps	Excluded_PreviousSteps
Abdel-Salam-2010-Genetic gain in open nucleus.pdf	Abdel-Salam, S. A. and Sayed, A. I. and Elsayed, Manal and Abou-Bakr, S.	2010	Genetic gain in open nucleus breeding scheme to improve milk production in Egyptian Buffalo	LIVESTOCK SCIENCE	131	10.1016/j.livsci.2010.03.013	Include	Exclude	Excluded_PreviousSteps	Excluded_PreviousSteps	Excluded_PreviousSteps	Excluded_PreviousSteps	Excluded_PreviousSteps	Excluded_PreviousSteps
Abdelaziz et al. - 2014 - Association between inbreeding depression and flor.pdf	Abdelaziz, M. and Munoz-Pajares, A. J. and Berbel, M. and Perfectti, F. and Gomez, J. M.	2014	Association between inbreeding depression and floral traits in a generalist-pollinated plant	JOURNAL OF EVOLUTIONARY BIOLOGY	27	10.1111/jeb.12492	Include	Include	Exclude	Excluded_PreviousSteps	Excluded_PreviousSteps	Excluded_PreviousSteps	Excluded_PreviousSteps	Excluded_PreviousSteps
Abdelgadir et al. - 2009 - Pollinator effectiveness, breeding system, and tes.pdf	Abdelgadir, H. A. and Johnson, S. D. and Van Staden, J.	2009	Pollinator effectiveness, breeding system, and tests for inbreeding depression in the biofuel seed crop, {Jatropha} curcas	JOURNAL OF HORTICULTURAL SCIENCE {\textbackslash}\& BIOTECHNOLOGY	84	10.1080/14620316.2009.11512524	Include	Exclude	Excluded_PreviousSteps	Excluded_PreviousSteps	Excluded_PreviousSteps	Excluded_PreviousSteps	Excluded_PreviousSteps	Excluded_PreviousSteps
Abdelhady-2016-Phenotypic differentiation of t.pdf	Abdelhady, Ahmed Awad	2016	Phenotypic differentiation of the Red Sea gastropods in response to the environmental deterioration Geometric morphometric approach	JOURNAL OF AFRICAN EARTH SCIENCES	115	10.1016/j.jafrearsci.2015.12.001	Include	Exclude	Excluded_PreviousSteps	Excluded_PreviousSteps	Excluded_PreviousSteps	Excluded_PreviousSteps	Excluded_PreviousSteps	Excluded_PreviousSteps
Abdelhady-2018-Phenotypic plasticity of the ga.pdf	Abdelhady, Ahmed Awad and Abdelrahman, Esraa and Elewa, Ashraf M. T. and Fan, Jiawei and Zhang, Shengrui and Xiao, Jule	2018	Phenotypic plasticity of the gastropod Melanoides tuberculata in the Nile Delta A pollution-induced stabilizing selection	MARINE POLLUTION BULLETIN	133	10.1016/j.marpolbul.2018.06.026	Include	Exclude	Excluded_PreviousSteps	Excluded_PreviousSteps	Excluded_PreviousSteps	Excluded_PreviousSteps	Excluded_PreviousSteps	Excluded_PreviousSteps
Abdelkrim et al. - 2005 - Importance of assessing population genetic structu.pdf	Abdelkrim, J and Pascal, M and Calmet, C and Samadi, S	2005	Importance of assessing population genetic structure before eradication of invasive species: {Examples} from insular {Norway} rat populations	CONSERVATION BIOLOGY	19	10.1111/j.1523-1739.2005.00206.x	Include	Include	Exclude	Excluded_PreviousSteps	Excluded_PreviousSteps	Excluded_PreviousSteps	Excluded_PreviousSteps	Excluded_PreviousSteps
Abdelkrim et al. - 2005 - Island colonization and founder effects the invas.pdf	Abdelkrim, J and Pascal, M and Samadi, S	2005	Island colonization and founder effects: the invasion of the {Guadeloupe} islands by ship rats ({Rattus} rattus)	MOLECULAR ECOLOGY	14	10.1111/j.1365-294X.2005.02604.x	Include	Include	Include	Include	Include	Include	Include	Include
Abdelkrim et al. - 2012 - Population Genetic Structure and Colonisation Hist.pdf	Abdelkrim, Jawad and Hunt, Gavin R. and Gray, Russell D. and Gemmell, Neil J.	2012	Population {Genetic} {Structure} and {Colonisation} {History} of the {Tool}-{Using} {New} {Caledonian} {Crow	PLOS ONE	7	10.1371/journal.pone.0036608	Include	Include	Include	Include	Include	Include	Include	Include
Abdellaoul et al. - 2015 - Educational Attainment Influences Levels of Homozy.pdf	Abdellaoul, Abdel and Hottenga, Jouke-Jan and Willemsen, Gonneke and Bartels, Meike and van Beijsterveldt, Toos and Ehli, Erik A. and Davies, Gareth E. and Brooks, Andrew and Sullivan, Patrick F. and Penninx, Brenda W. J. H. and de Geus, Eco J. and Boomsma, Dorret I.	2015	Educational {Attainment} {Influences} {Levels} of {Homozygosity} through {Migration} and {Assortative} {Mating	PLOS ONE	10	10.1371/journal.pone.0118935	Include	Exclude	Excluded_PreviousSteps	Excluded_PreviousSteps	Excluded_PreviousSteps	Excluded_PreviousSteps	Excluded_PreviousSteps	Excluded_PreviousSteps
Abdelnour-1994-CLONAL EXPANSION OF T-LYMPHOCYT.pdf	Abdelnour, A. and Bremell, T. and Holmdahl, R. and Tarkowski, A.	1994	CLONAL EXPANSION OF T-LYMPHOCYTES CAUSES ARTHRITIS AND MORTALITY IN MICE INFECTED WITH TOXIC SHOCK SYNDROME TOXIN-1-PRODUCING STAPHYLOCOCCI	EUROPEAN JOURNAL OF IMMUNOLOGY	24	10.1002/eji.1830240523 and 10.1002/eji.1830240523	Include	Exclude	Excluded_PreviousSteps	Excluded_PreviousSteps	Excluded_PreviousSteps	Excluded_PreviousSteps	Excluded_PreviousSteps	Excluded_PreviousSteps
Abdelraheem et al. - 2015 - The first linkage map for a recombinant inbred lin.pdf	Abdelraheem, Abdelraheem and Mahdy, Ezzat and Zhang, Jinfa	2015	The first linkage map for a recombinant inbred line population in cotton ({Gossypium} barbadense) and its use in studies of {PEG}-induced dehydration tolerance	EUPHYTICA	205	10.1007/s10681-015-1448-6	Include	Exclude	Excluded_PreviousSteps	Excluded_PreviousSteps	Excluded_PreviousSteps	Excluded_PreviousSteps	Excluded_PreviousSteps	Excluded_PreviousSteps
Abdelraheem et al. - 2018 - Quantitative trait locus mapping of drought and sa.pdf	Abdelraheem, Abdelraheem and Fang, David D. and Zhang, Jinfa	2018	Quantitative trait locus mapping of drought and salt tolerance in an introgressed recombinant inbred line population of {Upland} cotton under the greenhouse and field conditions	EUPHYTICA	214	10.1007/s10681-017-2095-x	Include	Exclude	Excluded_PreviousSteps	Excluded_PreviousSteps	Excluded_PreviousSteps	Excluded_PreviousSteps	Excluded_PreviousSteps	Excluded_PreviousSteps
Abdelwahid et al. - 2002 - Cell death and differentiation in the development .pdf	Abdelwahid, E and Pelliniemi, LJ and Jokinen, E	2002	Cell death and differentiation in the development of the endocardial cushion of the embryonic heart	MICROSCOPY RESEARCH AND TECHNIQUE	58	10.1002/jemt.10159	Include	Exclude	Excluded_PreviousSteps	Excluded_PreviousSteps	Excluded_PreviousSteps	Excluded_PreviousSteps	Excluded_PreviousSteps	Excluded_PreviousSteps
Abdollahi-Arpanahi et al. - 2014 - Effect frequencies, effect sizes and number of mar.pdf	Abdollahi-Arpanahi, R. and Nejati-Javaremi, A. and Pakdel, A. and Moradi-Shahrbabak, M. and Morota, G. and Valente, B. D. and Kranis, A. and Rosa, G. J. M. and Gianola, D.	2014	Effect frequencies, effect sizes and number of markers on prediction of quantitative traits in chickens	JOURNAL OF ANIMAL BREEDING AND GENETICS	131	10.1111/jbg.12075	Include	Exclude	Excluded_PreviousSteps	Excluded_PreviousSteps	Excluded_PreviousSteps	Excluded_PreviousSteps	Excluded_PreviousSteps	Excluded_PreviousSteps
Abdoulaye et al. - 2003 - KDR mutation, a genetic marker to assess events of.pdf	Abdoulaye, D and Thierry, B and Chandre, C and Roch, DK and Pierre, K and Robert, GT and Frederic, S and Pierre, G and Janet, H and Marc, HJ	2003	KDR} mutation, a genetic marker to assess events of introgression between the molecular {M} and {S} forms of {Anopheles} gambiae ({Diptera} : {Culicidae}) in the tropical savannah area of {West} {Africa	JOURNAL OF MEDICAL ENTOMOLOGY	40	10.1603/0022-2585-40.2.195	Include	Exclude	Excluded_PreviousSteps	Excluded_PreviousSteps	Excluded_PreviousSteps	Excluded_PreviousSteps	Excluded_PreviousSteps	Excluded_PreviousSteps
Abdulai et al. - 2017 - Morphological and genetic diversity of shea tree (.pdf	Abdulai, Issaka and Krutovsky, Konstantin V. and Finkeldey, Reiner	2017	Morphological and genetic diversity of shea tree ({Vitellaria} paradoxa) in the savannah regions of {Ghana	GENETIC RESOURCES AND CROP EVOLUTION	64	10.1007/s10722-016-0434-8	Include	Include	Exclude	Excluded_PreviousSteps	Excluded_PreviousSteps	Excluded_PreviousSteps	Excluded_PreviousSteps	Excluded_PreviousSteps
Abdulla et al. - 2009 - Mapping Human Genetic Diversity in Asia.pdf	Abdulla, Mahmood Ameen and Ahmed, Ikhlak and Assawamakin, Anunchai and Bhak, Jong and Brahmachari, Samir K. and Calacal, Gayvelline C. and Chaurasia, Amit and Chen, Chien-Hsiun and Chen, Jieming and Chen, Yuan-Tsong and Chu, Jiayou and Cutiongco-de la Paz, Eva Maria C. and De Ungria, Maria Corazon A. and Delfin, Frederick C. and Edo, Juli and Fuchareon, Suthat and Ghang, Ho and Gojobori, Takashi …	2009	Mapping {Human} {Genetic} {Diversity} in {Asia	SCIENCE	326	10.1126/science.1177074	Include	Exclude	Excluded_PreviousSteps	Excluded_PreviousSteps	Excluded_PreviousSteps	Excluded_PreviousSteps	Excluded_PreviousSteps	Excluded_PreviousSteps
Abdullaev et al. - 2017 - Genetic diversity, linkage disequilibrium, and ass.pdf	Abdullaev, Alisher A. and Salakhutdinov, Ilkhom B. and Egamberdiev, Sharof S. and Khurshut, Ernest E. and Rizaeva, Sofiya M. and Ulloa, Mauricio and Abdurakhmonov, Ibrokhim Y.	2017	Genetic diversity, linkage disequilibrium, and association mapping analyses of {Gossypium} barbadense {L}. germplasm	PLOS ONE	12	10.1371/journal.pone.0188125	Include	Include	Exclude	Excluded_PreviousSteps	Excluded_PreviousSteps	Excluded_PreviousSteps	Excluded_PreviousSteps	Excluded_PreviousSteps
Abdullah et al. - 2014 - Genetic Diversity and Population Structure of Pron.pdf	Adbullah, Muhamad Fadry and Chow, Seinen and Sakai, Mitsuo and Cheng, Jin-Hua and Imai, Hideyuki	2014	Genetic Diversity and Population Structure of Pronghorn Spiny Lobster Panulirus penicillatus in the Pacific Region	PACIFIC SCIENCE	68	10.2984/68.2.3	Include	Include	Exclude	Excluded_PreviousSteps	Excluded_PreviousSteps	Excluded_PreviousSteps	Excluded_PreviousSteps	Excluded_PreviousSteps
Abdullah-2017-Predicting type 2 diabetes using.pdf	Abdullah, N. and Murad, N. A. Abdul and Haniff, E. A. Mohd and Syafruddin, S. E. and Attia, J. and Oldmeadow, C. and Kamaruddin, M. A. and Jalal, N. Abd and Ismail, N. and Ishak, M. and Jamal, R. and Scott, R. J. and Holliday, E. G.	2017	Predicting type 2 diabetes using genetic and environmental risk factors in a multi-ethnic Malaysian cohort	PUBLIC HEALTH	149	10.1016/j.puhe.2017.04.003	Include	Exclude	Excluded_PreviousSteps	Excluded_PreviousSteps	Excluded_PreviousSteps	Excluded_PreviousSteps	Excluded_PreviousSteps	Excluded_PreviousSteps
Abdullahi et al. - 2004 - Discrimination of cassava-associated Bemisia tabac.pdf	Abdullahi, I and Atiri, GI and Thottappilly, G and Winter, S	2004	Discrimination of cassava-associated {Bemisia} tabaci in {Africa} from polyphagous populations, by {PCR}-{RFLP} of the internal transcribed spacer regions of ribosomal {DNA	JOURNAL OF APPLIED ENTOMOLOGY	128	10.1046/j.1439-0418.2003.00793.x	Include	Include	Exclude	Excluded_PreviousSteps	Excluded_PreviousSteps	Excluded_PreviousSteps	Excluded_PreviousSteps	Excluded_PreviousSteps
Abdulmalik et al. - 2017 - Genetic Gains in Grain Yield of a Maize Population.pdf	Abdulmalik, Rekiya O. and Menkir, Abebe and Meseka, Silvestro K. and Unachukwu, Nnanna and Ado, Shehu G. and Olarewaju, Joseph D. and Aba, Daniel A. and Hearne, Sarah and Crossa, Jose and Gedil, Melaku	2017	Genetic {Gains} in {Grain} {Yield} of a {Maize} {Population} {Improved} through {Marker} {Assisted} {Recurrent} {Selection} under {Stress} and {Non}-stress {Conditions} in {West} {Africa	FRONTIERS IN PLANT SCIENCE	8	10.3389/fpls.2017.00841	Include	Include	Exclude	Excluded_PreviousSteps	Excluded_PreviousSteps	Excluded_PreviousSteps	Excluded_PreviousSteps	Excluded_PreviousSteps
Abdurakhmonov et al. - 2009 - Linkage disequilibrium based association mapping o.pdf	Abdurakhmonov, Ibrokhim Y. and Saha, Sukumar and Jenkins, Jonnie N. and Buriev, Zabardast T. and Shermatov, Shukhrat E. and Scheffler, Brain E. and Pepper, Alan E. and Yu, John Z. and Kohel, Russell J. and Abdukarimov, Abdusattor	2009	Linkage disequilibrium based association mapping of fiber quality traits in {G}-hirsutum {L}. variety germplasm	GENETICA	136	10.1007/s10709-008-9337-8	Include	Include	Exclude	Excluded_PreviousSteps	Excluded_PreviousSteps	Excluded_PreviousSteps	Excluded_PreviousSteps	Excluded_PreviousSteps
Abduriyim et al. - Low Genetic Diversity in the Goitered Gazelle Gaze.pdf	Abduriyim, Shamshidin and Nabi, Azizjan and Halik, Mahmut	2018	Low Genetic Diversity in the Goitered Gazelle Gazella subgutturosa (Guldenstadt, 1780) (Artiodactyla Bovidae) in North-western China as Revealed by the Mitochondrial Cytochrome b Gene	ACTA ZOOLOGICA BULGARICA	70	NA	Include_ManualScreen	Include	Exclude	Excluded_PreviousSteps	Excluded_PreviousSteps	Excluded_PreviousSteps	Excluded_PreviousSteps	Excluded_PreviousSteps
Abdussamad and Aris-Brosou - 2011 - The nonadaptive nature of the H1N1 2009 Swine Flu .pdf	Abdussamad, Juwaeriah and Aris-Brosou, Stephane	2011	The nonadaptive nature of the {H}1N1 2009 {Swine} {Flu} pandemic contrasts with the adaptive facilitation of transmission to a new host	BMC EVOLUTIONARY BIOLOGY	11	10.1186/1471-2148-11-6	Include	Include	Exclude	Excluded_PreviousSteps	Excluded_PreviousSteps	Excluded_PreviousSteps	Excluded_PreviousSteps	Excluded_PreviousSteps
Abdussamad-2015-Validating local knowledge on.pdf	Abdussamad, A. M. and Charruau, R. and Kalla, D. J. U. and Burger, P. A.	2015	Validating local knowledge on camels Colour phenotypes and genetic variation of dromedaries in the Nigeria-Niger corridor	LIVESTOCK SCIENCE	181	10.1016/j.livsci.2015.07.008 and 1058269425/Abdussamad-2015-Validating local knowledge on.pdf	Include	Include	Exclude	Excluded_PreviousSteps	Excluded_PreviousSteps	Excluded_PreviousSteps	Excluded_PreviousSteps	Excluded_PreviousSteps
Abe et al. - 2006 - Dispersal of Camellia japonica seeds by Apodemus s.pdf	Abe, Harue and Matsuki, Rikyu and Ueno, Saneyoshi and Nashimoto, Makoto and Hasegawa, Masami	2006	Dispersal of {Camellia} japonica seeds by {Apodemus} speciosus revealed by maternity analysis of plants and behavioral observation of animal vectors	ECOLOGICAL RESEARCH	21	10.1007/s11284-006-0179-5	Include	Exclude	Excluded_PreviousSteps	Excluded_PreviousSteps	Excluded_PreviousSteps	Excluded_PreviousSteps	Excluded_PreviousSteps	Excluded_PreviousSteps
Abe et al. - 2008 - Extinction threats of a narrowly endemic shrub, St.pdf	Abe, Tetsuto and Wada, Katsuyuki and Nakagoshi, Nobukazu	2008	Extinction threats of a narrowly endemic shrub, {Stachyurus} macrocarpus ({Stachyuraceae}) in the {Ogasawara} {Islands	PLANT ECOLOGY	198	10.1007/s11258-007-9393-7	Include	Exclude	Excluded_PreviousSteps	Excluded_PreviousSteps	Excluded_PreviousSteps	Excluded_PreviousSteps	Excluded_PreviousSteps	Excluded_PreviousSteps
Abe et al. - 2013 - Detection of QTLs to reduce cadmium content in ric.pdf	Abe, Tadashi and Nonoue, Yasunori and Ono, Nozomi and Omoteno, Motoyasu and Kuramata, Masato and Fukuoka, Shuichi and Yamamoto, Toshio and Yano, Masahiro and Ishikawa, Satoru	2013	Detection of {QTLs} to reduce cadmium content in rice grains using {LAC}23/{Koshihikari} chromosome segment substitution lines	BREEDING SCIENCE	63	10.1270/jsbbs.63.284	Include	Exclude	Excluded_PreviousSteps	Excluded_PreviousSteps	Excluded_PreviousSteps	Excluded_PreviousSteps	Excluded_PreviousSteps	Excluded_PreviousSteps
Abe et al. - 2013 - Resilient Plant-Bird Interactions in a Volcanic Is.pdf	Abe, Harue and Ueno, Saneyoshi and Takahashi, Toshimori and Tsumura, Yoshihiko and Hasegawa, Masami	2013	Resilient {Plant}-{Bird} {Interactions} in a {Volcanic} {Island} {Ecosystem}: {Pollination} of {Japanese} {Camellia} {Mediated} by the {Japanese} {White}-{Eye	PLOS ONE	8	10.1371/journal.pone.0062696	Include	Include	Exclude	Excluded_PreviousSteps	Excluded_PreviousSteps	Excluded_PreviousSteps	Excluded_PreviousSteps	Excluded_PreviousSteps
Abe et al. - 2014 - Lymph Node Stromal Cells Negatively Regulate Antig.pdf	Abe, Jun and Shichino, Shigeyuki and Ueha, Satoshi and Hashimoto, Shin-ichi and Tomura, Michio and Inagaki, Yutaka and Stein, Jens V. and Matsushima, Kouji	2014	Lymph {Node} {Stromal} {Cells} {Negatively} {Regulate} {Antigen}-{Specific} {CD}4(+) {T} {Cell} {Responses	JOURNAL OF IMMUNOLOGY	193	10.4049/jimmunol.1302946	Include	Exclude	Excluded_PreviousSteps	Excluded_PreviousSteps	Excluded_PreviousSteps	Excluded_PreviousSteps	Excluded_PreviousSteps	Excluded_PreviousSteps
Abe et al. - 2015 - Novel ENU-Induced Mutation in Tbx6 Causes Dominant.pdf	Abe, Koichiro and Takamatsu, Nobuhiko and Ishikawa, Kumiko and Tsurumi, Toshiko and Tanimoto, Sho and Sakurai, Yukina and Lisse, Thomas and Imai, Kenji and Serikawa, Tadao and Mashimo, Tomoji	2015	Novel {ENU}-{Induced} {Mutation} in {Tbx}6 {Causes} {Dominant} {Spondylocostal} {Dysostosis}-{Like} {Vertebral} {Malformations} in the {Rat	PLOS ONE	10	10.1371/journal.pone.0130231	Include	Exclude	Excluded_PreviousSteps	Excluded_PreviousSteps	Excluded_PreviousSteps	Excluded_PreviousSteps	Excluded_PreviousSteps	Excluded_PreviousSteps
Abe-1991-HOST RACE FORMATION IN THE GALL WASP.pdf	Abe, Y.	1991	HOST RACE FORMATION IN THE GALL WASP ANDRICUS-MUKAIGAWAE	ENTOMOLOGIA EXPERIMENTALIS ET APPLICATA	58	10.1111/j.1570-7458.1991.tb01446.x and 10.1111/j.1570-7458.1991.tb01446.x	Include	Exclude	Excluded_PreviousSteps	Excluded_PreviousSteps	Excluded_PreviousSteps	Excluded_PreviousSteps	Excluded_PreviousSteps	Excluded_PreviousSteps
Abe-2008-Bovine quantitative trait loci analys.pdf	Abe, T. and Saburi, J. and Hasebe, H. and Nakagawa, T. and Kawamura, T. and Saito, K. and Nade, T. and Misumi, S. and Okumura, T. and Kuchida, K. and Hayashi, T. and Nakane, S. and Mitsuhasi, T. and Nirasawa, K. and Sugimoto, Y. and Kobayashi, E.	2008	Bovine quantitative trait loci analysis for growth, carcass, and meat quality traits in an F-2 population from a cross between Japanese Black and Limousin	JOURNAL OF ANIMAL SCIENCE	86	10.2527/jas.2007-0676	Include	Include	Exclude	Excluded_PreviousSteps	Excluded_PreviousSteps	Excluded_PreviousSteps	Excluded_PreviousSteps	Excluded_PreviousSteps
Abe-2017-Population genetics and fine-scale ge.pdf	Abe, Hiroshi and Tabuchi, Akiko and Okuda, Yasuhito and Matsumoto, Teruyuki and Nara, Kazuhide	2017	Population genetics and fine-scale genetic structure of Rhizopogon roseolus in the Tottori sand dune	MYCOSCIENCE	58	10.1016/j.myc.2016.07.009	Include	Include	Exclude	Excluded_PreviousSteps	Excluded_PreviousSteps	Excluded_PreviousSteps	Excluded_PreviousSteps	Excluded_PreviousSteps
Abebe and Leon - 2013 - Spatial and temporal genetic analyses of Ethiopian.pdf	Abebe, Tiegist Dejene and Leon, Jens	2013	Spatial and temporal genetic analyses of {Ethiopian} barley ({Hordeum} vulgare {L}.) landraces reveal the absence of a distinct population structure	GENETIC RESOURCES AND CROP EVOLUTION	60	10.1007/s10722-012-9941-4	Include	Exclude	Excluded_PreviousSteps	Excluded_PreviousSteps	Excluded_PreviousSteps	Excluded_PreviousSteps	Excluded_PreviousSteps	Excluded_PreviousSteps
Abebe et al. - 2013 - Barrier analysis detected genetic discontinuity am.pdf	Abebe, Tiegist Dejene and Mathew, Boby and Leon, Jens	2013	Barrier analysis detected genetic discontinuity among {Ethiopian} barley ({Hordeum} vulgare {L}.) landraces due to landscape and human mobility on gene flow	GENETIC RESOURCES AND CROP EVOLUTION	60	10.1007/s10722-012-9834-6	Include	Include	Exclude	Excluded_PreviousSteps	Excluded_PreviousSteps	Excluded_PreviousSteps	Excluded_PreviousSteps	Excluded_PreviousSteps
Abebe-2001-Timing of the introduction into eth.pdf	Abebe, A. and Lukashov, V. V. and de Wit, T. F. R. and Fisseha, B. and Tegbaru, B. and Kliphuis, A. and Tesfaye, G. and Negassa, H. and Fontanet, A. L. and Goudsmit, J. and Pollakis, G.	2001	Timing of the introduction into ethiopia of subcluster C ` of HIV type 1 subtype C	AIDS RESEARCH AND HUMAN RETROVIRUSES	17	10.1089/088922201300119770 and 10.1089/088922201300119770	Include	Exclude	Excluded_PreviousSteps	Excluded_PreviousSteps	Excluded_PreviousSteps	Excluded_PreviousSteps	Excluded_PreviousSteps	Excluded_PreviousSteps
Abed et al. - 2014 - Impact of Potential Permissive Neuraminidase Mutat.pdf	Abed, Yacine and Pizzorno, Andres and Bouhy, Xavier and Rheaume, Chantal and Boivin, Guy	2014	Impact of {Potential} {Permissive} {Neuraminidase} {Mutations} on {Viral} {Fitness} of the {H}275Y {Oseltamivir}-{Resistant} {Influenza} {A}({H}1N1)pdm09 {Virus} {In} {Vitro}, in {Mice} and in {Ferrets	JOURNAL OF VIROLOGY	88	10.1128/JVI.02681-13	Include	Exclude	Excluded_PreviousSteps	Excluded_PreviousSteps	Excluded_PreviousSteps	Excluded_PreviousSteps	Excluded_PreviousSteps	Excluded_PreviousSteps
Abed-Ashtiani et al. - 2016 - Characterisation of Magnaporthe oryzae Isolates fr.pdf	Abed-Ashtiani, Farnaz and Kadir, Jugah and Nasehi, Abbas and Hashemian-Rahaghi, Seyed-Reza and Vadamalai, Ganesan and Rambe, Siti-Khadijah	2016	Characterisation of {Magnaporthe} oryzae {Isolates} from {Rice} in {Peninsular} {Malaysia	CZECH JOURNAL OF GENETICS AND PLANT BREEDING	52	10.17221/102/2016-CJGPB	Include	Include	Exclude	Excluded_PreviousSteps	Excluded_PreviousSteps	Excluded_PreviousSteps	Excluded_PreviousSteps	Excluded_PreviousSteps
Abedon-2007-Optimizing bacterlophage plaque fe.pdf	Abedon, Stephen T. and Culler, Rachel R.	2007	Optimizing bacterlophage plaque fecundity	JOURNAL OF THEORETICAL BIOLOGY	249	10.1016/j.jtbi.2007.08.006	Include	Exclude	Excluded_PreviousSteps	Excluded_PreviousSteps	Excluded_PreviousSteps	Excluded_PreviousSteps	Excluded_PreviousSteps	Excluded_PreviousSteps
Abel et al. - 2015 - Sequence tag-based analysis of microbial populatio.pdf	Abel, Soren and Wiesch, Pia Abel Zur and Chang, Hsiao-Han and Davis, Brigid M. and Lipsitch, Marc and Waldor, Matthew K.	2015	Sequence tag-based analysis of microbial population dynamics	NATURE METHODS	12	10.1038/NMETH.3253	Include	Exclude	Excluded_PreviousSteps	Excluded_PreviousSteps	Excluded_PreviousSteps	Excluded_PreviousSteps	Excluded_PreviousSteps	Excluded_PreviousSteps
Abela-Hofbauero-2011-Increased performance of.pdf	Abela-Hofbauerova, Ines and Muenzbergova, Zuzana	2011	Increased performance of Cirsium arvense from the invasive range	FLORA	206	10.1016/j.flora.2011.07.007	Include	Exclude	Excluded_PreviousSteps	Excluded_PreviousSteps	Excluded_PreviousSteps	Excluded_PreviousSteps	Excluded_PreviousSteps	Excluded_PreviousSteps
Abeli et al. - 2009 - Can the IUCN criteria be effectively applied to pe.pdf	Abeli, Thomas and Gentili, Rodolfo and Rossi, Graziano and Bedini, Gianni and Foggi, Bruno	2009	Can the {IUCN} criteria be effectively applied to peripheral isolated plant populations?	BIODIVERSITY AND CONSERVATION	18	10.1007/s10531-009-9685-4	Include	Exclude	Excluded_PreviousSteps	Excluded_PreviousSteps	Excluded_PreviousSteps	Excluded_PreviousSteps	Excluded_PreviousSteps	Excluded_PreviousSteps
Abeli et al. - 2016 - Is phenotypic canalization involved in the decline.pdf	Abeli, Thomas and Zubani, Lino and Bonomi, Costantino and Parolo, Gilberto and Gargano, Domenico	2016	Is phenotypic canalization involved in the decline of the endemic {Aquilegia} thalictrifolia? {Rethinking} relationships between fluctuating asymmetry and species conservation status	PLANT SPECIES BIOLOGY	31	10.1111/1442-1984.12110	Include	Exclude	Excluded_PreviousSteps	Excluded_PreviousSteps	Excluded_PreviousSteps	Excluded_PreviousSteps	Excluded_PreviousSteps	Excluded_PreviousSteps
Abeli et al. - 2016 - Restoring population structure and dynamics in tra.pdf	Abeli, Thomas and Cauzzi, Paolo and Rossi, Graziano and Adorni, Michele and Vagge, Ilda and Parolo, Gilberto and Orsenigo, Simone	2016	Restoring population structure and dynamics in translocated species: learning from wild populations	PLANT ECOLOGY	217	10.1007/s11258-015-0529-x	Include	Exclude	Excluded_PreviousSteps	Excluded_PreviousSteps	Excluded_PreviousSteps	Excluded_PreviousSteps	Excluded_PreviousSteps	Excluded_PreviousSteps
Abeli et al. - 2018 - The importance of marginal population hotspots of .pdf	Abeli, Thomas and Vamosi, Jana C. and Orsenigo, Simone	2018	The importance of marginal population hotspots of cold-adapted species for research on climate change and conservation	JOURNAL OF BIOGEOGRAPHY	45	10.1111/jbi.13196	Include	Exclude	Excluded_PreviousSteps	Excluded_PreviousSteps	Excluded_PreviousSteps	Excluded_PreviousSteps	Excluded_PreviousSteps	Excluded_PreviousSteps
Abell-2005-A host-microparasite model with a r.pdf	Abell, M. and Braselton, J. and Braselton, L.	2005	A host-microparasite model with a resistant host	ECOLOGICAL COMPLEXITY	2	10.1016/j.ecocom.2005.04.001	Include	Exclude	Excluded_PreviousSteps	Excluded_PreviousSteps	Excluded_PreviousSteps	Excluded_PreviousSteps	Excluded_PreviousSteps	Excluded_PreviousSteps
Abellan et al. - 2007 - Conservation genetics in hypersaline inland waters.pdf	Abellan, P. and Gomez-Zurita, J. and Millan, A. and Sanchez-Fernandez, D. and Velasco, J. and Galian, J. and Ribera, I.	2007	Conservation genetics in hypersaline inland waters: mitochondrial diversity and phylogeography of an endangered {Iberian} beetle ({Coleoptera} : {Hydraenidae	CONSERVATION GENETICS	8	10.1007/s10592-006-9150-9	Include	Include	Exclude	Excluded_PreviousSteps	Excluded_PreviousSteps	Excluded_PreviousSteps	Excluded_PreviousSteps	Excluded_PreviousSteps
Abellan-2009-Parallel habitat-driven differenc.pdf	Abellan, P. and Millan, A. and Ribera, I.	2009	Parallel habitat-driven differences in the phylogeographical structure of two independent lineages of Mediterranean saline water beetles	MOLECULAR ECOLOGY	18	10.1111/j.1365-294X.2009.04319.x and 10.1111/j.1365-294X.2009.04319.x	Include	Include	Exclude	Excluded_PreviousSteps	Excluded_PreviousSteps	Excluded_PreviousSteps	Excluded_PreviousSteps	Excluded_PreviousSteps
Abellan-2012-Geological habitat template overr.pdf	Abellan, Pedro and Arribas, Paula and Svenning, Jens-Christian	2012	Geological habitat template overrides late Quaternary climate change as a determinant of range dynamics and phylogeography in some habitat-specialist water beetles	JOURNAL OF BIOGEOGRAPHY	39	10.1111/j.1365-2699.2011.02654.x and 10.1111/j.1365-2699.2011.02654.x	Include	Include	Exclude	Excluded_PreviousSteps	Excluded_PreviousSteps	Excluded_PreviousSteps	Excluded_PreviousSteps	Excluded_PreviousSteps
Abenavoli et al. - 2005 - Net nitrate uptake by the roots of different potat.pdf	Abenavoli, MR and Sidari, M and Sorgona, A and Cacco, G	2005	Net nitrate uptake by the roots of different potato haploids	JOURNAL OF PLANT NUTRITION	28	10.1081/PLN-200055556	Include	Exclude	Excluded_PreviousSteps	Excluded_PreviousSteps	Excluded_PreviousSteps	Excluded_PreviousSteps	Excluded_PreviousSteps	Excluded_PreviousSteps
Abensperg-Traun and Smith - 1999 - How small is too small for small animals Four ter.pdf	Abensperg-Traun, M and Smith, GT	1999	How small is too small for small animals? {Four} terrestrial arthropod species in different-sized remnant woodlands in agricultural {Western} {Australia	BIODIVERSITY AND CONSERVATION	8	10.1023/A:1008826114741	Include	Exclude	Excluded_PreviousSteps	Excluded_PreviousSteps	Excluded_PreviousSteps	Excluded_PreviousSteps	Excluded_PreviousSteps	Excluded_PreviousSteps
Abercrombie et al. - 2005 - Global-scale genetic identification of hammerhead .pdf	Abercrombie, DL and Clarke, SC and Shivji, MS	2005	Global-scale genetic identification of hammerhead sharks: {Application} to assessment of the international fin trade and law enforcement	CONSERVATION GENETICS	6	10.1007/s10592-005-9036-2	Include	Exclude	Excluded_PreviousSteps	Excluded_PreviousSteps	Excluded_PreviousSteps	Excluded_PreviousSteps	Excluded_PreviousSteps	Excluded_PreviousSteps
Aberle et al. - 2004 - Genetic diversity in German draught horse breeds c.pdf	Aberle, KS and Hamann, H and Drogemuller, C and Distl, O	2004	Genetic diversity in {German} draught horse breeds compared with a group of primitive, riding and wild horses by means of microsatellite {DNA} markers	ANIMAL GENETICS	35	10.1111/j.1365-2052.2004.01166.x	Include	Include	Exclude	Excluded_PreviousSteps	Excluded_PreviousSteps	Excluded_PreviousSteps	Excluded_PreviousSteps	Excluded_PreviousSteps
ABERNATHY - 1994 - THE ESTABLISHMENT OF A HYBRID ZONE BETWEEN RED AND.pdf	ABERNATHY, K	1994	THE} {ESTABLISHMENT} {OF} {A} {HYBRID} {ZONE} {BETWEEN} {RED} {AND} {SIKA}-{DEER} ({GENUS} {CERVUS	MOLECULAR ECOLOGY	3	10.1111/j.1365-294X.1994.tb00086.x	Include	Include	Exclude	Excluded_PreviousSteps	Excluded_PreviousSteps	Excluded_PreviousSteps	Excluded_PreviousSteps	Excluded_PreviousSteps
Abernathy-2001-Dollar spot resistance among bl.pdf	Abernathy, S. D. and White, R. H. and Colbaugh, P. F. and Engelke, M. C. and Taylor, G. R. and Hale, T. C.	2001	Dollar spot resistance among blends of creeping bentgrass cultivars	CROP SCIENCE	41	10.2135/cropsci2001.413806x	Include	Exclude	Excluded_PreviousSteps	Excluded_PreviousSteps	Excluded_PreviousSteps	Excluded_PreviousSteps	Excluded_PreviousSteps	Excluded_PreviousSteps
Abesamis et al. - 2017 - Reef-fish larval dispersal patterns validate no-ta.pdf	Abesamis, Rene A. and Saenz-Agudelo, Pablo and Berumen, Michael L. and Bode, Michael and Jadloc, Claro Renato L. and Solera, Leilani A. and Villanoy, Cesar L. and Bernardo, Lawrence Patrick C. and Alcala, Angel C. and Russ, Garry R.	2017	Reef-fish larval dispersal patterns validate no-take marine reserve network connectivity that links human communities	CORAL REEFS	36	10.1007/s00338-017-1570-0	Include	Exclude	Excluded_PreviousSteps	Excluded_PreviousSteps	Excluded_PreviousSteps	Excluded_PreviousSteps	Excluded_PreviousSteps	Excluded_PreviousSteps
Abhilasha and Joshi - 2009 - Enhanced fitness due to higher fecundity, increase.pdf	Abhilasha, D. and Joshi, J.	2009	Enhanced fitness due to higher fecundity, increased defence against a specialist and tolerance towards a generalist herbivore in an invasive annual plant	JOURNAL OF PLANT ECOLOGY	2	10.1093/jpe/rtp008	Include	Exclude	Excluded_PreviousSteps	Excluded_PreviousSteps	Excluded_PreviousSteps	Excluded_PreviousSteps	Excluded_PreviousSteps	Excluded_PreviousSteps
Abhyankar et al. - 2009 - Comparative Sequence Analysis of the Non-Protein-C.pdf	Abhyankar, Avinash and Park, Hee-Bok and Tonolo, Giancarlo and Luthman, Holger	2009	Comparative {Sequence} {Analysis} of the {Non}-{Protein}-{Coding} {Mitochondrial} {DNA} of {Inbred} {Rat} {Strains	PLOS ONE	4	10.1371/journal.pone.0008148	Include	Exclude	Excluded_PreviousSteps	Excluded_PreviousSteps	Excluded_PreviousSteps	Excluded_PreviousSteps	Excluded_PreviousSteps	Excluded_PreviousSteps
Abidi et al. - 2014 - HIV-1 Subtype A Gag Variability and Epitope Evolut.pdf	Abidi, Syed Hani and Kalish, Marcia L. and Abbas, Farhat and Rowland-Jones, Sarah and Ali, Syed	2014	HIV}-1 {Subtype} {A} {Gag} {Variability} and {Epitope} {Evolution	PLOS ONE	9	10.1371/journal.pone.0093415	Include	Include	Exclude	Excluded_PreviousSteps	Excluded_PreviousSteps	Excluded_PreviousSteps	Excluded_PreviousSteps	Excluded_PreviousSteps
Abidin et al. - 2016 - Population genetics of the black scar oyster, Cras.pdf	Abidin, Danial Hariz Zainal and Mustaffa, Suzana and Rahim, Masazurah A. and Nair, Devakie M. and Naim, Darlina Md. and Nor, Siti Azizah Mohd	2016	Population genetics of the black scar oyster, {Crassostrea} iredalei: repercussion of anthropogenic interference	MITOCHONDRIAL DNA PART A	27	10.3109/19401736.2014.913137	Include	Include	Exclude	Excluded_PreviousSteps	Excluded_PreviousSteps	Excluded_PreviousSteps	Excluded_PreviousSteps	Excluded_PreviousSteps
Abidou-2005-Molecular polymorphism and morphom.pdf	Abidou, H. and Valette, S. and Gauthier, J. P. and Rivoal, R. and El-Ahmed, A. and Yahyaoui, A.	2005	Molecular polymorphism and morphometrics of species of the Heterodera avenae group in Syria and Turkey	JOURNAL OF NEMATOLOGY	37	NA	Include	Exclude	Excluded_PreviousSteps	Excluded_PreviousSteps	Excluded_PreviousSteps	Excluded_PreviousSteps	Excluded_PreviousSteps	Excluded_PreviousSteps
Abin et al. - 2016 - Population structure and genetic trends for indige.pdf	Abin, S. and Theron, H. E. and van Marle-Koster, E.	2016	Population structure and genetic trends for indigenous {African} beef cattle breeds in {South} {Africa	SOUTH AFRICAN JOURNAL OF ANIMAL SCIENCE	46	10.4314/sajas.v46i2.5	Include	Exclude	Excluded_PreviousSteps	Excluded_PreviousSteps	Excluded_PreviousSteps	Excluded_PreviousSteps	Excluded_PreviousSteps	Excluded_PreviousSteps
Ables et al. - 2017 - Retrograde inhibition by a specific subset of inte.pdf	Ables, Jessica L. and Gorlich, Andreas and Antolin-Fontes, Beatriz and Wang, Cuidong and Lipford, Sylvia M. and Riad, Michael H. and Ren, Jing and Hu, Fei and Luo, Minmin and Kenny, Paul J. and Heintz, Nathaniel and Ibanez-Tallon, Ines	2017	Retrograde inhibition by a specific subset of interpeduncular alpha 5 nicotinic neurons regulates nicotine preference	PROCEEDINGS OF THE NATIONAL ACADEMY OF SCIENCES OF THE UNITED STATES OF AMERICA	114	10.1073/pnas.1717506114	Include	Exclude	Excluded_PreviousSteps	Excluded_PreviousSteps	Excluded_PreviousSteps	Excluded_PreviousSteps	Excluded_PreviousSteps	Excluded_PreviousSteps
Ablimit et al. - 2013 - Genetic diversities of cytochrome B in Xinjiang Uy.pdf	Ablimit, Abdurahman and Qin, Wenbei and Shan, Wenjuan and Wu, Weiwei and Ling, Fengjun and Ling, Kaitelynn H. and Zhao, Changjie and Zhang, Fuchun and Ma, Zhenghai and Zheng, Xiufen	2013	Genetic diversities of cytochrome {B} in {Xinjiang} {Uyghur} unveiled its origin and migration history	BMC GENETICS	14	10.1186/1471-2156-14-100	Include	Include	Exclude	Excluded_PreviousSteps	Excluded_PreviousSteps	Excluded_PreviousSteps	Excluded_PreviousSteps	Excluded_PreviousSteps
Ablondi et al. - 2018 - Exploring genetic diversity in an Italian horse na.pdf	Ablondi, Michela and Vasini, Matteo and Beretti, Valentino and Superchi, Paola and Sabbioni, Alberto	2018	Exploring genetic diversity in an {Italian} horse native breed to develop strategies for preservation and management	JOURNAL OF ANIMAL BREEDING AND GENETICS	135	10.1111/jbg.12357	Include	Include	Include	Include	Exclude	Excluded_PreviousSteps	Excluded_PreviousSteps	Excluded_PreviousSteps
Abo-Al-Ela et al. - 2014 - Association of a novel SNP in exon 10 of the IGF2 .pdf	Abo-Al-Ela, Haitham G. and Abu El-Magd, Mohammed and El-Nahas, Abeer F. and Mansour, Ali A.	2014	Association of a novel {SNP} in exon 10 of the {IGF}2 gene with growth traits in {Egyptian} water buffalo ({Bubalus} bubalis)	TROPICAL ANIMAL HEALTH AND PRODUCTION	46	10.1007/s11250-014-0588-3	Include	Include	Exclude	Excluded_PreviousSteps	Excluded_PreviousSteps	Excluded_PreviousSteps	Excluded_PreviousSteps	Excluded_PreviousSteps
Abo-Ismail et al. - 2017 - Genome-wide association studies and genomic predic.pdf	Abo-Ismail, Mohammed K. and Brito, Luiz F. and Miller, Stephen P. and Sargolzaei, Mehdi and Grossi, Daniela A. and Moore, Steve S. and Plastow, Graham and Stothard, Paul and Nayeri, Shadi and Schenkel, Flavio S.	2017	Genome-wide association studies and genomic prediction of breeding values for calving performance and body conformation traits in {Holstein} cattle	GENETICS SELECTION EVOLUTION	49	10.1186/s12711-017-0356-8	Include	Exclude	Excluded_PreviousSteps	Excluded_PreviousSteps	Excluded_PreviousSteps	Excluded_PreviousSteps	Excluded_PreviousSteps	Excluded_PreviousSteps
Abo-Ismail-2013-Identification of single nucle.pdf	Abo-Ismail, M. K. and Kelly, M. J. and Squires, E. J. and Swanson, K. C. and Bauck, S. and Miller, S. P.	2013	Identification of single nucleotide polymorphisms in genes involved in digestive and metabolic processes associated with feed efficiency and performance traits in beef cattle	JOURNAL OF ANIMAL SCIENCE	91	10.2527/jas.2012-5756	Include	Include	Exclude	Excluded_PreviousSteps	Excluded_PreviousSteps	Excluded_PreviousSteps	Excluded_PreviousSteps	Excluded_PreviousSteps
Aboagye-Antwi et al. - 2010 - Hydric stress-dependent effects of Plasmodium falc.pdf	Aboagye-Antwi, Fred and Guindo, Amadou and Traore, Amadou S. and Hurd, Hilary and Coulibaly, Mamadou and Traore, Sekou and Tripet, Frederic	2010	Hydric stress-dependent effects of {Plasmodium} falciparum infection on the survival of wild-caught {Anopheles} gambiae female mosquitoes	MALARIA JOURNAL	9	10.1186/1475-2875-9-243	Include	Exclude	Excluded_PreviousSteps	Excluded_PreviousSteps	Excluded_PreviousSteps	Excluded_PreviousSteps	Excluded_PreviousSteps	Excluded_PreviousSteps
Aboim et al. - 2005 - Genetic structure and history of populations of th.pdf	Aboim, MA and Menezes, GM and Schlitt, T and Rogers, AD	2005	Genetic structure and history of populations of the deep-sea fish {Helicolenus} dactylopterus ({Delaroche}, 1809) inferred from {mtDNA} sequence analysis	MOLECULAR ECOLOGY	14	10.1111/j.1365-294X.2005.02518.x	Include	Include	Exclude	Excluded_PreviousSteps	Excluded_PreviousSteps	Excluded_PreviousSteps	Excluded_PreviousSteps	Excluded_PreviousSteps
Aboim et al. - 2013 - Assessing inter-drainage connections patterns of .pdf	Aboim, Maria Ana and Mesquita, Natacha and Drago, Maria and Coelho, Maria Manuela and Alves, Maria Judite	2013	Assessing inter-drainage connections: patterns of genetic diversity in an {Iberian} cyprinid fish	BIOLOGICAL JOURNAL OF THE LINNEAN SOCIETY	109	10.1111/bij.12059	Include	Include	Exclude	Excluded_PreviousSteps	Excluded_PreviousSteps	Excluded_PreviousSteps	Excluded_PreviousSteps	Excluded_PreviousSteps
Aboukhalid et al. - 2017 - Influence of Environmental Factors on Essential Oi.pdf	Aboukhalid, Kaoutar and Al Faiz, Chaouki and Douaik, Ahmed and Bakha, Mohamed and Kursa, Karolina and Agacka-Moldoch, Monika and Machon, Nathalie and Tomi, Felix and Lamiri, Abdeslam	2017	Influence of {Environmental} {Factors} on {Essential} {Oil} {Variability} in {Origanum} compactum {Benth}. {Growing} {Wild} in {Morocco	CHEMISTRY {\textbackslash}\& BIODIVERSITY	14	10.1002/cbdv.201700158	Include	Exclude	Excluded_PreviousSteps	Excluded_PreviousSteps	Excluded_PreviousSteps	Excluded_PreviousSteps	Excluded_PreviousSteps	Excluded_PreviousSteps
Aboukhalid-2017-Analysis of genetic diversity.pdf	Aboukhalid, Kaoutar and Machon, Nathalie and Lambourdiere, Josie and Abdelkrim, Jawad and Bakha, Mohamed and Douaik, Ahmed and Korbecka-Glinka, Grazyna and Gaboun, Fatima and Tomi, Felix and Lamiri, Abdeslam and Al Faiz, Chaouki	2017	Analysis of genetic diversity and population structure of the endangered Origanum compactum from Morocco, using SSR markers Implication for conservation	BIOLOGICAL CONSERVATION	212	10.1016/j.biocon.2017.05.030	Include	Include	Exclude	Excluded_PreviousSteps	Excluded_PreviousSteps	Excluded_PreviousSteps	Excluded_PreviousSteps	Excluded_PreviousSteps
Aboul-Soud et al. - 2009 - Activation tagging of ADR2 conveys a spreading les.pdf	Aboul-Soud, Mourad A. M. and Chen, Xinwei and Kang, Jeong-Gu and Yun, Byung-Wook and Raja, M. Usman and Malik, Saad I. and Loake, Gary J.	2009	Activation tagging of {ADR}2 conveys a spreading lesion phenotype and resistance to biotrophic pathogens	NEW PHYTOLOGIST	183	10.1111/j.1469-8137.2009.02902.x	Include	Include	Exclude	Excluded_PreviousSteps	Excluded_PreviousSteps	Excluded_PreviousSteps	Excluded_PreviousSteps	Excluded_PreviousSteps
Abozaid et al. - 2011 - Effect of Rearing Temperatures during Embryonic De.pdf	Abozaid, H. and Wessels, S. and Hoerstgen-Schwark, G.	2011	Effect of {Rearing} {Temperatures} during {Embryonic} {Development} on the {Phenotypic} {Sex} in {Zebrafish} ({Danio} rerio)	SEXUAL DEVELOPMENT	5	10.1159/000330120	Include	Exclude	Excluded_PreviousSteps	Excluded_PreviousSteps	Excluded_PreviousSteps	Excluded_PreviousSteps	Excluded_PreviousSteps	Excluded_PreviousSteps
Abraham and Inouye - 2014 - Fast Principal Component Analysis of Large-Scale G.pdf	Abraham, Gad and Inouye, Michael	2014	Fast {Principal} {Component} {Analysis} of {Large}-{Scale} {Genome}-{Wide} {Data	PLOS ONE	9	10.1371/journal.pone.0093766	Include	Exclude	Excluded_PreviousSteps	Excluded_PreviousSteps	Excluded_PreviousSteps	Excluded_PreviousSteps	Excluded_PreviousSteps	Excluded_PreviousSteps
Abraham et al. - 2004 - Immunoglobulin E and eosinophil-dependent protecti.pdf	Abraham, D and Leon, O and Schnyder-Candrian, S and Wang, CC and Galioto, AM and Kerepesi, LA and Lee, JJ and Lustigman, S	2004	Immunoglobulin {E} and eosinophil-dependent protective immunity to larval {Onchocerca} volvulus in mice immunized with irradiated larvae	INFECTION AND IMMUNITY	72	10.1128/IAI.72.2.810-817.2004	Include	Exclude	Excluded_PreviousSteps	Excluded_PreviousSteps	Excluded_PreviousSteps	Excluded_PreviousSteps	Excluded_PreviousSteps	Excluded_PreviousSteps
Abraham et al. - 2006 - Collection and characterisation of Malabar tamarin.pdf	Abraham, Z and Malik, SK and Rao, GE and Narayanan, SL and Biju, S	2006	Collection and characterisation of {Malabar} tamarind \{[\}{Garcinia} cambogia ({Gaertn}.) {Desr	GENETIC RESOURCES AND CROP EVOLUTION	53	10.1007/s10722-004-0584-y	Include	Exclude	Excluded_PreviousSteps	Excluded_PreviousSteps	Excluded_PreviousSteps	Excluded_PreviousSteps	Excluded_PreviousSteps	Excluded_PreviousSteps
Abraham et al. - 2008 - A genome-wide association study for late-onset Alz.pdf	Abraham, Richard and Moskvina, Valentina and Sims, Rebecca and Hollingworth, Paul and Morgan, Angharad and Georgieva, Lyudmila and Dowzell, Kimberley and Cichon, Sven and Hillmer, Axel M. and O'Donovan, Michael C. and Williams, Julie and Owen, Michael J. and Kirov, George	2008	A genome-wide association study for late-onset {Alzheimer}'s disease using {DNA} pooling	BMC MEDICAL GENOMICS	1	10.1186/1755-8794-1-44	Include	Exclude	Excluded_PreviousSteps	Excluded_PreviousSteps	Excluded_PreviousSteps	Excluded_PreviousSteps	Excluded_PreviousSteps	Excluded_PreviousSteps
Abraham et al. - 2012 - Genetic Modifiers of Chromatin Acetylation Antagon.pdf	Abraham, Anne-Laure and Nagarajan, Muniyandi and Veyrieras, Jean-Baptiste and Bottin, Helene and Steinmetz, Lars M. and Yvert, Gael	2012	Genetic {Modifiers} of {Chromatin} {Acetylation} {Antagonize} the {Reprogramming} of {Epi}-{Polymorphisms	PLOS GENETICS	8	10.1371/journal.pgen.1002958	Include	Exclude	Excluded_PreviousSteps	Excluded_PreviousSteps	Excluded_PreviousSteps	Excluded_PreviousSteps	Excluded_PreviousSteps	Excluded_PreviousSteps
Abraham et al. - 2013 - Novel bacterial endophytes from Hevea brasiliensis.pdf	Abraham, Amith and Philip, Shaji and Jacob, C. Kuruvilla and Jayachandran, K.	2013	Novel bacterial endophytes from {Hevea} brasiliensis as biocontrol agent against {Phytophthora} leaf fall disease	BIOCONTROL	58	10.1007/s10526-013-9516-0	Include	Exclude	Excluded_PreviousSteps	Excluded_PreviousSteps	Excluded_PreviousSteps	Excluded_PreviousSteps	Excluded_PreviousSteps	Excluded_PreviousSteps
Abraham et al. - Collection and characterisation of Malabar tamarin.pdf	Abraham, Z and Malik, SK and Rao, GE and Narayanan, SL and Biju, S	2006	Collection and characterisation of {Malabar} tamarind \{[\}{Garcinia} cambogia ({Gaertn}.) {Desr	GENETIC RESOURCES AND CROP EVOLUTION	53	10.1007/s10722-004-0584-y	Exclude_Dup	Excluded_PreviousSteps	Excluded_PreviousSteps	Excluded_PreviousSteps	Excluded_PreviousSteps	Excluded_PreviousSteps	Excluded_PreviousSteps	Excluded_PreviousSteps
Abraham-2015-Genetic diversity of Lotus cornic.pdf	Abraham, Eleni M. and Ganopoulos, Ioannis and Giagourta, Panagiota and Osathanunkul, Maslin and Bosmali, Irene and Tsaftaris, Athanasios and Papaioannou, Athanassios and Madesis, Panagiotis	2015	Genetic diversity of Lotus corniculatus in relation to habitat type, species composition and species diversity	BIOCHEMICAL SYSTEMATICS AND ECOLOGY	63	10.1016/j.bse.2015.09.026	Include	Include	Exclude	Excluded_PreviousSteps	Excluded_PreviousSteps	Excluded_PreviousSteps	Excluded_PreviousSteps	Excluded_PreviousSteps
Abrahams et al. - 2009 - Quantitating the Multiplicity of Infection with Hu.pdf	Abrahams, M. -R. and Anderson, J. A. and Giorgi, E. E. and Seoighe, C. and Mlisana, K. and Ping, L. -H. and Athreya, G. S. and Treurnicht, F. K. and Keele, B. F. and Wood, N. and Salazar-Gonzalez, J. F. and Bhattacharya, T. and Chu, H. and Hoffman, I. and Galvin, S. and Mapanje, C. and Kazembe, P. and Thebus, R. and Fiscus, S. and Hide, W. and Cohen, M. S. and Karim, S. Abdool and Haynes, B. F. a…	2009	Quantitating the {Multiplicity} of {Infection} with {Human} {Immunodeficiency} {Virus} {Type} 1 {Subtype} {C} {Reveals} a {Non}-{Poisson} {Distribution} of {Transmitted} {Variants	JOURNAL OF VIROLOGY	83	10.1128/JVI.02132-08	Include	Include	Exclude	Excluded_PreviousSteps	Excluded_PreviousSteps	Excluded_PreviousSteps	Excluded_PreviousSteps	Excluded_PreviousSteps
Abrahamson and Kloet - 2014 - The Reproduction and Ecology of Hypericum edisonia.pdf	Abrahamson, Warren G. and Kloet, Sam P. Vander	2014	The {Reproduction} and {Ecology} of {Hypericum} edisonianum: {An} {Endangered} {Florida} {Endemic	CASTANEA	79	10.2179/14-016	Include	Exclude	Excluded_PreviousSteps	Excluded_PreviousSteps	Excluded_PreviousSteps	Excluded_PreviousSteps	Excluded_PreviousSteps	Excluded_PreviousSteps
Abrahamsson et al. - 2013 - Maternal heterozygosity and progeny fitness associ.pdf	Abrahamsson, S. and Ahlinder, J. and Waldmann, P. and Garcia-Gil, M. R.	2013	Maternal heterozygosity and progeny fitness association in an inbred {Scots} pine population	GENETICA	141	10.1007/s10709-013-9704-y	Include	Include	Exclude	Excluded_PreviousSteps	Excluded_PreviousSteps	Excluded_PreviousSteps	Excluded_PreviousSteps	Excluded_PreviousSteps
Abram et al. - 2014 - An invasive stink bug as an evolutionary trap for .pdf	Abram, P. K. and Gariepy, T. D. and Boivin, G. and Brodeur, J.	2014	An invasive stink bug as an evolutionary trap for an indigenous egg parasitoid	BIOLOGICAL INVASIONS	16	10.1007/s10530-013-0576-y	Include	Exclude	Excluded_PreviousSteps	Excluded_PreviousSteps	Excluded_PreviousSteps	Excluded_PreviousSteps	Excluded_PreviousSteps	Excluded_PreviousSteps
Abramenko - 2012 - Ecological and genetic mechanisms of the dynamics .pdf	Abramenko, M. I.	2012	Ecological and genetic mechanisms of the dynamics of population abundance in silver crucian carp ({Carassius} auratus gibelio ({Bloch}, 1782)) from the {Tsimlyansk} {Reservoir	INLAND WATER BIOLOGY	5	10.1134/S1995082912040037	Include	Exclude	Excluded_PreviousSteps	Excluded_PreviousSteps	Excluded_PreviousSteps	Excluded_PreviousSteps	Excluded_PreviousSteps	Excluded_PreviousSteps
Abramov et al. - 2005 - Genetic effects of low-dose chronic irradiation of.pdf	Abramov, VI and Rubanovich, AV and Shevchenko, VA	2005	Genetic effects of low-dose chronic irradiation of developing seeds of {Arabidopsis} thaliana ({L}.) {Heynh	RUSSIAN JOURNAL OF GENETICS	41	10.1007/s11177-005-0194-6	Include	Exclude	Excluded_PreviousSteps	Excluded_PreviousSteps	Excluded_PreviousSteps	Excluded_PreviousSteps	Excluded_PreviousSteps	Excluded_PreviousSteps
Abramov et al. - 2014 - An enigmatic pygmy dormouse molecular and morphol.pdf	Abramov, Alexei V. and Balakirev, Alexander E. and Rozhnov, Viatcheslav V.	2014	An enigmatic pygmy dormouse: molecular and morphological evidence for the species taxonomic status of {Typhlomys} chapensis ({Rodentia}: {Platacanthomyidae	ZOOLOGICAL STUDIES	53	10.1186/s40555-014-0034-2	Include	Exclude	Excluded_PreviousSteps	Excluded_PreviousSteps	Excluded_PreviousSteps	Excluded_PreviousSteps	Excluded_PreviousSteps	Excluded_PreviousSteps
Abramov et al. - 2017 - New data on the distribution and intraspecific var.pdf	Abramov, Alexei V. and Balakirev, Alexander E. and Rozhnov, Viatcheslav V.	2017	New data on the distribution and intraspecific variation of the {Millard}'s giant rat {Dacnomys} millardi ({Mammalia}, {Rodentia}) from {Vietnam	MAMMAL RESEARCH	62	10.1007/s13364-017-0320-6	Include	Exclude	Excluded_PreviousSteps	Excluded_PreviousSteps	Excluded_PreviousSteps	Excluded_PreviousSteps	Excluded_PreviousSteps	Excluded_PreviousSteps
Abramov-1992-GENETIC CONSEQUENCES OF RADIOACTI.pdf	Abramov, V. I. and Fedorenko, O. M. and Shevchenko, V. A.	1992	GENETIC CONSEQUENCES OF RADIOACTIVE CONTAMINATION FOR POPULATIONS OF ARABIDOPSIS	SCIENCE OF THE TOTAL ENVIRONMENT	112	10.1016/0048-9697(92)90234-J	Include	Include	Exclude	Excluded_PreviousSteps	Excluded_PreviousSteps	Excluded_PreviousSteps	Excluded_PreviousSteps	Excluded_PreviousSteps
ABRAMS - 1992 - ADAPTIVE FORAGING BY PREDATORS AS A CAUSE OF PREDA.pdf	ABRAMS, PA	1992	ADAPTIVE} {FORAGING} {BY} {PREDATORS} {AS} {A} {CAUSE} {OF} {PREDATOR} {PREY} {CYCLES	EVOLUTIONARY ECOLOGY	6	10.1007/BF02285334	Include	Exclude	Excluded_PreviousSteps	Excluded_PreviousSteps	Excluded_PreviousSteps	Excluded_PreviousSteps	Excluded_PreviousSteps	Excluded_PreviousSteps
Abrams - 1996 - Evolution and the consequences of species introduc.pdf	Abrams, PA	1996	Evolution and the consequences of species introductions and deletions	ECOLOGY	77	10.2307/2265529	Exclude_Dup	Excluded_PreviousSteps	Excluded_PreviousSteps	Excluded_PreviousSteps	Excluded_PreviousSteps	Excluded_PreviousSteps	Excluded_PreviousSteps	Excluded_PreviousSteps
Abrams - 1996 - Evolution and the Consequences of Species Introduc.pdf	Abrams, PA	1996	Evolution and the consequences of species introductions and deletions	ECOLOGY	77	10.2307/2265529	Include	Exclude	Excluded_PreviousSteps	Excluded_PreviousSteps	Excluded_PreviousSteps	Excluded_PreviousSteps	Excluded_PreviousSteps	Excluded_PreviousSteps
ABRAMS et al. - 1993 - EVOLUTIONARILY UNSTABLE FITNESS MAXIMA AND STABLE .pdf	ABRAMS, PA and MATSUDA, H and HARADA, Y	1993	EVOLUTIONARILY} {UNSTABLE} {FITNESS} {MAXIMA} {AND} {STABLE} {FITNESS} {MINIMA} {OF} {CONTINUOUS} {TRAITS	EVOLUTIONARY ECOLOGY	7	10.1007/BF01237642	Include	Exclude	Excluded_PreviousSteps	Excluded_PreviousSteps	Excluded_PreviousSteps	Excluded_PreviousSteps	Excluded_PreviousSteps	Excluded_PreviousSteps
Abrantes et al. - 2013 - Insights into the European rabbit (Oryctolagus cun.pdf	Abrantes, Joana and Areal, Helena and Esteves, Pedro J.	2013	Insights into the {European} rabbit ({Oryctolagus} cuniculus) innate immune system: genetic diversity of the toll-like receptor 3 ({TLR}3) in wild populations and domestic breeds	BMC GENETICS	14	10.1186/1471-2156-14-73	Include	Include	Exclude	Excluded_PreviousSteps	Excluded_PreviousSteps	Excluded_PreviousSteps	Excluded_PreviousSteps	Excluded_PreviousSteps
Abratowska et al. - 2012 - Morphological and genetic distinctiveness of metal.pdf	Abratowska, A. and Wasowicz, P. and Bednarek, P. T. and Telka, J. and Wierzbicka, M.	2012	Morphological and genetic distinctiveness of metallicolous and non-metallicolous populations of {Armeria} maritima s.l. ({Plumbaginaceae}) in {Poland	PLANT BIOLOGY	14	10.1111/j.1438-8677.2011.00536.x	Include	Include	Exclude	Excluded_PreviousSteps	Excluded_PreviousSteps	Excluded_PreviousSteps	Excluded_PreviousSteps	Excluded_PreviousSteps
Abreu and Solferini - 2008 - Genetic population structure and hybridization in .pdf	Abreu, A. G. and Solferini, V. N.	2008	Genetic population structure and hybridization in two sibling species, {Tomoplagia} reticulata and {Tomoplagia} pallens ({Diptera}: {Tephritidae	GENETICS AND MOLECULAR RESEARCH	7	10.4238/vol7-4gmr534	Include	Include	Include_QueryDup	Include	Include	Include	Include	Include
Abreu and Souza - 2015 - Investigation of Sclerotinia sclerotiorum strains .pdf	Abreu, M. J. and Souza, E. A.	2015	Investigation of {Sclerotinia} sclerotiorum strains variability in {Brazil	GENETICS AND MOLECULAR RESEARCH	14	10.4238/2015.June.18.31	Include	Exclude	Excluded_PreviousSteps	Excluded_PreviousSteps	Excluded_PreviousSteps	Excluded_PreviousSteps	Excluded_PreviousSteps	Excluded_PreviousSteps
Abreu et al. - 2002 - Prediction of seed-yield potential of common bean .pdf	Abreu, AD and Ramalho, AP and dos Santos, JB	2002	Prediction of seed-yield potential of common bean populations	GENETICS AND MOLECULAR BIOLOGY	25	10.1590/S1415-47572002000300013	Include	Exclude	Excluded_PreviousSteps	Excluded_PreviousSteps	Excluded_PreviousSteps	Excluded_PreviousSteps	Excluded_PreviousSteps	Excluded_PreviousSteps
Abreu Silva-2018-Genetic association between m.pdf	Abreu Silva, B. C. and Eler, J. P. and Santana, Jr M. L. and Mattos, E. C. and Menezes, I. R. and Ferraz, J. B. S.	2018	Genetic association between mature weight and early growth and heifer pregnancy traits in Nellore cattle	LIVESTOCK SCIENCE	211	10.1016/j.livsci.2018.03.003	Include	Exclude	Excluded_PreviousSteps	Excluded_PreviousSteps	Excluded_PreviousSteps	Excluded_PreviousSteps	Excluded_PreviousSteps	Excluded_PreviousSteps
Abreu-2003-In vitro propagation and isozyme po.pdf	Abreu, I. N. and Azevedo, M. T. A. and Solferini, V. M. and Mazzafera, P.	2003	In vitro propagation and isozyme polymorphism of the medicinal plant Hypericum brasiliense	BIOLOGIA PLANTARUM	47	NA	Include	Include	Exclude	Excluded_PreviousSteps	Excluded_PreviousSteps	Excluded_PreviousSteps	Excluded_PreviousSteps	Excluded_PreviousSteps
Abrinbana et al. - 2010 - Genetic structure of Mycosphaerella graminicola po.pdf	Abrinbana, M. and Mozafari, J. and Shams-bakhsh, M. and Mehrabi, R.	2010	Genetic structure of {Mycosphaerella} graminicola populations in {Iran	PLANT PATHOLOGY	59	10.1111/j.1365-3059.2010.02309.x	Include	Include	Exclude	Excluded_PreviousSteps	Excluded_PreviousSteps	Excluded_PreviousSteps	Excluded_PreviousSteps	Excluded_PreviousSteps
Abtahi et al. - 2018 - Marker-based parental selection to improve perform.pdf	Abtahi, Mozhgan and Majidi, Mohammad Mahdi and Mirlohi, Aghafakhr	2018	Marker-based parental selection to improve performance of orchadgrass polycross populations under water deficit environments	EUPHYTICA	214	10.1007/s10681-018-2313-1	Include	Exclude	Excluded_PreviousSteps	Excluded_PreviousSteps	Excluded_PreviousSteps	Excluded_PreviousSteps	Excluded_PreviousSteps	Excluded_PreviousSteps
Abtahi-2018-Association analysis for seed yiel.pdf	Abtahi, Mozhgan and Majidi, Mohammad Mahdi and Mirlohi, Aghafakhr and Saeidnia, Fatemeh	2018	Association analysis for seed yield, forage yield and traits related to drought tolerance in orchardgrass (Dactylis glomerata)	CROP \& PASTURE SCIENCE	69	10.1071/CP18178	Include	Include	Exclude	Excluded_PreviousSteps	Excluded_PreviousSteps	Excluded_PreviousSteps	Excluded_PreviousSteps	Excluded_PreviousSteps
Abu Awad and Roze - 2018 - Effects of partial selfing on the equilibrium gene.pdf	Abu Awad, Diala and Roze, Denis	2018	Effects of partial selfing on the equilibrium genetic variance, mutation load, and inbreeding depression under stabilizing selection	EVOLUTION	72	10.1111/evo.13449	Include	Include	Exclude	Excluded_PreviousSteps	Excluded_PreviousSteps	Excluded_PreviousSteps	Excluded_PreviousSteps	Excluded_PreviousSteps
Abu Choudhury et al. - 2014 - Distribution of Fitness in Populations of Dengue V.pdf	Abu Choudhury, Md and Lott, William B. and Aaskov, John	2014	Distribution of {Fitness} in {Populations} of {Dengue} {Viruses	PLOS ONE	9	10.1371/journal.pone.0107264	Include	Exclude	Excluded_PreviousSteps	Excluded_PreviousSteps	Excluded_PreviousSteps	Excluded_PreviousSteps	Excluded_PreviousSteps	Excluded_PreviousSteps
Abu Choudhury et al. - 2015 - Nature and Extent of Genetic Diversity of Dengue V.pdf	Abu Choudhury, Md and Lott, William B. and Banu, Shahera and Cheng, Anthony Youzhi and Teo, Yik-Ying and Ong, Rick Twee-Hee and Aaskov, John	2015	Nature and {Extent} of {Genetic} {Diversity} of {Dengue} {Viruses} {Determined} by 454 {Pyrosequencing	PLOS ONE	10	10.1371/journal.pone.0142473	Include	Include	Exclude	Excluded_PreviousSteps	Excluded_PreviousSteps	Excluded_PreviousSteps	Excluded_PreviousSteps	Excluded_PreviousSteps
Abu Ghaida et al. - 2017 - The normal dimensions of the sella turcica in Jord.pdf	Abu Ghaida, J. H. and Mistareehi, A. J. and Mustafa, A. G. and Mistarihi, S. M. A. and Ghozlan, H. H.	2017	The normal dimensions of the sella turcica in {Jordanians}: a study on lateral cephalograms	FOLIA MORPHOLOGICA	76	10.5603/FM.a2016.0038	Include	Exclude	Excluded_PreviousSteps	Excluded_PreviousSteps	Excluded_PreviousSteps	Excluded_PreviousSteps	Excluded_PreviousSteps	Excluded_PreviousSteps
Abu Qamar et al. - 2008 - A region of barley chromosome 6H harbors multiple .pdf	Abu Qamar, M. and Liu, Z. H. and Faris, J. D. and Chao, S. and Edwards, M. C. and Lai, Z. and Franckowiak, J. D. and Friesen, T. L.	2008	A region of barley chromosome 6H harbors multiple major genes associated with net type net blotch resistance	THEORETICAL AND APPLIED GENETICS	117	10.1007/s00122-008-0860-x	Include	Exclude	Excluded_PreviousSteps	Excluded_PreviousSteps	Excluded_PreviousSteps	Excluded_PreviousSteps	Excluded_PreviousSteps	Excluded_PreviousSteps
Abu-Absi et al. - 2003 - Automated flow cytometry for acquisition of time-d.pdf	Abu-Absi, NR and Zamamiri, A and Kacmar, J and Balogh, SJ and Srienc, F	2003	Automated flow cytometry for acquisition of time-dependent population data	CYTOMETRY PART A	51A	10.1002/cyto.a.10016	Include	Exclude	Excluded_PreviousSteps	Excluded_PreviousSteps	Excluded_PreviousSteps	Excluded_PreviousSteps	Excluded_PreviousSteps	Excluded_PreviousSteps
Abu-Absi et al. - 2003 - Automated flow cytometry for acquisition of time-d.pdf	Abu-Absi, NR and Zamamiri, A and Kacmar, J and Balogh, SJ and Srienc, F	2003	Automated flow cytometry for acquisition of time-dependent population data	CYTOMETRY PART A	51A	10.1002/cyto.a.10016	Exclude_Dup	Excluded_PreviousSteps	Excluded_PreviousSteps	Excluded_PreviousSteps	Excluded_PreviousSteps	Excluded_PreviousSteps	Excluded_PreviousSteps	Excluded_PreviousSteps
Abu-Amero et al. - 2007 - Eurasian and African mitochondrial DNA influences .pdf	Abu-Amero, Khaled K. and Gonzalez, Ana M. and Larruga, Jose M. and Bosley, Thomas M. and Cabrera, Vicente M.	2007	Eurasian and {African} mitochondrial {DNA} influences in the {Saudi} {Arabian} population	BMC EVOLUTIONARY BIOLOGY	7	10.1186/1471-2148-7-32	Include	Include	Exclude	Excluded_PreviousSteps	Excluded_PreviousSteps	Excluded_PreviousSteps	Excluded_PreviousSteps	Excluded_PreviousSteps
Abu-Amero et al. - 2008 - Mitochondrial DNA structure in the Arabian Peninsu.pdf	Abu-Amero, Khaled K. and Larruga, Jose M. and Cabrera, Vicente M. and Gonzalez, Ana M.	2008	Mitochondrial {DNA} structure in the {Arabian} {Peninsula	BMC EVOLUTIONARY BIOLOGY	8	10.1186/1471-2148-8-45	Include	Include	Exclude	Excluded_PreviousSteps	Excluded_PreviousSteps	Excluded_PreviousSteps	Excluded_PreviousSteps	Excluded_PreviousSteps
Abu-El Samen et al. - 2003 - Variability in virulence among asexual progenies o.pdf	Abu-El Samen, FM and Secor, GA and Gudmestad, NC	2003	Variability in virulence among asexual progenies of {Phytophthora} infestans	PHYTOPATHOLOGY	93	10.1094/PHYTO.2003.93.3.293	Include	Include	Exclude	Excluded_PreviousSteps	Excluded_PreviousSteps	Excluded_PreviousSteps	Excluded_PreviousSteps	Excluded_PreviousSteps
Abu-El Samen-2005-Inheritance of mefenoxam res.pdf	Abu-El Samen, F. M. and Oberoi, K. and Taylor, R. J. and Secor, G. A. and Gudmestad, N. C.	2005	Inheritance of mefenoxam resistance in selfed Populations of the homothallic oomycete Phytophthora erythroseptica (Pethybr.), cause of pink rot of potato	AMERICAN JOURNAL OF POTATO RESEARCH	82	NA	Include	Include	Exclude	Excluded_PreviousSteps	Excluded_PreviousSteps	Excluded_PreviousSteps	Excluded_PreviousSteps	Excluded_PreviousSteps
Abu-Raddad et al. - 2008 - Interactions of multiple strain pathogen diseases .pdf	Abu-Raddad, L. J. and van der Ventel, B. I. S. and Ferguson, N. M.	2008	Interactions of multiple strain pathogen diseases in the presence of coinfection, cross immunity, and arbitrary strain diversity	PHYSICAL REVIEW LETTERS	100	10.1103/PhysRevLett.100.168102	Include	Exclude	Excluded_PreviousSteps	Excluded_PreviousSteps	Excluded_PreviousSteps	Excluded_PreviousSteps	Excluded_PreviousSteps	Excluded_PreviousSteps
AbuHammad - 2016 - Identification and validation of a major cadmium a.pdf	AbuHammad, Wesam A. and Mamidi, Sujan and Kumar, Ajay and Pirseyedi, Seyed and Manthey, Frank A. and Kianian, Shahryar F. and Alamri, Mohammed S. and Mergoum, Mohamed and Elias, Elias M.	2016	Identification and validation of a major cadmium accumulation locus and closely associated {SNP} markers in {North} {Dakota} durum wheat cultivars	MOLECULAR BREEDING	36	10.1007/s11032-016-0536-1	Exclude_Dup	Excluded_PreviousSteps	Excluded_PreviousSteps	Excluded_PreviousSteps	Excluded_PreviousSteps	Excluded_PreviousSteps	Excluded_PreviousSteps	Excluded_PreviousSteps
AbuHammad et al. - 2016 - Identification and validation of a major cadmium a.pdf	AbuHammad, Wesam A. and Mamidi, Sujan and Kumar, Ajay and Pirseyedi, Seyed and Manthey, Frank A. and Kianian, Shahryar F. and Alamri, Mohammed S. and Mergoum, Mohamed and Elias, Elias M.	2016	Identification and validation of a major cadmium accumulation locus and closely associated {SNP} markers in {North} {Dakota} durum wheat cultivars	MOLECULAR BREEDING	36	10.1007/s11032-016-0536-1	Include	Include	Exclude	Excluded_PreviousSteps	Excluded_PreviousSteps	Excluded_PreviousSteps	Excluded_PreviousSteps	Excluded_PreviousSteps
Abuli et al. - 2016 - NGS-Based Assay for the Identification of Individu.pdf	Abuli, Anna and Boada, Montserrat and Rodriguez-Santiago, Benjamin and Coroleu, Buenaventura and Veiga, Anna and Armengol, Lluis and Barri, Pedro N. and Perez-Jurado, Luis A. and Estivill, Xavier	2016	NGS}-{Based} {Assay} for the {Identification} of {Individuals} {Carrying} {Recessive} {Genetic} {Mutations} in {Reproductive} {Medicine	HUMAN MUTATION	37	10.1002/humu.22989	Include	Exclude	Excluded_PreviousSteps	Excluded_PreviousSteps	Excluded_PreviousSteps	Excluded_PreviousSteps	Excluded_PreviousSteps	Excluded_PreviousSteps
Abyzova et al. - 2018 - Genetic population structure of the pelagic mollus.pdf	Abyzova, Galina Anatolievna and Nikitin, Mikhail Aleksandrovich and Popova, Olga Vladimirovna and Pasternak, Anna Fedorovna	2018	Genetic population structure of the pelagic mollusk {Limacina} helicina in the {Kara} {Sea	PEERJ	6	10.7717/peerj.5709	Include	Include	Exclude	Excluded_PreviousSteps	Excluded_PreviousSteps	Excluded_PreviousSteps	Excluded_PreviousSteps	Excluded_PreviousSteps
Acanski et al. - 2017 - Environmental niche divergence of species from Mer.pdf	Acanski, Jelena and Milicic, Marija and Likov, Laura and Milic, Dubravka and Radenkovic, Snezana and Vujic, Ante	2017	Environmental niche divergence of species from {Merodon} ruficornis group ({Diptera}: {Syrphidae	ARCHIVES OF BIOLOGICAL SCIENCES	69	10.2298/ABS160303095A	Include	Exclude	Excluded_PreviousSteps	Excluded_PreviousSteps	Excluded_PreviousSteps	Excluded_PreviousSteps	Excluded_PreviousSteps	Excluded_PreviousSteps
Accinelli-2012-Managing and monitoring of Aspe.pdf	Accinelli, Cesare and Mencarelli, Mariangela and Sacca, M. Ludovica and Vicari, Alberto and Abbas, Hamed K.	2012	Managing and monitoring of Aspergillus flavus in corn using bioplastic-based formulations	CROP PROTECTION	32	10.1016/j.cropro.2011.10.006	Include	Exclude	Excluded_PreviousSteps	Excluded_PreviousSteps	Excluded_PreviousSteps	Excluded_PreviousSteps	Excluded_PreviousSteps	Excluded_PreviousSteps
Accinelli-2015-Evaluation of recycled bioplast.pdf	Accinelli, Cesare and Abbas, Hamed K. and Vicari, Alberto and Shier, W. Thomas	2015	Evaluation of recycled bioplastic pellets and a sprayable formulation for application of an Aspergillus flavus biocontrol strain	CROP PROTECTION	72	10.1016/j.cropro.2015.02.020	Include	Exclude	Excluded_PreviousSteps	Excluded_PreviousSteps	Excluded_PreviousSteps	Excluded_PreviousSteps	Excluded_PreviousSteps	Excluded_PreviousSteps
Accioly et al. - 2012 - Chromosomal population structuring in carangids (P.pdf	Accioly, I. V. and Bertollo, L. A. C. and Costa, G. W. W. F. and Jacobina, U. P. and Molina, W. F.	2012	Chromosomal population structuring in carangids ({Perciformes}) between the north-eastern and south-eastern coasts of {Brazil	AFRICAN JOURNAL OF MARINE SCIENCE	34	10.2989/1814232X.2012.689671	Include	Exclude	Excluded_PreviousSteps	Excluded_PreviousSteps	Excluded_PreviousSteps	Excluded_PreviousSteps	Excluded_PreviousSteps	Excluded_PreviousSteps
Acet-2017-Genet diversity, genetic structure.pdf	Acet, Mehmet and Jurgensen, Martin F. and Kane, Evan and Gailing, Oliver	2017	Genet diversity, genetic structure, and trait expression of trembling aspen (Populus tremuloides Michx.) after clear-cut harvesting and post-harvest soil treatments	BOTANY	95	10.1139/cjb-2016-0247 and 10.1139/cjb-2016-0247	Include	Include	Exclude	Excluded_PreviousSteps	Excluded_PreviousSteps	Excluded_PreviousSteps	Excluded_PreviousSteps	Excluded_PreviousSteps
Acevedo et al. - 2014 - Mutational and fitness landscapes of an RNA virus .pdf	Acevedo, Ashley and Brodsky, Leonid and Andino, Raul	2014	Mutational and fitness landscapes of an {RNA} virus revealed through population sequencing	NATURE	505	10.1038/nature12861	Include	Exclude	Excluded_PreviousSteps	Excluded_PreviousSteps	Excluded_PreviousSteps	Excluded_PreviousSteps	Excluded_PreviousSteps	Excluded_PreviousSteps
Acevedo-Whitehouse et al. - 2009 - Hookworm infection, anaemia and genetic variabilit.pdf	Acevedo-Whitehouse, Karina and Petetti, Laura and Duignan, Padraig and Castinel, Aurelie	2009	Hookworm infection, anaemia and genetic variability of the {New} {Zealand} sea lion	PROCEEDINGS OF THE ROYAL SOCIETY B-BIOLOGICAL SCIENCES	276	10.1098/rspb.2009.1001	Include	Include	Exclude	Excluded_PreviousSteps	Excluded_PreviousSteps	Excluded_PreviousSteps	Excluded_PreviousSteps	Excluded_PreviousSteps
Aceves-Garcia et al. - 2016 - Root Architecture Diversity and Meristem Dynamics .pdf	Aceves-Garcia, Pamela and Alvarez-Buylla, Elena R. and Garay-Arroyo, Adriana and Garcia-Ponce, Berenice and Munoz, Rodrigo and de la Paz Sanchez, Maria	2016	Root {Architecture} {Diversity} and {Meristem} {Dynamics} in {Different} {Populations} of {Arabidopsis} thaliana	FRONTIERS IN PLANT SCIENCE	7	10.3389/fpls.2016.00858	Include	Exclude	Excluded_PreviousSteps	Excluded_PreviousSteps	Excluded_PreviousSteps	Excluded_PreviousSteps	Excluded_PreviousSteps	Excluded_PreviousSteps
Achakzai-2012-Y-chromosomal STR analysis in th.pdf	Achakzai, Niaz M. and Rahman, Z. and Shahzad, M. S. and Daud, S. and Zar, M. S. and Israr, M. and Husnain, T. and Willuweit, Sascha and Roewer, Lutz	2012	Y-chromosomal STR analysis in the Pashtun population of Southern Afghanistan	FORENSIC SCIENCE INTERNATIONAL-GENETICS	6	10.1016/j.fsigen.2011.10.005	Include	Include	Exclude	Excluded_PreviousSteps	Excluded_PreviousSteps	Excluded_PreviousSteps	Excluded_PreviousSteps	Excluded_PreviousSteps
Achaleke and Brevault - 2010 - Inheritance and stability of pyrethroid resistance.pdf	Achaleke, Joseph and Brevault, Thierry	2010	Inheritance and stability of pyrethroid resistance in the cotton bollworm {Helicoverpa} armigera ({Lepidoptera}: {Noctuidae}) in {Central} {Africa	PEST MANAGEMENT SCIENCE	66	10.1002/ps.1843	Include	Exclude	Excluded_PreviousSteps	Excluded_PreviousSteps	Excluded_PreviousSteps	Excluded_PreviousSteps	Excluded_PreviousSteps	Excluded_PreviousSteps
Acharya and Ross - 2009 - Fragile X Screening Attitudes of Genetic Health P.pdf	Acharya, Kruti and Ross, Lainie Friedman	2009	Fragile {X} {Screening}: {Attitudes} of {Genetic} {Health} {Professionals	AMERICAN JOURNAL OF MEDICAL GENETICS PART A	149A	10.1002/ajmg.a.32725	Include	Exclude	Excluded_PreviousSteps	Excluded_PreviousSteps	Excluded_PreviousSteps	Excluded_PreviousSteps	Excluded_PreviousSteps	Excluded_PreviousSteps
ACHARYA et al. - 1992 - SALT STRESS TOLERANCE IN NATIVE ALBERTA POPULATION.pdf	ACHARYA, SN and DARROCH, BA and HERMESH, R and WOOSAREE, J	1992	SALT} {STRESS} {TOLERANCE} {IN} {NATIVE} {ALBERTA} {POPULATIONS} {OF} {SLENDER} {WHEATGRASS} {AND} {ALPINE} {BLUEGRASS	CANADIAN JOURNAL OF PLANT SCIENCE	72	10.4141/cjps92-094	Include	Exclude	Excluded_PreviousSteps	Excluded_PreviousSteps	Excluded_PreviousSteps	Excluded_PreviousSteps	Excluded_PreviousSteps	Excluded_PreviousSteps
Achaz et al. - 2004 - A robust measure of HIV-1 population turnover with.pdf	Achaz, G and Palmer, S and Kearney, M and Maldarelli, F and Mellors, JW and Coffin, JM and Wakeley, J	2004	A robust measure of {HIV}-1 population turnover within chronically infected individuals	MOLECULAR BIOLOGY AND EVOLUTION	21	10.1093/molbev/msh196	Include	Include	Exclude	Excluded_PreviousSteps	Excluded_PreviousSteps	Excluded_PreviousSteps	Excluded_PreviousSteps	Excluded_PreviousSteps
Achenbach and Brix - 2014 - Can differences in salinity tolerance explain the .pdf	Achenbach, Luciana and Brix, Hans	2014	Can differences in salinity tolerance explain the distribution of four genetically distinct lineages of {Phragmites} australis in the {Mississippi} {River} {Delta	HYDROBIOLOGIA	737	10.1007/s10750-013-1601-y	Include	Exclude	Excluded_PreviousSteps	Excluded_PreviousSteps	Excluded_PreviousSteps	Excluded_PreviousSteps	Excluded_PreviousSteps	Excluded_PreviousSteps
Achenbach et al. - 2012 - Phenotypic traits of Phragmites australis clones a.pdf	Achenbach, Luciana and Lambertini, Carla and Brix, Hans	2012	Phenotypic traits of {Phragmites} australis clones are not related to ploidy level and distribution range	AOB PLANTS	NA	10.1093/aobpla/pls017	Include	Exclude	Excluded_PreviousSteps	Excluded_PreviousSteps	Excluded_PreviousSteps	Excluded_PreviousSteps	Excluded_PreviousSteps	Excluded_PreviousSteps
Achenbach et al. - 2013 - Differences in salinity tolerance of genetically d.pdf	Achenbach, Luciana and Eller, Franziska and {Loc Xuan Nguyen} and Brix, Hans	2013	Differences in salinity tolerance of genetically distinct {Phragmites} australis clones	AOB PLANTS	5	10.1093/aobpla/plt019	Include	Exclude	Excluded_PreviousSteps	Excluded_PreviousSteps	Excluded_PreviousSteps	Excluded_PreviousSteps	Excluded_PreviousSteps	Excluded_PreviousSteps
Achere-2005-Genomic organization of molecular.pdf	Achere, V. and Favre, J. M. and Besnard, G. and Jeandroz, S.	2005	Genomic organization of molecular differentiation in Norway spruce (Picea abies)	MOLECULAR ECOLOGY	14	10.1111/j.1365-294X.2005.02646.x and 10.1111/j.1365-294X.2005.02646.x	Include	Include	Exclude	Excluded_PreviousSteps	Excluded_PreviousSteps	Excluded_PreviousSteps	Excluded_PreviousSteps	Excluded_PreviousSteps
Achille et al. - 2011 - Cell-Cycle Phases and Genetic Profile of Bone Marr.pdf	Achille, Valentina and Mantelli, Melissa and Arrigo, Giulia and Novara, Francesca and Avanzini, Maria Antonietta and Bernardo, Maria Ester and Zuffardi, Orsetta and Barosi, Giovanni and Zecca, Marco and Maccario, Rita	2011	Cell-{Cycle} {Phases} and {Genetic} {Profile} of {Bone} {Marrow}-{Derived} {Mesenchymal} {Stromal} {Cells} {Expanded} {In} {Vitro} {From} {Healthy} {Donors	JOURNAL OF CELLULAR BIOCHEMISTRY	112	10.1002/jcb.23100	Include	Exclude	Excluded_PreviousSteps	Excluded_PreviousSteps	Excluded_PreviousSteps	Excluded_PreviousSteps	Excluded_PreviousSteps	Excluded_PreviousSteps
Achilli et al. - 2013 - Reconciling migration models to the Americas with .pdf	Achilli, Alessandro and Perego, Ugo A. and Lancioni, Hovirag and Olivieri, Anna and Gandini, Francesca and Kashani, Baharak Hooshiar and Battaglia, Vincenza and Grugni, Viola and Angerhofer, Norman and Rogers, Mary P. and Herrera, Rene J. and Woodward, Scott R. and Labuda, Damian and Smith, David Glenn and Cybulski, Jerome S. and Semino, Ornella and Malhi, Ripan S. and Torroni, Antonio	2013	Reconciling migration models to the {Americas} with the variation of {North} {American} native mitogenomes	PROCEEDINGS OF THE NATIONAL ACADEMY OF SCIENCES OF THE UNITED STATES OF AMERICA	110	10.1073/pnas.1306290110	Include	Include	Exclude	Excluded_PreviousSteps	Excluded_PreviousSteps	Excluded_PreviousSteps	Excluded_PreviousSteps	Excluded_PreviousSteps
Achon et al. - 2011 - Maize dwarf mosaic virus diversity in the Johnsong.pdf	Achon, M. A. and Alonso-Duenas, N. and Serrano, L.	2011	Maize dwarf mosaic virus diversity in the {Johnsongrass} native reservoir and in maize: evidence of geographical, host and temporal differentiation	PLANT PATHOLOGY	60	10.1111/j.1365-3059.2010.02364.x	Include	Include	Exclude	Excluded_PreviousSteps	Excluded_PreviousSteps	Excluded_PreviousSteps	Excluded_PreviousSteps	Excluded_PreviousSteps
Achrem-2015-Genetic Variation of Salmo trutta.pdf	Achrem, Magdalena and Skuza, Lidia and Kirczuk, Lucyna and Domagala, Jozef and Pilecka-Rapacz, Malgorzata and Czerniawski, Robert	2015	Genetic Variation of Salmo trutta L. Populations from the Catchment Areas of the Rega, Parseta and Wieprza Rivers Evaluated by RAPD and SSR Markers	FOLIA BIOLOGICA-KRAKOW	63	10.3409/fb63\_1.1	Include	Include	Exclude	Excluded_PreviousSteps	Excluded_PreviousSteps	Excluded_PreviousSteps	Excluded_PreviousSteps	Excluded_PreviousSteps
Achtak et al. - 2010 - Traditional agroecosystems as conservatories and i.pdf	Achtak, Hafid and Ater, Mohammed and Oukabli, Ahmed and Santoni, Sylvain and Kjellberg, Finn and Khadari, Bouchaib	2010	Traditional agroecosystems as conservatories and incubators of cultivated plant varietal diversity: the case of fig ({Ficus} carica {L}.) in {Morocco	BMC PLANT BIOLOGY	10	10.1186/1471-2229-10-28	Include	Include	Exclude	Excluded_PreviousSteps	Excluded_PreviousSteps	Excluded_PreviousSteps	Excluded_PreviousSteps	Excluded_PreviousSteps
Achtak et al. - 2010 - Traditional agroecosystems as conservatories and i.pdf	Achtak, Hafid and Ater, Mohammed and Oukabli, Ahmed and Santoni, Sylvain and Kjellberg, Finn and Khadari, Bouchaib	2010	Traditional agroecosystems as conservatories and incubators of cultivated plant varietal diversity: the case of fig ({Ficus} carica {L}.) in {Morocco	BMC PLANT BIOLOGY	10	10.1186/1471-2229-10-28	Exclude_Dup	Excluded_PreviousSteps	Excluded_PreviousSteps	Excluded_PreviousSteps	Excluded_PreviousSteps	Excluded_PreviousSteps	Excluded_PreviousSteps	Excluded_PreviousSteps
Achtman et al. - 2004 - Microevolution and history of the plague bacillus,.pdf	Achtman, M and Morelli, G and Zhu, PX and Wirth, T and Diehl, I and Kusecek, B and Vogler, AJ and Wagner, DM and Allender, CJ and Easterday, WR and Chenal-Francisque, V and Worsham, P and Thomson, NR and Parkhill, J and Lindler, LE and Carniel, E and Keim, P	2004	Microevolution and history of the plague bacillus, {Yersinia} pestis	PROCEEDINGS OF THE NATIONAL ACADEMY OF SCIENCES OF THE UNITED STATES OF AMERICA	101	10.1073/pnas.0408026101	Include	Include	Exclude	Excluded_PreviousSteps	Excluded_PreviousSteps	Excluded_PreviousSteps	Excluded_PreviousSteps	Excluded_PreviousSteps
Aci et al. - 2018 - Genetic variation and structure of maize populatio.pdf	Aci, Miyassa Meriem and Lupini, Antonio and Mauceri, Antonio and Morsli, Abdelkader and Khelifi, Lakhdar and Sunseri, Francesco	2018	Genetic variation and structure of maize populations from {Saoura} and {Gourara} oasis in {Algerian} {Sahara	BMC GENETICS	19	10.1186/s12863-018-0655-2	Include	Include	Exclude	Excluded_PreviousSteps	Excluded_PreviousSteps	Excluded_PreviousSteps	Excluded_PreviousSteps	Excluded_PreviousSteps
Acin et al. - 2013 - Prion Protein Gene Variability in Spanish Goats. I.pdf	Acin, Cristina and Martin-Burriel, Inmaculada and Monleon, Eva and Lyahyai, Jaber and Luis Pitarch, Jose and Serrano, Carmen and Monzon, Marta and Zaragoza, Pilar and Jose Badiola, Juan	2013	Prion {Protein} {Gene} {Variability} in {Spanish} {Goats}. {Inference} through {Susceptibility} to {Classical} {Scrapie} {Strains} and {Pathogenic} {Distribution} of {Peripheral} {PrPsc	PLOS ONE	8	10.1371/journal.pone.0061118	Include	Exclude	Excluded_PreviousSteps	Excluded_PreviousSteps	Excluded_PreviousSteps	Excluded_PreviousSteps	Excluded_PreviousSteps	Excluded_PreviousSteps
Acker et al. - 2014 - Heterogeneity of reproductive age increases the vi.pdf	Acker, Paul and Robert, Alexandre and Bourget, Romain and Colas, Bruno	2014	Heterogeneity of reproductive age increases the viability of semelparous populations	FUNCTIONAL ECOLOGY	28	10.1111/1365-2435.12187	Include	Exclude	Excluded_PreviousSteps	Excluded_PreviousSteps	Excluded_PreviousSteps	Excluded_PreviousSteps	Excluded_PreviousSteps	Excluded_PreviousSteps
Ackerman et al. - 2010 - Finite Populations, Finite Resources, and the Evol.pdf	Ackerman, Sol and Kermany, Amir R. and Hickey, Donal A.	2010	Finite {Populations}, {Finite} {Resources}, and the {Evolutionary} {Maintenance} of {Genetic} {Recombination	JOURNAL OF HEREDITY	101	10.1093/jhered/esq019	Include	Exclude	Excluded_PreviousSteps	Excluded_PreviousSteps	Excluded_PreviousSteps	Excluded_PreviousSteps	Excluded_PreviousSteps	Excluded_PreviousSteps
Ackerman et al. - 2011 - Single-Nucleotide Polymorphisms (SNPs) under Diver.pdf	Ackerman, Michael W. and Habicht, Christopher and Seeb, Lisa W.	2011	Single-{Nucleotide} {Polymorphisms} ({SNPs}) under {Diversifying} {Selection} {Provide} {Increased} {Accuracy} and {Precision} in {Mixed}-{Stock} {Analyses} of {Sockeye} {Salmon} from the {Copper} {River}, {Alaska	TRANSACTIONS OF THE AMERICAN FISHERIES SOCIETY	140	10.1080/00028487.2011.588137	Include	Include	Exclude	Excluded_PreviousSteps	Excluded_PreviousSteps	Excluded_PreviousSteps	Excluded_PreviousSteps	Excluded_PreviousSteps
Ackerman et al. - 2013 - Landscape heterogeneity and local adaptation defin.pdf	Ackerman, Michael W. and Templin, William D. and Seeb, James E. and Seeb, Lisa W.	2013	Landscape heterogeneity and local adaptation define the spatial genetic structure of {Pacific} salmon in a pristine environment	CONSERVATION GENETICS	14	10.1007/s10592-012-0401-7	Include	Include	Exclude	Excluded_PreviousSteps	Excluded_PreviousSteps	Excluded_PreviousSteps	Excluded_PreviousSteps	Excluded_PreviousSteps
Ackerman et al. - 2017 - Effective number of breeders from sibship reconstr.pdf	Ackerman, Michael W. and Hand, Brian K. and Waples, Ryan K. and Luikart, Gordon and Waples, Robin S. and Steele, Craig A. and Garner, Brittany A. and McCane, Jesse and Campbell, Matthew R.	2017	Effective number of breeders from sibship reconstruction: empirical evaluations using hatchery steelhead	EVOLUTIONARY APPLICATIONS	10	10.1111/eva.12433	Include	Include	Exclude	Excluded_PreviousSteps	Excluded_PreviousSteps	Excluded_PreviousSteps	Excluded_PreviousSteps	Excluded_PreviousSteps
Ackermann and Beyer - 2012 - Systematic Detection of Epistatic Interactions Bas.pdf	Ackermann, Marit and Beyer, Andreas	2012	Systematic {Detection} of {Epistatic} {Interactions} {Based} on {Allele} {Pair} {Frequencies	PLOS GENETICS	8	10.1371/journal.pgen.1002463	Include	Exclude	Excluded_PreviousSteps	Excluded_PreviousSteps	Excluded_PreviousSteps	Excluded_PreviousSteps	Excluded_PreviousSteps	Excluded_PreviousSteps
Ackermann et al. - 2010 - HYBRID WILDEBEEST (ARTIODACTYLA BOVIDAE) PROVIDE .pdf	Ackermann, Rebecca R. and Brink, James S. and Vrahimis, Savvas and de Klerk, Bonita	2010	HYBRID} {WILDEBEEST} ({ARTIODACTYLA}: {BOVIDAE}) {PROVIDE} {FURTHER} {EVIDENCE} {FOR} {SHARED} {SIGNATURES} {OF} {ADMIXTURE} {IN} {MAMMALIAN} {CRANIA	SOUTH AFRICAN JOURNAL OF SCIENCE	106	10.4102/sajs.v106i11/12.423	Include	Exclude	Excluded_PreviousSteps	Excluded_PreviousSteps	Excluded_PreviousSteps	Excluded_PreviousSteps	Excluded_PreviousSteps	Excluded_PreviousSteps
Ackermann et al. - 2014 - Further evidence for phenotypic signatures of hybr.pdf	Ackermann, Rebecca R. and Schroeder, Lauren and Rogers, Jeffrey and Cheverud, James M.	2014	Further evidence for phenotypic signatures of hybridization in descendant baboon populations	JOURNAL OF HUMAN EVOLUTION	76	10.1016/j.jhevol.2014.05.004	Include	Exclude	Excluded_PreviousSteps	Excluded_PreviousSteps	Excluded_PreviousSteps	Excluded_PreviousSteps	Excluded_PreviousSteps	Excluded_PreviousSteps
Ackermann-2002-Patterns of covariation in the.pdf	Ackermann, R. R.	2002	Patterns of covariation in the hominoid craniofacial skeleton implications for paleoanthropological models	JOURNAL OF HUMAN EVOLUTION	43	10.1006/jhev.2002.0569	Include	Include	Exclude	Excluded_PreviousSteps	Excluded_PreviousSteps	Excluded_PreviousSteps	Excluded_PreviousSteps	Excluded_PreviousSteps
Ackermann-2006-Identifying the morphological s.pdf	Ackermann, Rebecca Rogers and Rogers, Jeffrey and Cheverud, James M.	2006	Identifying the morphological signatures of hybridization in primate and human evolution	JOURNAL OF HUMAN EVOLUTION	51	10.1016/j.jhevol.2006.07.009	Include	Exclude	Excluded_PreviousSteps	Excluded_PreviousSteps	Excluded_PreviousSteps	Excluded_PreviousSteps	Excluded_PreviousSteps	Excluded_PreviousSteps
Ackert-2001-Intercellular communication via co.pdf	Ackert, C. L. and Gittens, J. E. I. and O'Brien, M. J. and Eppig, J. J. and Kidder, G. M.	2001	Intercellular communication via connexin43 gap junctions is required for ovarian folliculogenesis in the mouse	DEVELOPMENTAL BIOLOGY	233	10.1006/dbio.2001.0216	Include	Exclude	Excluded_PreviousSteps	Excluded_PreviousSteps	Excluded_PreviousSteps	Excluded_PreviousSteps	Excluded_PreviousSteps	Excluded_PreviousSteps
Ackiss et al. - 2018 - Genetic patterns in peripheral marine populations .pdf	Ackiss, Amanda S. and Bird, Christopher E. and Akita, Yuichi and Santos, Mudjekeewis D. and Tachihara, Katsunori and Carpenter, Kent E.	2018	Genetic patterns in peripheral marine populations of the fusilier fish {Caesio} cuning within the {Kuroshio} {Current	ECOLOGY AND EVOLUTION	8	10.1002/ece3.4644	Include	Include	Exclude	Excluded_PreviousSteps	Excluded_PreviousSteps	Excluded_PreviousSteps	Excluded_PreviousSteps	Excluded_PreviousSteps
Ackland et al. - 2007 - Cultural hitchhiking on the wave of advance of ben.pdf	Ackland, Graeme J. and Signitzer, Markus and Stratford, Kevin and Cohen, Morrel H.	2007	Cultural hitchhiking on the wave of advance of beneficial technologies	PROCEEDINGS OF THE NATIONAL ACADEMY OF SCIENCES OF THE UNITED STATES OF AMERICA	104	10.1073/pnas.0702469104	Include	Exclude	Excluded_PreviousSteps	Excluded_PreviousSteps	Excluded_PreviousSteps	Excluded_PreviousSteps	Excluded_PreviousSteps	Excluded_PreviousSteps
Ackley et al. - 2015 - Modeling historical tuberculosis epidemics among C.pdf	Ackley, Sarah F. and Liu, Fengchen and Porco, Travis C. and Pepperell, Caitlin S.	2015	Modeling historical tuberculosis epidemics among {Canadian} {First} {Nations}: effects of malnutrition and genetic variation	PeerJ	3	10.7717/peerj.1237	Include	Exclude	Excluded_PreviousSteps	Excluded_PreviousSteps	Excluded_PreviousSteps	Excluded_PreviousSteps	Excluded_PreviousSteps	Excluded_PreviousSteps
Acolas et al. - 2008 - Linking migratory patterns and diet to reproductiv.pdf	Acolas, M. -L. and Roussel, J. -M. and Bagliniere, J. -L.	2008	Linking migratory patterns and diet to reproductive traits in female brown trout ({Salmo} trutta {L}.) by means of stable isotope analysis on ova	ECOLOGY OF FRESHWATER FISH	17	10.1111/j.1600-0633.2007.00290.x	Include	Exclude	Excluded_PreviousSteps	Excluded_PreviousSteps	Excluded_PreviousSteps	Excluded_PreviousSteps	Excluded_PreviousSteps	Excluded_PreviousSteps
Acolas et al. - 2012 - The role of body size versus growth on the decisio.pdf	Acolas, M. L. and Labonne, J. and Bagliniere, J. L. and Roussel, J. M.	2012	The role of body size versus growth on the decision to migrate: a case study with {Salmo} trutta	NATURWISSENSCHAFTEN	99	10.1007/s00114-011-0861-5	Include	Exclude	Excluded_PreviousSteps	Excluded_PreviousSteps	Excluded_PreviousSteps	Excluded_PreviousSteps	Excluded_PreviousSteps	Excluded_PreviousSteps
Acosta and Vaschetto - 2017 - Palaeoclimatic distribution models predict Pleisto.pdf	Acosta, Luis E. and Vaschetto, Luis M.	2017	Palaeoclimatic distribution models predict {Pleistocene} refuges for the {Neotropical} harvestman {Geraeocormobius} sylvarum ({Arachnida}: {Opiliones}: {Gonyleptidae	JOURNAL OF NATURAL HISTORY	51	10.1080/00222933.2016.1245450	Include	Include	Exclude	Excluded_PreviousSteps	Excluded_PreviousSteps	Excluded_PreviousSteps	Excluded_PreviousSteps	Excluded_PreviousSteps
Acosta et al. - 2014 - Retracing the evolutionary history of Nothofagus i.pdf	Acosta, M. C. and Mathiasen, P. and Premoli, A. C.	2014	Retracing the evolutionary history of {Nothofagus} in its geo-climatic context: new developments in the emerging field of phylogeology	GEOBIOLOGY	12	10.1111/gbi.12098	Include	Include	Exclude	Excluded_PreviousSteps	Excluded_PreviousSteps	Excluded_PreviousSteps	Excluded_PreviousSteps	Excluded_PreviousSteps
Acosta et al. - 2015 - DNA Repair Is Associated with Information Content .pdf	Acosta, Sharlene and Carela, Miguelina and Garcia-Gonzalez, Aurian and Gines, Mariela and Vicens, Luis and Cruet, Ricardo and Massey, Steven E.	2015	DNA} {Repair} {Is} {Associated} with {Information} {Content} in {Bacteria}, {Archaea}, and {DNA} {Viruses	JOURNAL OF HEREDITY	106	10.1093/jhered/esv055	Include	Include	Exclude	Excluded_PreviousSteps	Excluded_PreviousSteps	Excluded_PreviousSteps	Excluded_PreviousSteps	Excluded_PreviousSteps
Acosta-Leal and Rush - 2007 - Mutations associated with resistance-breaking isol.pdf	Acosta-Leal, R. and Rush, C. M.	2007	Mutations associated with resistance-breaking isolates of {Beet} necrotic yellow vein virus and their allelic discrimination using {TaqMan} technology	PHYTOPATHOLOGY	97	10.1094/PHYTO-97-3-0325	Include	Exclude	Excluded_PreviousSteps	Excluded_PreviousSteps	Excluded_PreviousSteps	Excluded_PreviousSteps	Excluded_PreviousSteps	Excluded_PreviousSteps
Acosta-Leal et al. - 2010 - Host Effect on the Genetic Diversification of Beet.pdf	Acosta-Leal, Rodolfo and Bryan, Becky K. and Rush, Charles M.	2010	Host {Effect} on the {Genetic} {Diversification} of {Beet} necrotic yellow vein virus {Single}-{Plant} {Populations	PHYTOPATHOLOGY	100	10.1094/PHYTO-04-10-0103	Include	Include	Exclude	Excluded_PreviousSteps	Excluded_PreviousSteps	Excluded_PreviousSteps	Excluded_PreviousSteps	Excluded_PreviousSteps
Acosta-Leal et al. - 2011 - Advances in Plant Virus Evolution Translating Evo.pdf	Acosta-Leal, R. and Duffy, S. and Xiong, Z. and Hammond, R. W. and Elena, S. F.	2011	Advances in {Plant} {Virus} {Evolution}: {Translating} {Evolutionary} {Insights} into {Better} {Disease} {Management	PHYTOPATHOLOGY	101	10.1094/PHYTO-01-11-0017	Include	Include	Exclude	Excluded_PreviousSteps	Excluded_PreviousSteps	Excluded_PreviousSteps	Excluded_PreviousSteps	Excluded_PreviousSteps
Acquisti et al. - 2007 - Nullomers Really a Matter of Natural Selection.pdf	Acquisti, Claudia and Poste, George and Curtiss, David and Kumar, Sudhir	2007	Nullomers: {Really} a {Matter} of {Natural} {Selection	PLOS ONE	2	10.1371/journal.pone.0001022	Include	Exclude	Excluded_PreviousSteps	Excluded_PreviousSteps	Excluded_PreviousSteps	Excluded_PreviousSteps	Excluded_PreviousSteps	Excluded_PreviousSteps
ActaZH_2013_Vol_59_3_279.pdf	Vili, N. and Szabo, K. and Kovacs, Sz and Kabai, P. and Kalmar, L. and Horvath, M.	2013	HIGH TURNOVER RATE REVEALED BY NON-INVASIVE GENETIC ANALYSES IN AN EXPANDING EASTERN IMPERIAL EAGLE POPULATION	ACTA ZOOLOGICA ACADEMIAE SCIENTIARUM HUNGARICAE	59	NA	Include_ManualScreen	Exclude	Excluded_PreviousSteps	Excluded_PreviousSteps	Excluded_PreviousSteps	Excluded_PreviousSteps	Excluded_PreviousSteps	Excluded_PreviousSteps
Acua-Rodrguez - Isolation and cross-amplification of the first set.pdf	Acuna-Rodriguez, Ian S. and Gouin, Nicolas and Cifuentes-Lisboa, Leonardo and Squeo, Francisco A.	2018	Isolation and cross-amplification of the first set of polymorphic microsatellite markers of two high-{Andean} cushion plants	JOURNAL OF GENETICS	97	10.1007/s12041-018-0999-4	Exclude_Dup	Excluded_PreviousSteps	Excluded_PreviousSteps	Excluded_PreviousSteps	Excluded_PreviousSteps	Excluded_PreviousSteps	Excluded_PreviousSteps	Excluded_PreviousSteps
Acuna et al. - 2010 - Drought-tolerant naturalized populations of Lotus .pdf	Acuna, Hernan and Inostroza, Luis and Paulina Sanchez, Ma. and Tapia, Gerardo	2010	Drought-tolerant naturalized populations of {Lotus} tenuis for constrained environments	ACTA AGRICULTURAE SCANDINAVICA SECTION B-SOIL AND PLANT SCIENCE	60	10.1080/09064710902800224	Include	Exclude	Excluded_PreviousSteps	Excluded_PreviousSteps	Excluded_PreviousSteps	Excluded_PreviousSteps	Excluded_PreviousSteps	Excluded_PreviousSteps
Acuna et al. - 2014 - Mapping quantitative trait loci associated with ro.pdf	Acuna, T. L. Botwright and Rebetzke, G. J. and He, X. and Maynol, E. and Wade, L. J.	2014	Mapping quantitative trait loci associated with root penetration ability of wheat in contrasting environments	MOLECULAR BREEDING	34	10.1007/s11032-014-0063-x	Include	Exclude	Excluded_PreviousSteps	Excluded_PreviousSteps	Excluded_PreviousSteps	Excluded_PreviousSteps	Excluded_PreviousSteps	Excluded_PreviousSteps
Acuna-2009-Bahiagrass Tetraploid Germplasm_ Re.pdf	Acuna, C. A. and Blount, A. R. and Quesenberry, K. H. and Kenworthy, K. E. and Hanna, W. W.	2009	Bahiagrass Tetraploid Germplasm Reproductive and Agronomic Characterization of Segregating Progeny	CROP SCIENCE	49	10.2135/cropsci2008.07.0402	Include	Exclude	Excluded_PreviousSteps	Excluded_PreviousSteps	Excluded_PreviousSteps	Excluded_PreviousSteps	Excluded_PreviousSteps	Excluded_PreviousSteps
Acuna-Rodriguez et al. - 2014 - Genetic diversity of Colobanthus quitensis across .pdf	Acuna-Rodriguez, Ian S. and Oses, Romulo and Cortes-Vasquez, Jorge and Torres-Diaz, Cristian and Molina-Montenegro, Marco A.	2014	Genetic diversity of {Colobanthus} quitensis across the {Drake} {Passage	PLANT GENETIC RESOURCES-CHARACTERIZATION AND UTILIZATION	12	10.1017/S1479262113000270	Include	Include	Exclude	Excluded_PreviousSteps	Excluded_PreviousSteps	Excluded_PreviousSteps	Excluded_PreviousSteps	Excluded_PreviousSteps
[truncated: 79,483 more rows]
