# Supplementary material for: Global meta-analysis shows action is needed to halt genetic diversity loss
Source: Nature. 2025 Jan 29;638(8051):704–10. doi: 10.1038/s41586-024-08458-x (PMC11839457; doi:10.1038/s41586-024-08458-x)
Supplement: Supplementary file 6 — Source data for systematic review and meta-analysis. [file 41586_2024_8458_MOESM6_ESM.xlsx]

## Sheet: READ ME
For full details see main paper and supporting information
Category	Column names	Description	Data source
Meta-data: data identifier	PaperID	Unique identifier based on the PDF filename for each article.	Other
Meta-data: data identifier	RowID	Unique identifier for each row of data.	Other
Meta-data: bibliographic information	Citation	Citation for journal article from which data were extracted.	Paper
Meta-data: bibliographic information	Journal	Name of the journal where article was published.	Paper
Meta-data: bibliographic information	ISO.Abbreviation	abbreviated name of the journal where article was published.	Other
Meta-data: bibliographic information	WOS.Category	Web of Science category of the journal where article was published.	Other
Meta-data: bibliographic information	JIF.Category.Percentile.2020	Journal rank in Web of Science category by impact factor as a percentile value, based on 2020 impact factors.	Other
Meta-data: bibliographic information	Publication_Year	Publication year of journal article.	Paper
Meta-data: population context variables (taxonomic information)	Binomen.rotl	Genus and species as accepted by the Open Tree of Life, resolved using the R package 'rotl' by matching the binomen collected in our study with records in the Open Tree Taxonomy.	Paper and other
Meta-data: population context variables (taxonomic information)	ott_id	Internal identifiers (OTT IDs) of taxonomic names, resolved using the R package 'rotl' by matching the binomen collected in our study with records in the Open Tree Taxonomy.	Other
Meta-data: population context variables (taxonomic information)	Subspecies	Subspecies as stated in the study.	Paper
Meta-data: population context variables (taxonomic information)	Common.Name	Species' common name as stated in the study.	Paper
Meta-data: population context variables (taxonomic information)	Kingdom	Kingdom, resolved using the R package 'rotl' by matching the binomen collected in our study with records in the Open Tree Taxonomy.	Other
Meta-data: population context variables (taxonomic information)	Phylum	Phylum, resolved using the R package 'rotl' by matching the binomen collected in our study with records in the Open Tree Taxonomy.	Other
Meta-data: population context variables (taxonomic information)	Class	Class, resolved using the R package 'rotl' by matching the binomen collected in our study with records in the Open Tree Taxonomy.	Other
Meta-data: population context variables (taxonomic information)	Order	Order, resolved using the R package 'rotl' by matching the binomen collected in our study with records in the Open Tree Taxonomy.	Other
Meta-data: population context variables (taxonomic information)	Family	Family, resolved using the R package 'rotl' by matching the binomen collected in our study with records in the Open Tree Taxonomy.	Other
Meta-data: population context variables (species' traits and status)	Invasive_100	Whether the focal species is identified as invasive according to the IUCN’s '100 of the world's worst invasive alien species' list (www.iucngisd.org/gisd/100_worst.php). Recorded as Y/N (Yes/No).	Other
Meta-data: population context variables (species' traits and status)	Red.List.status	IUCN Red List status of focal species (NA = not assessed, DD = Data Deficient, LC = Least Concern, NT = Near Threatened, VU = Vulnerable, EN = Endangered, CR = Critically Endangered, EW = Extinct in the Wild, EX = Extinct), based on IUCN Red List version 2021-2, accessed between Jun-Aug 2021.	Other
Meta-data: population context variables (species' traits and status)	Threat	Re-coded for modelling based on 'Red.List.status' column, as Unknown = NA, DD; Non-threatened = LC, NT; and Threatened = VU, EN, CR, EW, EX.	Re-coded
Meta-data: population context variables (species' traits and status)	Domestic.Pest.Pathogen.Status	Whether the focal species was identified as domestic, pest or pathogen species (based on expert knowledge, IUCN's 'invasive 100', multiple databases). Recorded as Domestic, Pest, Pathogen, or NA if none apply.	Paper and other
Meta-data: population context variables (species' traits and status)	Gen.length	Generation length of focal species, based on values reported in paper/s (or averages if different values for species' generation length reported across multiple papers), or from a range of published databases, papers, or websites.	Paper and other
Meta-data: population context variables (geographic location)	Realm	Terrestrial and/or marine realm of the locality where samples were collected (following: Dinerstein et al. 2017, doi:10.1093/biosci/bix014 ; Spalding et al. 2007, doi:10.1641/B570707). Terrestrial realms = Afrotropic, Antarctic, Australasia, Indomalaya, Nearctic, Neotropic, Oceania, Palearctic, TerrMultiple (spans more than one terrestrial realm); marine realms = Arctic, Central Indo-Pacific, Eas…	Paper and other
Meta-data: population context variables (geographic location)	Location	Location identifier, to differentiate data collected from multiple populations of the focal species within a single study.	Paper
Impact meta-data: threats (ecological disturbance)	Eco_D	1 = disease emergence reported in the paper, 0 = does not apply/was not reported in paper.	Paper
Impact meta-data: threats (ecological disturbance)	Eco_E	1 = ecological disruption reported in the paper, 0 = does not apply/was not reported in paper.	Paper
Impact meta-data: threats (ecological disturbance)	Eco_F	1 = feral animals or plants impacting the study population reported in the paper, 0 = does not apply/was not reported in paper.	Paper
Impact meta-data: threats (ecological disturbance)	Eco_H	1 = harvesting and harassment reported in the paper, 0 = does not apply/was not reported in paper.	Paper
Impact meta-data: threats (ecological disturbance)	Eco_I	1 = introgression reported in the paper, 0 = does not apply/was not reported in paper.	Paper
Impact meta-data: threats (ecological disturbance)	Eco_L	1 = land-use change reported in the paper, 0 = does not apply/was not reported in paper.	Paper
Impact meta-data: threats (ecological disturbance)	Eco_N	1 = abiotic natural phenomenon reported in the paper, 0 = does not apply/was not reported in paper.	Paper
Impact meta-data: threats (ecological disturbance)	Eco_O	1 = non-conservation introduction reported in the paper, 0 = does not apply/was not reported in paper.	Paper
Impact meta-data: threats (ecological disturbance)	Eco_S	1 = unspecified disturbance reported in the paper, 0 = does not apply/was not reported in paper.	Paper
Impact meta-data: threats (ecological disturbance)	Eco_U	1 = abiotic human phenomenon reported in the paper, 0 = does not apply/was not reported in paper.	Paper
Impact meta-data: threats (ecological disturbance)	Eco_V	1 = invasion reported in the paper, 0 = does not apply/was not reported in paper.	Paper
Impact meta-data: threats (ecological disturbance)	Eco_X	1 = no disturbance reported in the paper, 0 = disturbance event reported in paper.	Paper
Impact meta-data: threats (ecological disturbance)	Ecological.Disturbance.Any	Re-coded for modelling based on threat columns, as 'Any' = '1' occurs in any of the 'Eco' columns excluding 'Eco_X' (i.e. any disturbance was reported in the paper), or 'None' = '1' occurs in the 'Eco_X' column (i.e. no disturbance reported in the paper).	Re-coded
Impact meta-data: conservation management	Cons_A	1 = abiotic restoration reported in the paper, 0 = does not apply/was not reported in paper.	Paper
Impact meta-data: conservation management	Cons_B	1 = breeding reported in the paper, 0 = does not apply/was not reported in paper.	Paper
Impact meta-data: conservation management	Cons_E	1 = ecological restoration reported in the paper, 0 = does not apply/was not reported in paper.	Paper
Impact meta-data: conservation management	Cons_F	1 = feral and pest control reported in the paper, 0 = does not apply/was not reported in paper.	Paper
Impact meta-data: conservation management	Cons_I	1 = conservation introduction reported in the paper, 0 = does not apply/was not reported in paper.	Paper
Impact meta-data: conservation management	Cons_L	1 = legal protection reported in the paper, 0 = does not apply/was not reported in paper.	Paper
Impact meta-data: conservation management	Cons_N	1 = no action/s reported in paper, 0 = action/s reported in paper.	Paper
Impact meta-data: conservation management	Cons_P	1 = population control reported in the paper, 0 = does not apply/was not reported in paper.	Paper
Impact meta-data: conservation management	Cons_R	1 = reintroduction reported in the paper, 0 = does not apply/was not reported in paper.	Paper
Impact meta-data: conservation management	Cons_S	1 = supplementation reported in the paper, 0 = does not apply/was not reported in paper.	Paper
Impact meta-data: conservation management	Cons_T	1 = temporary resources reported in the paper, 0 = does not apply/was not reported in paper.	Paper
Impact meta-data: conservation management	Cons_U	1 = unspecified action reported in the paper, 0 = does not apply/was not reported in paper.	Paper
Impact meta-data: conservation management	Management.intensity	The magnitude of human intervention in the study population, recorded as Individual, Population, Indirect, Mixed, Unknown, or None.	Paper
Impact meta-data: conservation management	Conservation.Action.Any	Re-coded for modelling based on conservation columns, as Any = '1' occurs in any of the 'Cons' columns excluding 'Cons_N' (i.e. any action was reported in the paper), or None = '1' occurs in the 'Cons_N' column (i.e. no action/s reported in the paper).	Re-coded
Impact meta-data: conservation management	Conservation.Action.Legal	Re-coded for modelling based on conservation columns, as Any = '1' occurs in any of the 'Cons' columns excluding 'Cons_N' and 'Cons_L' (i.e. any action other than legal protection was reported in the paper), or Legal = '1' occurs in the 'Cons_L' column (i.e. only legal protection reported in the paper), or None = '1' occurs in the 'Cons_N' column (i.e. no action/s reported in the paper).	Re-coded
Meta-data: study design variables	Early.Sampling.Year	Year of the earliest sampling time-point for studies reporting linear measures of change or two time-point comparisons.	Paper
Meta-data: study design variables	Recent.Sampling.Year	Year of the most recent sampling time-point for studies reporting linear measures of change or two time-point comparisons.	Paper
Meta-data: study design variables	Interval	Number of years between the 'Recent.Sampling.Year' and 'Early.Sampling.Year' timepoint.	Calculated values
Meta-data: study design variables	Year.Midpoint	Midpoint of the 'Early.Sampling.Year' and 'Recent.Sampling.Year'.	Calculated values
Meta-data: study design variables	Z.Year	Z-standardised 'Publication_Year', standardised by mean centring and dividing by 2 standard deviations.	Calculated values
Meta-data: study design variables	Z.Year.Midpoint	Z-standardised 'Year.Midpoint', standardised by mean centring and dividing by 2 standard deviations.	Calculated values
Meta-data: study design variables	Study.Duration	Re-coded for modelling based on 'Interval' column, as: "Short" = less than 5 years, "Medium" = 5 to 30 years, "Long" = greater than 30 years.	Re-coded
Meta-data: study design variables	Gen.interval	Number of generations of the focal species during the study period, calculated as 'Interval' divided by 'Gen.length'.	Calculated values
Meta-data: study design variables	Z.Gen.interval	Z-standardised 'Gen.interval', standardised by mean centring and dividing by 2 standard deviations.	Calculated values
Meta-data: study design variables	Early.Sample.N	Sample size in the earliest sampling time-point for studies reporting linear measures of change or two time-point comparisons.	Paper
Meta-data: study design variables	Recent.Sample.N	Sample size in the most recent sampling time-point for studies reporting linear measures of change or two time-point comparisons.	Paper
Meta-data: study design variables	Total.N	Sample size for studies reporting linear measures of change where sample size reported as a total (e.g., in the case of a regression).	Paper
Meta-data: study design variables	AR.N	Sample size where rarefaction performed to determine allelic richness.	Paper
Meta-data: study design variables	Genome	Genome where marker type is located, recorded as Nuclear, Mitochondrial, Chloroplast, or Mixed.	Paper
Meta-data: study design variables	Marker.Type	Genetic marker type used to generate statistics, recorded as Allozyme, AFLP (amplified fragment length polymorphism, also includes restriction Fragment Length Polymorphism), Minisatellite, Microsatellite, Nucleotide (i.e. targeted DNA sequence data), AminoAcid (i.e. peptide sequence data), SNPs (single nucleotide polymorphisms), WGS (whole genome [re]sequencing), Haplotype (e.g. mitochondrial hap…	Paper
Meta-data: study design variables	Marker.Type.2	In cases where two marker types are combined (e.g., ABC-type analyses), the second genetic marker type used to generate statistics, recorded as described above in the 'Marker.Type' column.	Paper
Meta-data: study design variables	Marker.Type.Grouped	Re-coded for modelling to reduce number of marker type categories to Allozyme, AFLP, Microsatellite, Nucleotide, SNPs, and Haplotype, with all others re-coded as Other. A new category, Pedigree, was also included.	Re-coded
Meta-data: study design variables	N.bp	The number of nucleotides (i.e. base pairs) analysed (for DNA) or amino acids (if the extracted analysis was conducted at the peptide level).	Paper
Meta-data: study design variables	N.Loci	Number of loci used in the extracted analysis.	Paper
Meta-data: study design variables	N.Loci.BP	Combined number of loci and base pairs when multiple marker types were used.	Paper
Meta-data: study design variables	Diversity.Type	Genetic diversity metric reported (full details provided in main paper), recorded as AR (allelic richness), A (mean alleles), TA (total alleles), pA (total private alleles), NPL (number of polymorphic loci), Other1 (other metric associated with variant counts), He (expected heterozygosity), pi (nucleotide diversity), h (haplotype diversity), H (Shannon diversity index), PIC (polymorphic informati…	Paper
Meta-data: study design variables	Other.Direction	Direction (positive/negative) of diversity types listed in Other categories.	Paper
Meta-data: study design variables	Diversity.Type.Group	Re-coded for modelling based on 'Diversity.Type' column, where Group1 = metrics based on variant counts (AR, A, TA, pA, NPL, Other1), Group2 = metrics based on evenness of variant frequencies (He, pi, h, H, PIC, NEA, Fis, R, apFst, Freq, NPD, BS, Other2), Group3 = metrics based on population means of individual-level diversity (Ho, SH, Ai, F, NH, Other3), Group4 = integrated statistics (Ne, Nd, N…	Re-coded
Meta-data: study design variables	Error.Type	Type of error reported (80HPD = 80% highest posterior density, 90CL = 90% confidence intervals, 90HPD = 90% highest posterior density, 95CL = 95% confidence intervals, 95HPD = 95% highest posterior density, IQR = interquartile range from boxplot, p = p-value to accompany test-statistic for linear measures of change, SD = standard deviation, SE = standard error, Var = variance).	Paper
Meta-data: study design variables	Statistical.Method	Study design, recoded as 1 = linear measures of change, 2 = two time-point comparisons, 3 = coalescent analysis.	Paper
Measurements of genetic change: linear measures of change	Statistic.Type	Type of test-statistic reported (t = t-test, Z = anova/F-test/etc., beta = slope or regression estimate).	Paper
Measurements of genetic change: linear measures of change	Statistic	The value for the statistic, where the sign matches the direction of the trend from early to recent. A loss of diversity is a negative value, a gain in diversity is a positive value, regardless of whether a trend was significant or not.	Paper
Measurements of genetic change: linear measures of change	Error	Error corresponding to the extracted statistic, if confidence interval reported as 'lower';'higher'.	Paper
Measurements of genetic change: two time-point comparisons	Early.Diversity	Value for the early genetic diversity measurement.	Paper
Measurements of genetic change: two time-point comparisons	Early.Error	Value for the early genetic diversity error measurement, if confidence interval reported as 'lower';'higher'.	Paper
Measurements of genetic change: two time-point comparisons	Recent.Diversity	Value for the recent genetic diversity measurement.	Paper
Measurements of genetic change: two time-point comparisons	Recent.Error	Value for the recent genetic diversity error measurement, if confidence interval reported as 'lower';'higher'.	Paper
Measurements of genetic change: two time-point comparisons	Did.You.Calculate.Mean.and.or.SD.	Was a mean and standard deviation calculated manually (by the extractor) from data reported in the study? Reported as Yes/No.	Paper
Measurements of genetic change: two time-point comparisons	Number.of.Datapoints.in.Calculation.Early	The number of data-points used to generate mean and standard deviation for early timepoint, if calculated manually.	Paper
Measurements of genetic change: two time-point comparisons	Number.of.Datapoints.in.Calculation.Recent	The number of data-points used to generate mean and standard deviation for recent timepoint, if calculated manually.	Paper
Measurements of genetic change: coalescent analysis	Model.Type	Type of model used for coalescent analyses.	Paper
Measurements of genetic change: coalescent analysis	Early.Ne	Value for the early effective population size.	Paper
Measurements of genetic change: coalescent analysis	Early.Ne.Error	Value for the error measurement of the early effective population size, if confidence interval reported as 'lower';'higher'.	Paper
Measurements of genetic change: coalescent analysis	Recent.Ne	Value for the recent effective population size.	Paper
Measurements of genetic change: coalescent analysis	Recent.Ne.Error	Value for the error measurement of the recent effective population size, if confidence interval reported as 'lower';'higher'.	Paper
Measurements of genetic change: coalescent analysis	Ne.Type	Type of measurement reported, recorded as mode, median, or mean.	Paper
Measurements of genetic change: coalescent analysis	Xa.Gens	Value of the estimated time between recent and early population size in generations.	Paper
Measurements of genetic change: coalescent analysis	Xa.Gens.Error	Error measurement that applies to the number of generations reported, if confidence interval reported as 'lower';'higher'.	Paper
Measurements of genetic change: coalescent analysis	Xa.Years	Value of the estimated time between recent and early population size in years.	Paper
Measurements of genetic change: coalescent analysis	Xa.Years.Error	Error measurement that applies to the number of years reported, if confidence interval reported as 'lower';'higher'.	Paper
Measurements of genetic change: coalescent analysis	Mu	Estimated mutation rate reported.	Paper
Measurements of genetic change: coalescent analysis	Mu.Error	Error measurement that applies to the mutation rate reported, if confidence interval reported as 'lower';'higher'.	Paper
Measurements of genetic change: coalescent analysis	Early.Year.Calculated	Was the early year calculated using the number of years/generations provided in the coalescent analysis? Reported as Yes/No.	Paper
Effect size information	ES.Early.N	Intermediate step: Sample size associated with the Early timepoint for calculation of Hedge's g*.	Calculated values
Effect size information	ES.Recent.N	Intermediate step: Sample size associated with the Recent timepoint for calculation of Hedge's g*.	Calculated values
Effect size information	ES.Total.N	Intermediate step: Sample size associated with both the Early and Recent timepoints in cases where 'Total.N' was instead recorded, used for calculation of Hedge's g*.	Calculated values
Effect size information	ES.Early.SD	Intermediate step: Standard deviations of early estimates for the meta-analysis dataset, excluding linear measure of change data, as these represent intrinsic estimates of effect (e.g., linear regression)	Calculated values
Effect size information	ES.Recent.SD	Intermediate step: Standard deviations of recent estimates for the meta-analysis dataset, excluding linear measure of change data, as these represent intrinsic estimates of effect (e.g., linear regression)	Calculated values
Effect size information	HedgesG	Hedge's g* measure of effect size.	Calculated values
Effect size information	HedgesG.err	Error associated with effect size.	Calculated values
Effect size information	Extreme.Value	Extreme Values, highest 0.5% and lowest 0.5% of values as per methods, flagged with "Yes" (otherwise, "NA")	Calculated values

## Sheet: Final Dataset
PaperID	RowID	Citation	Journal	ISO.Abbreviation	WOS.Category	JIF.Category.Percentile.2020	Publication_Year	Binomen.rotl	ott_id	Subspecies	Common.Name	Kingdom	Phylum	Class	Order	Family	Invasive_100	Red.List.status	Threat	Domestic.Pest.Pathogen.Status	Gen.length	Realm	Location	Eco_D	Eco_E	Eco_F	Eco_H	Eco_I	Eco_L	Eco_N	Eco_O	Eco_S	Eco_U	Eco_V	Eco_X	Ecological.Disturbance.Any	Cons_A	Cons_B	Cons_E	Cons_F	Cons_I	Cons_L	Cons_N	Cons_P	Cons_R	Cons_S	Cons_T	Cons_U	Management.intensity
Anderson et al. - 2014 - Genetic Structure of Striped Bass in the Southeast.pdf	3212	Anderson, A. P., Denson, M. R., & Darden, T. L. (2014). Genetic Structure of Striped Bass in the Southeastern United States and Effects from Stock Enhancement. North American Journal of Fisheries Management, 34, 653 to 667. doi: 10.1080/02755947.2014.902409	North American Journal of Fisheries Management	North Am. J. Fish Manage.	Fisheries	30	2014	Morone saxatilis	223669	NA	Striped bass	Animalia	Chordata	Actinopterygii	Perciformes	Moronidae	N	LC	Non-threatened	NA	5.25	Nearctic	Ashepoo-Combahee-Edisto watershed, South Carolina, USA	0	0	0	1	1	0	0	0	0	0	0	0	Any	0	0	0	0	0	0	0	0	0	1	0	0	Population
Anderson et al. - 2014 - Genetic Structure of Striped Bass in the Southeast.pdf	3213	Anderson, A. P., Denson, M. R., & Darden, T. L. (2014). Genetic Structure of Striped Bass in the Southeastern United States and Effects from Stock Enhancement. North American Journal of Fisheries Management, 34, 653 to 667. doi: 10.1080/02755947.2014.902409	North American Journal of Fisheries Management	North Am. J. Fish Manage.	Fisheries	30	2014	Morone saxatilis	223669	NA	Striped bass	Animalia	Chordata	Actinopterygii	Perciformes	Moronidae	N	LC	Non-threatened	NA	5.25	Nearctic	Santee-Cooper water system, South Carolina, USA	0	0	0	1	0	0	0	0	0	0	0	0	Any	0	0	0	0	0	0	0	0	0	1	0	0	Population
Anderson et al. - 2014 - Genetic Structure of Striped Bass in the Southeast.pdf	3214	Anderson, A. P., Denson, M. R., & Darden, T. L. (2014). Genetic Structure of Striped Bass in the Southeastern United States and Effects from Stock Enhancement. North American Journal of Fisheries Management, 34, 653 to 667. doi: 10.1080/02755947.2014.902409	North American Journal of Fisheries Management	North Am. J. Fish Manage.	Fisheries	30	2014	Morone saxatilis	223669	NA	Striped bass	Animalia	Chordata	Actinopterygii	Perciformes	Moronidae	N	LC	Non-threatened	NA	5.25	Nearctic	Upper Santee water system, South Carolina, USA	0	0	0	1	0	0	0	0	0	0	0	0	Any	0	0	0	0	0	0	0	0	0	1	0	0	Population
Anderson et al. - 2014 - Genetic Structure of Striped Bass in the Southeast.pdf	3215	Anderson, A. P., Denson, M. R., & Darden, T. L. (2014). Genetic Structure of Striped Bass in the Southeastern United States and Effects from Stock Enhancement. North American Journal of Fisheries Management, 34, 653 to 667. doi: 10.1080/02755947.2014.902409	North American Journal of Fisheries Management	North Am. J. Fish Manage.	Fisheries	30	2014	Morone saxatilis	223669	NA	Striped bass	Animalia	Chordata	Actinopterygii	Perciformes	Moronidae	N	LC	Non-threatened	NA	5.25	Nearctic	Lake Marion, South Carolina, USA	0	0	0	1	0	0	0	0	0	0	0	0	Any	0	0	0	0	0	0	0	0	0	1	0	0	Population
Arnaud-Haond et al. - 2004 - Spatio-temporal variation in the genetic compositi.pdf	A_336	Arnaud-Haond, S., Vonau, V., Bonhomme, F., Boudry, P., Blanc, F., Prou, J., √ñ Goyard, E. (2004). Spatio-temporal variation in the genetic composition of wild populations of pearl oyster (Pinctada margaritifera cumingii) in French Polynesia following 10 years of juvenile translocation. Molecular Ecology, 13, 2001 to 2007. doi: 10.1111/j.1365-294X.2004.02188.x	Molecular Ecology	Mol. Ecol.	Ecology	90.66	2004	Pinctada margaritifera	175233	NA	pearl oyster	Animalia	Mollusca	Bivalvia	Ostreida	Margaritidae	N	NA	Unknown	NA	4	Palearctic	Tuamotu-Gambier - TA	0	0	0	1	0	0	0	0	0	0	0	0	Any	0	0	0	0	0	0	0	0	0	1	0	0	Population
Arnaud-Haond et al. - 2004 - Spatio-temporal variation in the genetic compositi.pdf	A_337	Arnaud-Haond, S., Vonau, V., Bonhomme, F., Boudry, P., Blanc, F., Prou, J., √ñ Goyard, E. (2004). Spatio-temporal variation in the genetic composition of wild populations of pearl oyster (Pinctada margaritifera cumingii) in French Polynesia following 10 years of juvenile translocation. Molecular Ecology, 13, 2001 to 2007. doi: 10.1111/j.1365-294X.2004.02188.x	Molecular Ecology	Mol. Ecol.	Ecology	90.66	2004	Pinctada margaritifera	175233	NA	pearl oyster	Animalia	Mollusca	Bivalvia	Ostreida	Margaritidae	N	NA	Unknown	NA	4	Palearctic	Tuamotu-Gambier - TA	0	0	0	1	0	0	0	0	0	0	0	0	Any	0	0	0	0	0	0	0	0	0	1	0	0	Population
Arnaud-Haond et al. - 2004 - Spatio-temporal variation in the genetic compositi.pdf	A_338	Arnaud-Haond, S., Vonau, V., Bonhomme, F., Boudry, P., Blanc, F., Prou, J., √ñ Goyard, E. (2004). Spatio-temporal variation in the genetic composition of wild populations of pearl oyster (Pinctada margaritifera cumingii) in French Polynesia following 10 years of juvenile translocation. Molecular Ecology, 13, 2001 to 2007. doi: 10.1111/j.1365-294X.2004.02188.x	Molecular Ecology	Mol. Ecol.	Ecology	90.66	2004	Pinctada margaritifera	175233	NA	pearl oyster	Animalia	Mollusca	Bivalvia	Ostreida	Margaritidae	N	NA	Unknown	NA	4	Palearctic	Marquesas - HO	0	0	0	1	0	0	0	0	0	0	0	0	Any	0	0	0	0	0	0	0	0	0	1	0	0	Population
Arnaud-Haond et al. - 2004 - Spatio-temporal variation in the genetic compositi.pdf	A_339	Arnaud-Haond, S., Vonau, V., Bonhomme, F., Boudry, P., Blanc, F., Prou, J., √ñ Goyard, E. (2004). Spatio-temporal variation in the genetic composition of wild populations of pearl oyster (Pinctada margaritifera cumingii) in French Polynesia following 10 years of juvenile translocation. Molecular Ecology, 13, 2001 to 2007. doi: 10.1111/j.1365-294X.2004.02188.x	Molecular Ecology	Mol. Ecol.	Ecology	90.66	2004	Pinctada margaritifera	175233	NA	pearl oyster	Animalia	Mollusca	Bivalvia	Ostreida	Margaritidae	N	NA	Unknown	NA	4	Palearctic	Marquesas - HO	0	0	0	1	0	0	0	0	0	0	0	0	Any	0	0	0	0	0	0	0	0	0	1	0	0	Population
Arrendal et al. - 2004 - Genetic evaluation of an otter translocation progr.pdf	28	Arrendal, J., Walker, C. W., Sundqvist, A. K., Hellborg, L., & Vil‚Ä°, C. (2004). Genetic evaluation of an otter translocation program. Conservation Genetics, 5, 79 to 88. doi: 10.1023/B:COGE.0000014059.49606.dd	Conservation Genetics	Conserv. Genet.	Biodiversity Conservation	59.17	2004	Lutra lutra	348036	NA	Eurasian otter	Animalia	Chordata	Mammalia	Carnivora	Mustelidae	N	NT	Non-threatened	NA	3.3	Palearctic	Sweden	0	0	0	0	0	0	0	0	1	0	0	0	Any	0	0	0	0	0	0	0	0	0	1	0	0	Population
Arrendal et al. - 2004 - Genetic evaluation of an otter translocation progr.pdf	29	Arrendal, J., Walker, C. W., Sundqvist, A. K., Hellborg, L., & Vil‚Ä°, C. (2004). Genetic evaluation of an otter translocation program. Conservation Genetics, 5, 79 to 88. doi: 10.1023/B:COGE.0000014059.49606.dd	Conservation Genetics	Conserv. Genet.	Biodiversity Conservation	59.17	2004	Lutra lutra	348036	NA	Eurasian otter	Animalia	Chordata	Mammalia	Carnivora	Mustelidae	N	NT	Non-threatened	NA	3.3	Palearctic	Sweden	0	0	0	0	0	0	0	0	1	0	0	0	Any	0	0	0	0	0	0	0	0	0	1	0	0	Population
Arrendal et al. - 2004 - Genetic evaluation of an otter translocation progr.pdf	30	Arrendal, J., Walker, C. W., Sundqvist, A. K., Hellborg, L., & Vil‚Ä°, C. (2004). Genetic evaluation of an otter translocation program. Conservation Genetics, 5, 79 to 88. doi: 10.1023/B:COGE.0000014059.49606.dd	Conservation Genetics	Conserv. Genet.	Biodiversity Conservation	59.17	2004	Lutra lutra	348036	NA	Eurasian otter	Animalia	Chordata	Mammalia	Carnivora	Mustelidae	N	NT	Non-threatened	NA	3.3	Palearctic	Sweden	0	0	0	0	0	0	0	0	1	0	0	0	Any	0	0	0	0	0	0	0	0	0	1	0	0	Population
Aunins et al. - 2014 - Genetic Evaluation of Supplementation-Assisted Ame.pdf	1068	Aunins, A. W., Epifanio, J. M., & Brown, B. L. (2014). Genetic Evaluation of Supplementation-Assisted American Shad Restoration in the James River, Virginia. Marine and Coastal Fisheries, 6, 127 to 141. doi: 10.1080/19425120.2014.893465	Marine and Coastal Fisheries	Mar. Coast. Fish.	Marine & Freshwater Biology	38.64	2014	Alosa sapidissima	519453	NA	American shad	Animalia	Chordata	Actinopterygii	Clupeiformes	Clupeidae	N	LC	Non-threatened	NA	4.75	Nearctic	NA	0	0	0	0	0	1	0	0	0	0	0	0	Any	0	0	0	0	0	1	0	0	0	1	0	0	Population
Aunins et al. - 2014 - Genetic Evaluation of Supplementation-Assisted Ame.pdf	1067	Aunins, A. W., Epifanio, J. M., & Brown, B. L. (2014). Genetic Evaluation of Supplementation-Assisted American Shad Restoration in the James River, Virginia. Marine and Coastal Fisheries, 6, 127 to 141. doi: 10.1080/19425120.2014.893465	Marine and Coastal Fisheries	Mar. Coast. Fish.	Marine & Freshwater Biology	38.64	2014	Alosa sapidissima	519453	NA	American shad	Animalia	Chordata	Actinopterygii	Clupeiformes	Clupeidae	N	LC	Non-threatened	NA	4.75	Nearctic	NA	0	0	0	0	0	1	0	0	0	0	0	0	Any	0	0	0	0	0	1	0	0	0	1	0	0	Population
Austin et al. - 2015 - Conspicuous genetic structure belies recent disper.pdf	773	Austin, J. D., Gore, J. A., Greene, D. U., & Gotteland, C. (2015). Conspicuous genetic structure belies recent dispersal in an endangered beach mouse (Peromyscus polionotus trissyllepsis). Conservation Genetics, 16, 915 to 928. doi: 10.1007/s10592-015-0710-8	Conservation Genetics	Conserv. Genet.	Biodiversity Conservation	59.17	2015	Peromyscus polionotus	576108	trissyllepsis	Perdido Key beach mouse	Animalia	Chordata	Mammalia	Rodentia	Cricetidae	N	LC	Non-threatened	NA	0.6	Nearctic	Gulf Island National Seashore	0	0	0	0	0	0	0	0	0	0	0	1	None	0	0	0	0	0	0	0	0	0	1	0	0	Population
Austin et al. - 2015 - Conspicuous genetic structure belies recent disper.pdf	776	Austin, J. D., Gore, J. A., Greene, D. U., & Gotteland, C. (2015). Conspicuous genetic structure belies recent dispersal in an endangered beach mouse (Peromyscus polionotus trissyllepsis). Conservation Genetics, 16, 915 to 928. doi: 10.1007/s10592-015-0710-8	Conservation Genetics	Conserv. Genet.	Biodiversity Conservation	59.17	2015	Peromyscus polionotus	576108	trissyllepsis	Perdido Key beach mouse	Animalia	Chordata	Mammalia	Rodentia	Cricetidae	N	LC	Non-threatened	NA	0.6	Nearctic	Perdido Key State Park	0	0	0	0	0	0	0	0	0	0	0	1	None	0	0	0	0	0	0	0	0	0	1	0	0	Population
Austin et al. - 2015 - Conspicuous genetic structure belies recent disper.pdf	774	Austin, J. D., Gore, J. A., Greene, D. U., & Gotteland, C. (2015). Conspicuous genetic structure belies recent dispersal in an endangered beach mouse (Peromyscus polionotus trissyllepsis). Conservation Genetics, 16, 915 to 928. doi: 10.1007/s10592-015-0710-8	Conservation Genetics	Conserv. Genet.	Biodiversity Conservation	59.17	2015	Peromyscus polionotus	576108	trissyllepsis	Perdido Key beach mouse	Animalia	Chordata	Mammalia	Rodentia	Cricetidae	N	LC	Non-threatened	NA	0.6	Nearctic	Gulf Island National Seashore	0	0	0	0	0	0	0	0	0	0	0	1	None	0	0	0	0	0	0	0	0	0	1	0	0	Population
Austin et al. - 2015 - Conspicuous genetic structure belies recent disper.pdf	777	Austin, J. D., Gore, J. A., Greene, D. U., & Gotteland, C. (2015). Conspicuous genetic structure belies recent dispersal in an endangered beach mouse (Peromyscus polionotus trissyllepsis). Conservation Genetics, 16, 915 to 928. doi: 10.1007/s10592-015-0710-8	Conservation Genetics	Conserv. Genet.	Biodiversity Conservation	59.17	2015	Peromyscus polionotus	576108	trissyllepsis	Perdido Key beach mouse	Animalia	Chordata	Mammalia	Rodentia	Cricetidae	N	LC	Non-threatened	NA	0.6	Nearctic	Perdido Key State Park	0	0	0	0	0	0	0	0	0	0	0	1	None	0	0	0	0	0	0	0	0	0	1	0	0	Population
Austin et al. - 2015 - Conspicuous genetic structure belies recent disper.pdf	775	Austin, J. D., Gore, J. A., Greene, D. U., & Gotteland, C. (2015). Conspicuous genetic structure belies recent dispersal in an endangered beach mouse (Peromyscus polionotus trissyllepsis). Conservation Genetics, 16, 915 to 928. doi: 10.1007/s10592-015-0710-8	Conservation Genetics	Conserv. Genet.	Biodiversity Conservation	59.17	2015	Peromyscus polionotus	576108	trissyllepsis	Perdido Key beach mouse	Animalia	Chordata	Mammalia	Rodentia	Cricetidae	N	LC	Non-threatened	NA	0.6	Nearctic	Gulf Island National Seashore	0	0	0	0	0	0	0	0	0	0	0	1	None	0	0	0	0	0	0	0	0	0	1	0	0	Population
Austin et al. - 2015 - Conspicuous genetic structure belies recent disper.pdf	778	Austin, J. D., Gore, J. A., Greene, D. U., & Gotteland, C. (2015). Conspicuous genetic structure belies recent dispersal in an endangered beach mouse (Peromyscus polionotus trissyllepsis). Conservation Genetics, 16, 915 to 928. doi: 10.1007/s10592-015-0710-8	Conservation Genetics	Conserv. Genet.	Biodiversity Conservation	59.17	2015	Peromyscus polionotus	576108	trissyllepsis	Perdido Key beach mouse	Animalia	Chordata	Mammalia	Rodentia	Cricetidae	N	LC	Non-threatened	NA	0.6	Nearctic	Perdido Key State Park	0	0	0	0	0	0	0	0	0	0	0	1	None	0	0	0	0	0	0	0	0	0	1	0	0	Population
Baillie-2016-Loss of genetic diversity and red.pdf	625	Baillie, S. M., Muir, A. M., Scribner, K., Bentzen, P., & Krueger, C. C. (2016). Loss of genetic diversity and reduction of genetic distance among lake trout Salvelinus namaycush ecomorphs, Lake Superior 1959 to 2013. Journal of Great Lakes Research, 42, 204 to 216. doi: 10.1016/j.jglr.2016.02.001	Journal of Great Lakes Research	J. Gt. Lakes Res.	Limnology	73.81	2016	Salvelinus namaycush	114152	NA	lake trout	Animalia	Chordata	Actinopterygii	Salmoniformes	Salmonidae	N	NA	Unknown	NA	7	Nearctic	Lake Superior Isle Royale: Lean	0	1	1	0	1	0	0	0	0	0	0	0	Any	0	0	0	1	0	1	0	0	0	1	0	0	Population
Baillie-2016-Loss of genetic diversity and red.pdf	626	Baillie, S. M., Muir, A. M., Scribner, K., Bentzen, P., & Krueger, C. C. (2016). Loss of genetic diversity and reduction of genetic distance among lake trout Salvelinus namaycush ecomorphs, Lake Superior 1959 to 2013. Journal of Great Lakes Research, 42, 204 to 216. doi: 10.1016/j.jglr.2016.02.001	Journal of Great Lakes Research	J. Gt. Lakes Res.	Limnology	73.81	2016	Salvelinus namaycush	114152	NA	lake trout	Animalia	Chordata	Actinopterygii	Salmoniformes	Salmonidae	N	NA	Unknown	NA	7	Nearctic	Lake Superior Isle Royale: humper	0	1	1	0	1	0	0	0	0	0	0	0	Any	0	0	0	1	0	1	0	0	0	1	0	0	Population
Baillie-2016-Loss of genetic diversity and red.pdf	627	Baillie, S. M., Muir, A. M., Scribner, K., Bentzen, P., & Krueger, C. C. (2016). Loss of genetic diversity and reduction of genetic distance among lake trout Salvelinus namaycush ecomorphs, Lake Superior 1959 to 2013. Journal of Great Lakes Research, 42, 204 to 216. doi: 10.1016/j.jglr.2016.02.001	Journal of Great Lakes Research	J. Gt. Lakes Res.	Limnology	73.81	2016	Salvelinus namaycush	114152	NA	lake trout	Animalia	Chordata	Actinopterygii	Salmoniformes	Salmonidae	N	NA	Unknown	NA	7	Nearctic	Lake Superior Isle Royale: Siscowet	0	1	1	0	1	0	0	0	0	0	0	0	Any	0	0	0	1	0	1	0	0	0	1	0	0	Population
Baillie-2016-Loss of genetic diversity and red.pdf	628	Baillie, S. M., Muir, A. M., Scribner, K., Bentzen, P., & Krueger, C. C. (2016). Loss of genetic diversity and reduction of genetic distance among lake trout Salvelinus namaycush ecomorphs, Lake Superior 1959 to 2013. Journal of Great Lakes Research, 42, 204 to 216. doi: 10.1016/j.jglr.2016.02.001	Journal of Great Lakes Research	J. Gt. Lakes Res.	Limnology	73.81	2016	Salvelinus namaycush	114152	NA	lake trout	Animalia	Chordata	Actinopterygii	Salmoniformes	Salmonidae	N	NA	Unknown	NA	7	Nearctic	Lake superior klondike reef Humper	0	1	1	0	1	0	0	0	0	0	0	0	Any	0	0	0	1	0	1	0	0	0	1	0	0	Population
Baillie-2016-Loss of genetic diversity and red.pdf	629	Baillie, S. M., Muir, A. M., Scribner, K., Bentzen, P., & Krueger, C. C. (2016). Loss of genetic diversity and reduction of genetic distance among lake trout Salvelinus namaycush ecomorphs, Lake Superior 1959 to 2013. Journal of Great Lakes Research, 42, 204 to 216. doi: 10.1016/j.jglr.2016.02.001	Journal of Great Lakes Research	J. Gt. Lakes Res.	Limnology	73.81	2016	Salvelinus namaycush	114152	NA	lake trout	Animalia	Chordata	Actinopterygii	Salmoniformes	Salmonidae	N	NA	Unknown	NA	7	Nearctic	Lake superior klondike reef Siscowet	0	1	1	0	1	0	0	0	0	0	0	0	Any	0	0	0	1	0	1	0	0	0	1	0	0	Population
Baillie-2016-Loss of genetic diversity and red.pdf	630	Baillie, S. M., Muir, A. M., Scribner, K., Bentzen, P., & Krueger, C. C. (2016). Loss of genetic diversity and reduction of genetic distance among lake trout Salvelinus namaycush ecomorphs, Lake Superior 1959 to 2013. Journal of Great Lakes Research, 42, 204 to 216. doi: 10.1016/j.jglr.2016.02.001	Journal of Great Lakes Research	J. Gt. Lakes Res.	Limnology	73.81	2016	Salvelinus namaycush	114152	NA	lake trout	Animalia	Chordata	Actinopterygii	Salmoniformes	Salmonidae	N	NA	Unknown	NA	7	Nearctic	Lake superior Stannard rock lean	0	1	1	0	1	0	0	0	0	0	0	0	Any	0	0	0	1	0	1	0	0	0	1	0	0	Population
Baillie-2016-Loss of genetic diversity and red.pdf	631	Baillie, S. M., Muir, A. M., Scribner, K., Bentzen, P., & Krueger, C. C. (2016). Loss of genetic diversity and reduction of genetic distance among lake trout Salvelinus namaycush ecomorphs, Lake Superior 1959 to 2013. Journal of Great Lakes Research, 42, 204 to 216. doi: 10.1016/j.jglr.2016.02.001	Journal of Great Lakes Research	J. Gt. Lakes Res.	Limnology	73.81	2016	Salvelinus namaycush	114152	NA	lake trout	Animalia	Chordata	Actinopterygii	Salmoniformes	Salmonidae	N	NA	Unknown	NA	7	Nearctic	Lake superior Stannard rock siscowet	0	1	1	0	1	0	0	0	0	0	0	0	Any	0	0	0	1	0	1	0	0	0	1	0	0	Population
Baillie-2016-Loss of genetic diversity and red.pdf	618	Baillie, S. M., Muir, A. M., Scribner, K., Bentzen, P., & Krueger, C. C. (2016). Loss of genetic diversity and reduction of genetic distance among lake trout Salvelinus namaycush ecomorphs, Lake Superior 1959 to 2013. Journal of Great Lakes Research, 42, 204 to 216. doi: 10.1016/j.jglr.2016.02.001	Journal of Great Lakes Research	J. Gt. Lakes Res.	Limnology	73.81	2016	Salvelinus namaycush	114152	NA	lake trout	Animalia	Chordata	Actinopterygii	Salmoniformes	Salmonidae	N	NA	Unknown	NA	7	Nearctic	Lake Superior Isle Royale: Lean	0	1	1	0	1	0	0	0	0	0	0	0	Any	0	0	0	1	0	1	0	0	0	1	0	0	Population
Baillie-2016-Loss of genetic diversity and red.pdf	619	Baillie, S. M., Muir, A. M., Scribner, K., Bentzen, P., & Krueger, C. C. (2016). Loss of genetic diversity and reduction of genetic distance among lake trout Salvelinus namaycush ecomorphs, Lake Superior 1959 to 2013. Journal of Great Lakes Research, 42, 204 to 216. doi: 10.1016/j.jglr.2016.02.001	Journal of Great Lakes Research	J. Gt. Lakes Res.	Limnology	73.81	2016	Salvelinus namaycush	114152	NA	lake trout	Animalia	Chordata	Actinopterygii	Salmoniformes	Salmonidae	N	NA	Unknown	NA	7	Nearctic	Lake Superior Isle Royale: humper	0	1	1	0	1	0	0	0	0	0	0	0	Any	0	0	0	1	0	1	0	0	0	1	0	0	Population
Baillie-2016-Loss of genetic diversity and red.pdf	620	Baillie, S. M., Muir, A. M., Scribner, K., Bentzen, P., & Krueger, C. C. (2016). Loss of genetic diversity and reduction of genetic distance among lake trout Salvelinus namaycush ecomorphs, Lake Superior 1959 to 2013. Journal of Great Lakes Research, 42, 204 to 216. doi: 10.1016/j.jglr.2016.02.001	Journal of Great Lakes Research	J. Gt. Lakes Res.	Limnology	73.81	2016	Salvelinus namaycush	114152	NA	lake trout	Animalia	Chordata	Actinopterygii	Salmoniformes	Salmonidae	N	NA	Unknown	NA	7	Nearctic	Lake Superior Isle Royale: Siscowet	0	1	1	0	1	0	0	0	0	0	0	0	Any	0	0	0	1	0	1	0	0	0	1	0	0	Population
Baillie-2016-Loss of genetic diversity and red.pdf	621	Baillie, S. M., Muir, A. M., Scribner, K., Bentzen, P., & Krueger, C. C. (2016). Loss of genetic diversity and reduction of genetic distance among lake trout Salvelinus namaycush ecomorphs, Lake Superior 1959 to 2013. Journal of Great Lakes Research, 42, 204 to 216. doi: 10.1016/j.jglr.2016.02.001	Journal of Great Lakes Research	J. Gt. Lakes Res.	Limnology	73.81	2016	Salvelinus namaycush	114152	NA	lake trout	Animalia	Chordata	Actinopterygii	Salmoniformes	Salmonidae	N	NA	Unknown	NA	7	Nearctic	Lake superior klondike reef Humper	0	1	1	0	1	0	0	0	0	0	0	0	Any	0	0	0	1	0	1	0	0	0	1	0	0	Population
Baillie-2016-Loss of genetic diversity and red.pdf	622	Baillie, S. M., Muir, A. M., Scribner, K., Bentzen, P., & Krueger, C. C. (2016). Loss of genetic diversity and reduction of genetic distance among lake trout Salvelinus namaycush ecomorphs, Lake Superior 1959 to 2013. Journal of Great Lakes Research, 42, 204 to 216. doi: 10.1016/j.jglr.2016.02.001	Journal of Great Lakes Research	J. Gt. Lakes Res.	Limnology	73.81	2016	Salvelinus namaycush	114152	NA	lake trout	Animalia	Chordata	Actinopterygii	Salmoniformes	Salmonidae	N	NA	Unknown	NA	7	Nearctic	Lake superior klondike reef Siscowet	0	1	1	0	1	0	0	0	0	0	0	0	Any	0	0	0	1	0	1	0	0	0	1	0	0	Population
Baillie-2016-Loss of genetic diversity and red.pdf	623	Baillie, S. M., Muir, A. M., Scribner, K., Bentzen, P., & Krueger, C. C. (2016). Loss of genetic diversity and reduction of genetic distance among lake trout Salvelinus namaycush ecomorphs, Lake Superior 1959 to 2013. Journal of Great Lakes Research, 42, 204 to 216. doi: 10.1016/j.jglr.2016.02.001	Journal of Great Lakes Research	J. Gt. Lakes Res.	Limnology	73.81	2016	Salvelinus namaycush	114152	NA	lake trout	Animalia	Chordata	Actinopterygii	Salmoniformes	Salmonidae	N	NA	Unknown	NA	7	Nearctic	Lake superior Stannard rock lean	0	1	1	0	1	0	0	0	0	0	0	0	Any	0	0	0	1	0	1	0	0	0	1	0	0	Population
Baillie-2016-Loss of genetic diversity and red.pdf	624	Baillie, S. M., Muir, A. M., Scribner, K., Bentzen, P., & Krueger, C. C. (2016). Loss of genetic diversity and reduction of genetic distance among lake trout Salvelinus namaycush ecomorphs, Lake Superior 1959 to 2013. Journal of Great Lakes Research, 42, 204 to 216. doi: 10.1016/j.jglr.2016.02.001	Journal of Great Lakes Research	J. Gt. Lakes Res.	Limnology	73.81	2016	Salvelinus namaycush	114152	NA	lake trout	Animalia	Chordata	Actinopterygii	Salmoniformes	Salmonidae	N	NA	Unknown	NA	7	Nearctic	Lake superior Stannard rock siscowet	0	1	1	0	1	0	0	0	0	0	0	0	Any	0	0	0	1	0	1	0	0	0	1	0	0	Population
Baillie-2016-Loss of genetic diversity and red.pdf	635	Baillie, S. M., Muir, A. M., Scribner, K., Bentzen, P., & Krueger, C. C. (2016). Loss of genetic diversity and reduction of genetic distance among lake trout Salvelinus namaycush ecomorphs, Lake Superior 1959 to 2013. Journal of Great Lakes Research, 42, 204 to 216. doi: 10.1016/j.jglr.2016.02.001	Journal of Great Lakes Research	J. Gt. Lakes Res.	Limnology	73.81	2016	Salvelinus namaycush	114152	NA	lake trout	Animalia	Chordata	Actinopterygii	Salmoniformes	Salmonidae	N	NA	Unknown	NA	7	Nearctic	Lake Superior Isle Royale: Lean	0	1	1	0	1	0	0	0	0	0	0	0	Any	0	0	0	1	0	1	0	0	0	1	0	0	Population
Baillie-2016-Loss of genetic diversity and red.pdf	636	Baillie, S. M., Muir, A. M., Scribner, K., Bentzen, P., & Krueger, C. C. (2016). Loss of genetic diversity and reduction of genetic distance among lake trout Salvelinus namaycush ecomorphs, Lake Superior 1959 to 2013. Journal of Great Lakes Research, 42, 204 to 216. doi: 10.1016/j.jglr.2016.02.001	Journal of Great Lakes Research	J. Gt. Lakes Res.	Limnology	73.81	2016	Salvelinus namaycush	114152	NA	lake trout	Animalia	Chordata	Actinopterygii	Salmoniformes	Salmonidae	N	NA	Unknown	NA	7	Nearctic	Lake Superior Isle Royale: humper	0	1	1	0	1	0	0	0	0	0	0	0	Any	0	0	0	1	0	1	0	0	0	1	0	0	Population
Baillie-2016-Loss of genetic diversity and red.pdf	637	Baillie, S. M., Muir, A. M., Scribner, K., Bentzen, P., & Krueger, C. C. (2016). Loss of genetic diversity and reduction of genetic distance among lake trout Salvelinus namaycush ecomorphs, Lake Superior 1959 to 2013. Journal of Great Lakes Research, 42, 204 to 216. doi: 10.1016/j.jglr.2016.02.001	Journal of Great Lakes Research	J. Gt. Lakes Res.	Limnology	73.81	2016	Salvelinus namaycush	114152	NA	lake trout	Animalia	Chordata	Actinopterygii	Salmoniformes	Salmonidae	N	NA	Unknown	NA	7	Nearctic	Lake Superior Isle Royale: Siscowet	0	1	1	0	1	0	0	0	0	0	0	0	Any	0	0	0	1	0	1	0	0	0	1	0	0	Population
Baillie-2016-Loss of genetic diversity and red.pdf	638	Baillie, S. M., Muir, A. M., Scribner, K., Bentzen, P., & Krueger, C. C. (2016). Loss of genetic diversity and reduction of genetic distance among lake trout Salvelinus namaycush ecomorphs, Lake Superior 1959 to 2013. Journal of Great Lakes Research, 42, 204 to 216. doi: 10.1016/j.jglr.2016.02.001	Journal of Great Lakes Research	J. Gt. Lakes Res.	Limnology	73.81	2016	Salvelinus namaycush	114152	NA	lake trout	Animalia	Chordata	Actinopterygii	Salmoniformes	Salmonidae	N	NA	Unknown	NA	7	Nearctic	Lake superior klondike reef humper	0	1	1	0	1	0	0	0	0	0	0	0	Any	0	0	0	1	0	1	0	0	0	1	0	0	Population
Baillie-2016-Loss of genetic diversity and red.pdf	639	Baillie, S. M., Muir, A. M., Scribner, K., Bentzen, P., & Krueger, C. C. (2016). Loss of genetic diversity and reduction of genetic distance among lake trout Salvelinus namaycush ecomorphs, Lake Superior 1959 to 2013. Journal of Great Lakes Research, 42, 204 to 216. doi: 10.1016/j.jglr.2016.02.001	Journal of Great Lakes Research	J. Gt. Lakes Res.	Limnology	73.81	2016	Salvelinus namaycush	114152	NA	lake trout	Animalia	Chordata	Actinopterygii	Salmoniformes	Salmonidae	N	NA	Unknown	NA	7	Nearctic	Lake superior all ecomorphs all sites	0	1	1	0	1	0	0	0	0	0	0	0	Any	0	0	0	1	0	1	0	0	0	1	0	0	Mixed
Bateson-2014-Genetic restoration of a threaten.pdf	863	Bateson, Z. W., Dunn, P. O., Hull, S. D., Henschen, A. E., Johnson, J. A., & Whittingham, L. A. (2014). Genetic restoration of a threatened population of greater prairie-chickens. Biological Conservation, 174, 12 to 19. doi: 10.1016/j.biocon.2014.03.008	Biological Conservation	Biol. Conserv.	Biodiversity Conservation	90.83	2014	Tympanuchus cupido	728073	pinnatus	greater prairie-chicken	Animalia	Chordata	Aves	Galliformes	Phasianidae	N	NT	Non-threatened	NA	2.6	Nearctic	USA, Wisconsin	0	0	0	0	0	0	0	0	0	0	0	1	None	0	0	0	0	0	0	0	0	0	1	0	0	Population
Bateson-2014-Genetic restoration of a threaten.pdf	868	Bateson, Z. W., Dunn, P. O., Hull, S. D., Henschen, A. E., Johnson, J. A., & Whittingham, L. A. (2014). Genetic restoration of a threatened population of greater prairie-chickens. Biological Conservation, 174, 12 to 19. doi: 10.1016/j.biocon.2014.03.008	Biological Conservation	Biol. Conserv.	Biodiversity Conservation	90.83	2014	Tympanuchus cupido	728073	pinnatus	greater prairie-chicken	Animalia	Chordata	Aves	Galliformes	Phasianidae	N	NT	Non-threatened	NA	2.6	Nearctic	USA, Wisconsin	0	0	0	0	0	0	0	0	0	0	0	1	None	0	0	0	0	0	0	0	0	0	1	0	0	Population
Bateson-2014-Genetic restoration of a threaten.pdf	864	Bateson, Z. W., Dunn, P. O., Hull, S. D., Henschen, A. E., Johnson, J. A., & Whittingham, L. A. (2014). Genetic restoration of a threatened population of greater prairie-chickens. Biological Conservation, 174, 12 to 19. doi: 10.1016/j.biocon.2014.03.008	Biological Conservation	Biol. Conserv.	Biodiversity Conservation	90.83	2014	Tympanuchus cupido	728073	pinnatus	greater prairie-chicken	Animalia	Chordata	Aves	Galliformes	Phasianidae	N	NT	Non-threatened	NA	2.6	Nearctic	USA, Wisconsin	0	0	0	0	0	0	0	0	0	0	0	1	None	0	0	0	0	0	0	0	0	0	1	0	0	Population
Bateson-2014-Genetic restoration of a threaten.pdf	865	Bateson, Z. W., Dunn, P. O., Hull, S. D., Henschen, A. E., Johnson, J. A., & Whittingham, L. A. (2014). Genetic restoration of a threatened population of greater prairie-chickens. Biological Conservation, 174, 12 to 19. doi: 10.1016/j.biocon.2014.03.008	Biological Conservation	Biol. Conserv.	Biodiversity Conservation	90.83	2014	Tympanuchus cupido	728073	pinnatus	greater prairie-chicken	Animalia	Chordata	Aves	Galliformes	Phasianidae	N	NT	Non-threatened	NA	2.6	Nearctic	USA, Wisconsin	0	0	0	0	0	0	0	0	0	0	0	1	None	0	0	0	0	0	0	0	0	0	1	0	0	Population
Bateson-2014-Genetic restoration of a threaten.pdf	866	Bateson, Z. W., Dunn, P. O., Hull, S. D., Henschen, A. E., Johnson, J. A., & Whittingham, L. A. (2014). Genetic restoration of a threatened population of greater prairie-chickens. Biological Conservation, 174, 12 to 19. doi: 10.1016/j.biocon.2014.03.008	Biological Conservation	Biol. Conserv.	Biodiversity Conservation	90.83	2014	Tympanuchus cupido	728073	pinnatus	greater prairie-chicken	Animalia	Chordata	Aves	Galliformes	Phasianidae	N	NT	Non-threatened	NA	2.6	Nearctic	USA, Wisconsin	0	0	0	0	0	0	0	0	0	0	0	1	None	0	0	0	0	0	0	0	0	0	1	0	0	Population
Benavente et al. - 2015 - Temporal Genetic Variance and Propagule-Driven Gen.pdf	1085	Benavente, J. N., Seeb, L. W., Seeb, J. E., Arismendi, I., Hern¬∑ndez, C. E., Gajardo, G., √ñ Gomez-Uchida, D. (2015). Temporal genetic variance and propagule-driven genetic structure characterize naturalized rainbow trout (Oncorhynchus mykiss) from a patagonian lake impacted by trout farming. PLoS ONE, 10, e0142040. doi: 10.1371/journal.pone.0142040	PLoS ONE	PLoS One	Multidisciplinary Sciences	64.58	2015	Oncorhynchus mykiss	165368	NA	Rainbow Trout	Animalia	Chordata	Actinopterygii	Salmoniformes	Salmonidae	Y	NA	Unknown	NA	4	Neotropic	Yerbas Buenas (Spring vs Winter)	0	0	0	0	0	0	0	0	0	0	0	1	None	0	1	0	0	0	0	0	0	0	1	0	0	Population
Benavente et al. - 2015 - Temporal Genetic Variance and Propagule-Driven Gen.pdf	1086	Benavente, J. N., Seeb, L. W., Seeb, J. E., Arismendi, I., Hern¬∑ndez, C. E., Gajardo, G., √ñ Gomez-Uchida, D. (2015). Temporal genetic variance and propagule-driven genetic structure characterize naturalized rainbow trout (Oncorhynchus mykiss) from a patagonian lake impacted by trout farming. PLoS ONE, 10, e0142040. doi: 10.1371/journal.pone.0142040	PLoS ONE	PLoS One	Multidisciplinary Sciences	64.58	2015	Oncorhynchus mykiss	165368	NA	Rainbow Trout	Animalia	Chordata	Actinopterygii	Salmoniformes	Salmonidae	Y	NA	Unknown	NA	4	Neotropic	Tepu (Spring vs Winter)	0	0	0	0	0	0	0	0	0	0	0	1	None	0	1	0	0	0	0	0	0	0	1	0	0	Population
Benavente et al. - 2015 - Temporal Genetic Variance and Propagule-Driven Gen.pdf	A_170	Benavente, J. N., Seeb, L. W., Seeb, J. E., Arismendi, I., Hern¬∑ndez, C. E., Gajardo, G., √ñ Gomez-Uchida, D. (2015). Temporal genetic variance and propagule-driven genetic structure characterize naturalized rainbow trout (Oncorhynchus mykiss) from a patagonian lake impacted by trout farming. PLoS ONE, 10, e0142040. doi: 10.1371/journal.pone.0142040	PLoS ONE	PLoS One	Multidisciplinary Sciences	64.58	2015	Oncorhynchus mykiss	165368	NA	Rainbow Trout	Animalia	Chordata	Actinopterygii	Salmoniformes	Salmonidae	Y	NA	Unknown	NA	4	Neotropic	Yerbas Buenas (Spring vs Winter)	0	0	0	0	0	0	0	0	0	0	0	1	None	0	1	0	0	0	0	0	0	0	1	0	0	Population
Benavente et al. - 2015 - Temporal Genetic Variance and Propagule-Driven Gen.pdf	A_171	Benavente, J. N., Seeb, L. W., Seeb, J. E., Arismendi, I., Hern¬∑ndez, C. E., Gajardo, G., √ñ Gomez-Uchida, D. (2015). Temporal genetic variance and propagule-driven genetic structure characterize naturalized rainbow trout (Oncorhynchus mykiss) from a patagonian lake impacted by trout farming. PLoS ONE, 10, e0142040. doi: 10.1371/journal.pone.0142040	PLoS ONE	PLoS One	Multidisciplinary Sciences	64.58	2015	Oncorhynchus mykiss	165368	NA	Rainbow Trout	Animalia	Chordata	Actinopterygii	Salmoniformes	Salmonidae	Y	NA	Unknown	NA	4	Neotropic	Tepu (Spring vs Winter)	0	0	0	0	0	0	0	0	0	0	0	1	None	0	1	0	0	0	0	0	0	0	1	0	0	Population
Bingham et al. - 2014 - Loss of Genetic Integrity in Hatchery Steelhead Pr.pdf	3216	Bingham, D. M., Kennedy, B. M., Hanson, K. C., & Smith, C. T. (2014). Loss of Genetic Integrity in Hatchery Steelhead Produced by Juvenile-Based Broodstock and Wild Integration: Conflicts in Production and Conservation Goals. North American Journal of Fisheries Management, 34, 609 to 620. doi: 10.1080/02755947.2014.901257	North American Journal of Fisheries Management	North Am. J. Fish Manage.	Fisheries	30	2014	Oncorhynchus mykiss	165368	NA	Steelhead	Animalia	Chordata	Actinopterygii	Salmoniformes	Salmonidae	Y	NA	Unknown	Domestic	4	Nearctic	Abernathy Creek, Washington (B)	0	0	0	1	0	0	0	0	0	0	0	0	Any	0	0	0	0	0	0	0	1	0	1	0	0	Population
Bingham et al. - 2014 - Loss of Genetic Integrity in Hatchery Steelhead Pr.pdf	3217	Bingham, D. M., Kennedy, B. M., Hanson, K. C., & Smith, C. T. (2014). Loss of Genetic Integrity in Hatchery Steelhead Produced by Juvenile-Based Broodstock and Wild Integration: Conflicts in Production and Conservation Goals. North American Journal of Fisheries Management, 34, 609 to 620. doi: 10.1080/02755947.2014.901257	North American Journal of Fisheries Management	North Am. J. Fish Manage.	Fisheries	30	2014	Oncorhynchus mykiss	165368	NA	Steelhead	Animalia	Chordata	Actinopterygii	Salmoniformes	Salmonidae	Y	NA	Unknown	Domestic	4	Nearctic	Abernathy Creek, Washington (H)	0	0	0	1	0	0	0	0	0	0	0	0	Any	0	0	0	0	0	0	0	1	0	1	0	0	Population
Bingham et al. - 2014 - Loss of Genetic Integrity in Hatchery Steelhead Pr.pdf	3218	Bingham, D. M., Kennedy, B. M., Hanson, K. C., & Smith, C. T. (2014). Loss of Genetic Integrity in Hatchery Steelhead Produced by Juvenile-Based Broodstock and Wild Integration: Conflicts in Production and Conservation Goals. North American Journal of Fisheries Management, 34, 609 to 620. doi: 10.1080/02755947.2014.901257	North American Journal of Fisheries Management	North Am. J. Fish Manage.	Fisheries	30	2014	Oncorhynchus mykiss	165368	NA	Steelhead	Animalia	Chordata	Actinopterygii	Salmoniformes	Salmonidae	Y	NA	Unknown	Domestic	4	Nearctic	Abernathy Creek, Washington (W)	0	0	0	1	0	0	0	0	0	0	0	0	Any	0	0	0	0	0	0	0	1	0	1	0	0	Population
Binks et al. - 2007 - Rapid evolutionary responses in a translocated pop.pdf	551	Binks, R. M., Kennington, W. J., & Johnson, M. S. (2007). Rapid evolutionary responses in a translocated population of intertidal snail (Bembicium vittatum) utilise variation from different source populations. Conservation Genetics, 8, 1421 to 1429. doi: 10.1007/s10592-007-9293-3	Conservation Genetics	Conserv. Genet.	Biodiversity Conservation	59.17	2007	Bembicium vittatum	689740	NA	NA	Animalia	Mollusca	Gastropoda	Littorinimorpha	Littorinidae	N	NA	Unknown	NA	1.5	Temperate Australasia	Fremantle, Australia	0	0	0	0	0	0	0	0	0	0	0	1	None	0	0	0	0	0	0	0	0	1	1	0	0	Population
Binks et al. - 2007 - Rapid evolutionary responses in a translocated pop.pdf	552	Binks, R. M., Kennington, W. J., & Johnson, M. S. (2007). Rapid evolutionary responses in a translocated population of intertidal snail (Bembicium vittatum) utilise variation from different source populations. Conservation Genetics, 8, 1421 to 1429. doi: 10.1007/s10592-007-9293-3	Conservation Genetics	Conserv. Genet.	Biodiversity Conservation	59.17	2007	Bembicium vittatum	689740	NA	NA	Animalia	Mollusca	Gastropoda	Littorinimorpha	Littorinidae	N	NA	Unknown	NA	1.5	Temperate Australasia	Fremantle, Australia	0	0	0	0	0	0	0	0	0	0	0	1	None	0	0	0	0	0	0	0	0	1	1	0	0	Population
Bouzat et al. - 2009 - Beyond the beneficial effects of translocations as.pdf	783	Bouzat, J. L., Johnson, J. A., Toepfer, J. E., Simpson, S. A., Esker, T. L., & Westemeier, R. L. (2009). Beyond the beneficial effects of translocations as an effective tool for the genetic restoration of isolated populations. Conservation Genetics, 10, 191 to 201. doi: 10.1007/s10592-008-9547-8	Conservation Genetics	Conserv. Genet.	Biodiversity Conservation	59.17	2009	Tympanuchus cupido	728073	pinnatus	Greater prairie-chicken	Animalia	Chordata	Aves	Galliformes	Phasianidae	N	NT	Non-threatened	NA	2.6	Nearctic	Illinois	0	0	1	0	0	1	0	0	0	0	0	0	Any	0	0	1	1	0	1	0	0	0	1	0	0	Population
Casas-Marce et al. - 2013 - Genetics at the verge of extinction insights from.pdf	658	Casas-Marce, M., Soriano, L., Lƒ±pez-Bao, J. V, & Godoy, J. A. (2013). Genetics at the verge of extinction: Insights from the Iberian lynx. Molecular Ecology, 22, 5503 to 5515. doi: 10.1111/mec.12498	Molecular Ecology	Mol. Ecol.	Ecology	90.66	2013	Lynx pardinus	442049	NA	iberian lynx	Animalia	Chordata	Mammalia	Carnivora	Felidae	N	EN	Threatened	NA	5	Palearctic	Donana	0	0	0	1	0	1	0	0	0	0	0	0	Any	0	0	1	0	0	1	0	0	0	1	0	0	Population
Casas-Marce et al. - 2013 - Genetics at the verge of extinction insights from.pdf	659	Casas-Marce, M., Soriano, L., Lƒ±pez-Bao, J. V, & Godoy, J. A. (2013). Genetics at the verge of extinction: Insights from the Iberian lynx. Molecular Ecology, 22, 5503 to 5515. doi: 10.1111/mec.12498	Molecular Ecology	Mol. Ecol.	Ecology	90.66	2013	Lynx pardinus	442049	NA	iberian lynx	Animalia	Chordata	Mammalia	Carnivora	Felidae	N	EN	Threatened	NA	5	Palearctic	Andujar	0	0	0	1	0	1	0	0	0	0	0	0	Any	0	0	1	0	0	1	0	0	0	1	0	0	Population
Casas-Marce et al. - 2017 - Spatiotemporal Dynamics of Genetic Variation in th.pdf	668	Casas-Marce, M., Marmesat, E., Soriano, L., Mart√ånez-Cruz, B., Lucena-Perez, M., Nocete, F., √ñ Godoy, J. A. (2017). Spatiotemporal dynamics of genetic variation in the iberian lynx along its path to extinction reconstructed with ancient DNA. Molecular Biology and Evolution, 34, 2893 to 2907. doi: 10.1093/molbev/msx222	Molecular Biology and Evolution	Mol. Biol. Evol.	Genetics & Heredity	97.44	2017	Lynx pardinus	442049	NA	iberian lynx	Animalia	Chordata	Mammalia	Carnivora	Felidae	N	EN	Threatened	NA	5	Palearctic	Central range	0	0	0	1	0	1	0	0	0	0	0	0	Any	0	0	1	0	0	1	0	0	0	1	0	0	Population
Casas-Marce et al. - 2017 - Spatiotemporal Dynamics of Genetic Variation in th.pdf	667	Casas-Marce, M., Marmesat, E., Soriano, L., Mart√ånez-Cruz, B., Lucena-Perez, M., Nocete, F., √ñ Godoy, J. A. (2017). Spatiotemporal dynamics of genetic variation in the iberian lynx along its path to extinction reconstructed with ancient DNA. Molecular Biology and Evolution, 34, 2893 to 2907. doi: 10.1093/molbev/msx222	Molecular Biology and Evolution	Mol. Biol. Evol.	Genetics & Heredity	97.44	2017	Lynx pardinus	442049	NA	iberian lynx	Animalia	Chordata	Mammalia	Carnivora	Felidae	N	EN	Threatened	NA	5	Palearctic	Montes de Toledo	0	0	0	1	0	1	0	0	0	0	0	0	Any	0	0	1	0	0	1	0	0	0	1	0	0	Population
Casas-Marce et al. - 2017 - Spatiotemporal Dynamics of Genetic Variation in th.pdf	670	Casas-Marce, M., Marmesat, E., Soriano, L., Mart√ånez-Cruz, B., Lucena-Perez, M., Nocete, F., √ñ Godoy, J. A. (2017). Spatiotemporal dynamics of genetic variation in the iberian lynx along its path to extinction reconstructed with ancient DNA. Molecular Biology and Evolution, 34, 2893 to 2907. doi: 10.1093/molbev/msx222	Molecular Biology and Evolution	Mol. Biol. Evol.	Genetics & Heredity	97.44	2017	Lynx pardinus	442049	NA	iberian lynx	Animalia	Chordata	Mammalia	Carnivora	Felidae	N	EN	Threatened	NA	5	Palearctic	Dov‚àö¬£na	0	0	0	0	0	1	0	0	0	0	0	0	Any	0	1	1	1	0	1	0	0	1	1	0	0	Population
Casas-Marce et al. - 2017 - Spatiotemporal Dynamics of Genetic Variation in th.pdf	669	Casas-Marce, M., Marmesat, E., Soriano, L., Mart√ånez-Cruz, B., Lucena-Perez, M., Nocete, F., √ñ Godoy, J. A. (2017). Spatiotemporal dynamics of genetic variation in the iberian lynx along its path to extinction reconstructed with ancient DNA. Molecular Biology and Evolution, 34, 2893 to 2907. doi: 10.1093/molbev/msx222	Molecular Biology and Evolution	Mol. Biol. Evol.	Genetics & Heredity	97.44	2017	Lynx pardinus	442049	NA	iberian lynx	Animalia	Chordata	Mammalia	Carnivora	Felidae	N	EN	Threatened	NA	5	Palearctic	E Sierra Moreno	0	0	0	1	0	1	0	0	0	0	0	0	Any	0	1	1	1	0	1	0	0	1	1	0	0	Population
Casas-Marce et al. - 2017 - Spatiotemporal Dynamics of Genetic Variation in th.pdf	663	Casas-Marce, M., Marmesat, E., Soriano, L., Mart√ånez-Cruz, B., Lucena-Perez, M., Nocete, F., √ñ Godoy, J. A. (2017). Spatiotemporal dynamics of genetic variation in the iberian lynx along its path to extinction reconstructed with ancient DNA. Molecular Biology and Evolution, 34, 2893 to 2907. doi: 10.1093/molbev/msx222	Molecular Biology and Evolution	Mol. Biol. Evol.	Genetics & Heredity	97.44	2017	Lynx pardinus	442049	NA	iberian lynx	Animalia	Chordata	Mammalia	Carnivora	Felidae	N	EN	Threatened	NA	5	Palearctic	Iberia	0	0	0	1	0	1	0	0	0	0	0	0	Any	0	0	1	0	0	1	0	0	0	1	0	0	Population
Casas-Marce et al. - 2017 - Spatiotemporal Dynamics of Genetic Variation in th.pdf	662	Casas-Marce, M., Marmesat, E., Soriano, L., Mart√ånez-Cruz, B., Lucena-Perez, M., Nocete, F., √ñ Godoy, J. A. (2017). Spatiotemporal dynamics of genetic variation in the iberian lynx along its path to extinction reconstructed with ancient DNA. Molecular Biology and Evolution, 34, 2893 to 2907. doi: 10.1093/molbev/msx222	Molecular Biology and Evolution	Mol. Biol. Evol.	Genetics & Heredity	97.44	2017	Lynx pardinus	442049	NA	iberian lynx	Animalia	Chordata	Mammalia	Carnivora	Felidae	N	EN	Threatened	NA	5	Palearctic	Iberia	0	0	0	1	0	1	0	0	0	0	0	0	Any	0	1	1	1	0	1	0	0	1	1	0	0	Population
Christie et al. - 2012 - Effective size of a wild salmonid population is gr.pdf	3232	Christie, M. R., Marine, M. L., French, R. A., Waples, R. S., & Blouin, M. S. (2012). Effective size of a wild salmonid population is greatly reduced by hatchery supplementation. Heredity, 109, 254 to 260. doi: 10.1038/hdy.2012.39	Heredity	Heredity	Ecology	74.4	2012	Oncorhynchus mykiss	165368	NA	Steelhead	Animalia	Chordata	Actinopterygii	Salmoniformes	Salmonidae	Y	NA	Unknown	Domestic	4	Nearctic	Hood River, Oregon, USA (Wild)	0	0	0	1	0	1	0	0	0	0	0	0	Any	0	0	0	0	0	0	0	0	0	1	0	0	Mixed
Ciborowski et al. - 2007 - Stocking may increase mitochondrial DNA diversity .pdf	3045	Ciborowski, K. L., Consuegra, S., Garc√åa De Le¬∑niz, C., Wang, J., Beaumont, M. A., & Jordan, W. C. (2007). Stocking may increase mitochondrial DNA diversity but fails to halt the decline of endangered Atlantic salmon populations. Conservation Genetics, 8, 1355 to 1367. doi: 10.1007/s10592-007-9286-2	Conservation Genetics	Conserv. Genet.	Biodiversity Conservation	59.17	2007	Salmo salar	688328	NA	Atlantic salmon	Animalia	Chordata	Actinopterygii	Salmoniformes	Salmonidae	N	LC	Non-threatened	NA	3.65	Palearctic	Ason River, Spain	1	0	0	1	0	1	0	0	0	0	0	0	Any	0	0	0	0	0	0	0	0	0	1	0	0	Population
Ciborowski et al. - 2007 - Stocking may increase mitochondrial DNA diversity .pdf	3047	Ciborowski, K. L., Consuegra, S., Garc√åa De Le¬∑niz, C., Wang, J., Beaumont, M. A., & Jordan, W. C. (2007). Stocking may increase mitochondrial DNA diversity but fails to halt the decline of endangered Atlantic salmon populations. Conservation Genetics, 8, 1355 to 1367. doi: 10.1007/s10592-007-9286-2	Conservation Genetics	Conserv. Genet.	Biodiversity Conservation	59.17	2007	Salmo salar	688328	NA	Atlantic salmon	Animalia	Chordata	Actinopterygii	Salmoniformes	Salmonidae	N	LC	Non-threatened	NA	3.65	Palearctic	Nansa River, Spain	0	0	0	1	0	1	0	0	0	0	0	0	Any	0	0	0	0	0	0	0	0	0	1	0	0	Population
Ciborowski et al. - 2007 - Stocking may increase mitochondrial DNA diversity .pdf	3048	Ciborowski, K. L., Consuegra, S., Garc√åa De Le¬∑niz, C., Wang, J., Beaumont, M. A., & Jordan, W. C. (2007). Stocking may increase mitochondrial DNA diversity but fails to halt the decline of endangered Atlantic salmon populations. Conservation Genetics, 8, 1355 to 1367. doi: 10.1007/s10592-007-9286-2	Conservation Genetics	Conserv. Genet.	Biodiversity Conservation	59.17	2007	Salmo salar	688328	NA	Atlantic salmon	Animalia	Chordata	Actinopterygii	Salmoniformes	Salmonidae	N	LC	Non-threatened	NA	3.65	Palearctic	Pas River, Spain	1	0	0	1	0	1	0	0	0	0	0	0	Any	0	0	0	0	0	0	0	0	0	1	0	0	Population
Ciborowski et al. - 2017 - Temporal and spatial instability in neutral and ad.pdf	2235	Ciborowski, K., Jordan, W. C., Garcia De Leaniz, C., & Consuegra, S. (2017). Temporal and spatial instability in neutral and adaptive (MHC) genetic variation in marginal salmon populations. Scientific Reports, 7, 1 to 11. doi: 10.1038/srep42416	Scientific Reports	Sci Rep	Multidisciplinary Sciences	77.08	2017	Salmo salar	688328	NA	Atlantic Salmon	Animalia	Chordata	Actinopterygii	Salmoniformes	Salmonidae	N	LC	Non-threatened	NA	3.65	Palearctic	Deva	0	0	0	0	0	0	0	0	1	0	0	0	Any	0	0	0	0	0	1	0	0	0	1	0	0	Population
Ciborowski et al. - 2017 - Temporal and spatial instability in neutral and ad.pdf	2231	Ciborowski, K., Jordan, W. C., Garcia De Leaniz, C., & Consuegra, S. (2017). Temporal and spatial instability in neutral and adaptive (MHC) genetic variation in marginal salmon populations. Scientific Reports, 7, 1 to 11. doi: 10.1038/srep42416	Scientific Reports	Sci Rep	Multidisciplinary Sciences	77.08	2017	Salmo salar	688328	NA	Atlantic Salmon	Animalia	Chordata	Actinopterygii	Salmoniformes	Salmonidae	N	LC	Non-threatened	NA	3.65	Palearctic	Deva	0	0	0	0	0	0	0	0	1	0	0	0	Any	0	0	0	0	0	1	0	0	0	1	0	0	Population
Ciborowski et al. - 2017 - Temporal and spatial instability in neutral and ad.pdf	2234	Ciborowski, K., Jordan, W. C., Garcia De Leaniz, C., & Consuegra, S. (2017). Temporal and spatial instability in neutral and adaptive (MHC) genetic variation in marginal salmon populations. Scientific Reports, 7, 1 to 11. doi: 10.1038/srep42416	Scientific Reports	Sci Rep	Multidisciplinary Sciences	77.08	2017	Salmo salar	688328	NA	Atlantic Salmon	Animalia	Chordata	Actinopterygii	Salmoniformes	Salmonidae	N	LC	Non-threatened	NA	3.65	Palearctic	Ason	0	0	0	0	0	0	0	0	1	0	0	0	Any	0	0	0	0	0	1	0	0	0	1	0	0	Population
Ciborowski et al. - 2017 - Temporal and spatial instability in neutral and ad.pdf	2230	Ciborowski, K., Jordan, W. C., Garcia De Leaniz, C., & Consuegra, S. (2017). Temporal and spatial instability in neutral and adaptive (MHC) genetic variation in marginal salmon populations. Scientific Reports, 7, 1 to 11. doi: 10.1038/srep42416	Scientific Reports	Sci Rep	Multidisciplinary Sciences	77.08	2017	Salmo salar	688328	NA	Atlantic Salmon	Animalia	Chordata	Actinopterygii	Salmoniformes	Salmonidae	N	LC	Non-threatened	NA	3.65	Palearctic	Ason	0	0	0	0	0	0	0	0	1	0	0	0	Any	0	0	0	0	0	1	0	0	0	1	0	0	Population
Ciborowski et al. - 2017 - Temporal and spatial instability in neutral and ad.pdf	2236	Ciborowski, K., Jordan, W. C., Garcia De Leaniz, C., & Consuegra, S. (2017). Temporal and spatial instability in neutral and adaptive (MHC) genetic variation in marginal salmon populations. Scientific Reports, 7, 1 to 11. doi: 10.1038/srep42416	Scientific Reports	Sci Rep	Multidisciplinary Sciences	77.08	2017	Salmo salar	688328	NA	Atlantic Salmon	Animalia	Chordata	Actinopterygii	Salmoniformes	Salmonidae	N	LC	Non-threatened	NA	3.65	Palearctic	Nansa	0	0	0	0	0	0	0	0	1	0	0	0	Any	0	0	0	0	0	1	0	0	0	1	0	0	Population
Ciborowski et al. - 2017 - Temporal and spatial instability in neutral and ad.pdf	2232	Ciborowski, K., Jordan, W. C., Garcia De Leaniz, C., & Consuegra, S. (2017). Temporal and spatial instability in neutral and adaptive (MHC) genetic variation in marginal salmon populations. Scientific Reports, 7, 1 to 11. doi: 10.1038/srep42416	Scientific Reports	Sci Rep	Multidisciplinary Sciences	77.08	2017	Salmo salar	688328	NA	Atlantic Salmon	Animalia	Chordata	Actinopterygii	Salmoniformes	Salmonidae	N	LC	Non-threatened	NA	3.65	Palearctic	Nansa	0	0	0	0	0	0	0	0	1	0	0	0	Any	0	0	0	0	0	1	0	0	0	1	0	0	Population
Ciborowski et al. - 2017 - Temporal and spatial instability in neutral and ad.pdf	2237	Ciborowski, K., Jordan, W. C., Garcia De Leaniz, C., & Consuegra, S. (2017). Temporal and spatial instability in neutral and adaptive (MHC) genetic variation in marginal salmon populations. Scientific Reports, 7, 1 to 11. doi: 10.1038/srep42416	Scientific Reports	Sci Rep	Multidisciplinary Sciences	77.08	2017	Salmo salar	688328	NA	Atlantic Salmon	Animalia	Chordata	Actinopterygii	Salmoniformes	Salmonidae	N	LC	Non-threatened	NA	3.65	Palearctic	Pas	0	0	0	0	0	0	0	0	1	0	0	0	Any	0	0	0	0	0	1	0	0	0	1	0	0	Population
Ciborowski et al. - 2017 - Temporal and spatial instability in neutral and ad.pdf	2233	Ciborowski, K., Jordan, W. C., Garcia De Leaniz, C., & Consuegra, S. (2017). Temporal and spatial instability in neutral and adaptive (MHC) genetic variation in marginal salmon populations. Scientific Reports, 7, 1 to 11. doi: 10.1038/srep42416	Scientific Reports	Sci Rep	Multidisciplinary Sciences	77.08	2017	Salmo salar	688328	NA	Atlantic Salmon	Animalia	Chordata	Actinopterygii	Salmoniformes	Salmonidae	N	LC	Non-threatened	NA	3.65	Palearctic	Pas	0	0	0	0	0	0	0	0	1	0	0	0	Any	0	0	0	0	0	1	0	0	0	1	0	0	Population
Ciborowski et al. - 2017 - Temporal and spatial instability in neutral and ad.pdf	2242	Ciborowski, K., Jordan, W. C., Garcia De Leaniz, C., & Consuegra, S. (2017). Temporal and spatial instability in neutral and adaptive (MHC) genetic variation in marginal salmon populations. Scientific Reports, 7, 1 to 11. doi: 10.1038/srep42416	Scientific Reports	Sci Rep	Multidisciplinary Sciences	77.08	2017	Salmo salar	688328	NA	Atlantic Salmon	Animalia	Chordata	Actinopterygii	Salmoniformes	Salmonidae	N	LC	Non-threatened	NA	3.65	Palearctic	Ason	0	0	0	0	0	0	0	0	1	0	0	0	Any	0	0	0	0	0	1	0	0	0	1	0	0	Population
Ciborowski et al. - 2017 - Temporal and spatial instability in neutral and ad.pdf	2243	Ciborowski, K., Jordan, W. C., Garcia De Leaniz, C., & Consuegra, S. (2017). Temporal and spatial instability in neutral and adaptive (MHC) genetic variation in marginal salmon populations. Scientific Reports, 7, 1 to 11. doi: 10.1038/srep42416	Scientific Reports	Sci Rep	Multidisciplinary Sciences	77.08	2017	Salmo salar	688328	NA	Atlantic Salmon	Animalia	Chordata	Actinopterygii	Salmoniformes	Salmonidae	N	LC	Non-threatened	NA	3.65	Palearctic	Deva	0	0	0	0	0	0	0	0	1	0	0	0	Any	0	0	0	0	0	1	0	0	0	1	0	0	Population
Ciborowski et al. - 2017 - Temporal and spatial instability in neutral and ad.pdf	2244	Ciborowski, K., Jordan, W. C., Garcia De Leaniz, C., & Consuegra, S. (2017). Temporal and spatial instability in neutral and adaptive (MHC) genetic variation in marginal salmon populations. Scientific Reports, 7, 1 to 11. doi: 10.1038/srep42416	Scientific Reports	Sci Rep	Multidisciplinary Sciences	77.08	2017	Salmo salar	688328	NA	Atlantic Salmon	Animalia	Chordata	Actinopterygii	Salmoniformes	Salmonidae	N	LC	Non-threatened	NA	3.65	Palearctic	Nansa	0	0	0	0	0	0	0	0	1	0	0	0	Any	0	0	0	0	0	1	0	0	0	1	0	0	Population
Ciborowski et al. - 2017 - Temporal and spatial instability in neutral and ad.pdf	2245	Ciborowski, K., Jordan, W. C., Garcia De Leaniz, C., & Consuegra, S. (2017). Temporal and spatial instability in neutral and adaptive (MHC) genetic variation in marginal salmon populations. Scientific Reports, 7, 1 to 11. doi: 10.1038/srep42416	Scientific Reports	Sci Rep	Multidisciplinary Sciences	77.08	2017	Salmo salar	688328	NA	Atlantic Salmon	Animalia	Chordata	Actinopterygii	Salmoniformes	Salmonidae	N	LC	Non-threatened	NA	3.65	Palearctic	Pas	0	0	0	0	0	0	0	0	1	0	0	0	Any	0	0	0	0	0	1	0	0	0	1	0	0	Population
Ciborowski et al. - 2017 - Temporal and spatial instability in neutral and ad.pdf	2251	Ciborowski, K., Jordan, W. C., Garcia De Leaniz, C., & Consuegra, S. (2017). Temporal and spatial instability in neutral and adaptive (MHC) genetic variation in marginal salmon populations. Scientific Reports, 7, 1 to 11. doi: 10.1038/srep42416	Scientific Reports	Sci Rep	Multidisciplinary Sciences	77.08	2017	Salmo salar	688328	NA	Atlantic Salmon	Animalia	Chordata	Actinopterygii	Salmoniformes	Salmonidae	N	LC	Non-threatened	NA	3.65	Palearctic	Deva	0	0	0	0	0	0	0	0	1	0	0	0	Any	0	0	0	0	0	1	0	0	0	1	0	0	Population
Ciborowski et al. - 2017 - Temporal and spatial instability in neutral and ad.pdf	2252	Ciborowski, K., Jordan, W. C., Garcia De Leaniz, C., & Consuegra, S. (2017). Temporal and spatial instability in neutral and adaptive (MHC) genetic variation in marginal salmon populations. Scientific Reports, 7, 1 to 11. doi: 10.1038/srep42416	Scientific Reports	Sci Rep	Multidisciplinary Sciences	77.08	2017	Salmo salar	688328	NA	Atlantic Salmon	Animalia	Chordata	Actinopterygii	Salmoniformes	Salmonidae	N	LC	Non-threatened	NA	3.65	Palearctic	Nansa	0	0	0	0	0	0	0	0	1	0	0	0	Any	0	0	0	0	0	1	0	0	0	1	0	0	Population
Ciborowski et al. - 2017 - Temporal and spatial instability in neutral and ad.pdf	2253	Ciborowski, K., Jordan, W. C., Garcia De Leaniz, C., & Consuegra, S. (2017). Temporal and spatial instability in neutral and adaptive (MHC) genetic variation in marginal salmon populations. Scientific Reports, 7, 1 to 11. doi: 10.1038/srep42416	Scientific Reports	Sci Rep	Multidisciplinary Sciences	77.08	2017	Salmo salar	688328	NA	Atlantic Salmon	Animalia	Chordata	Actinopterygii	Salmoniformes	Salmonidae	N	LC	Non-threatened	NA	3.65	Palearctic	Pas	0	0	0	0	0	0	0	0	1	0	0	0	Any	0	0	0	0	0	1	0	0	0	1	0	0	Population
Ciborowski et al. - 2017 - Temporal and spatial instability in neutral and ad.pdf	2238	Ciborowski, K., Jordan, W. C., Garcia De Leaniz, C., & Consuegra, S. (2017). Temporal and spatial instability in neutral and adaptive (MHC) genetic variation in marginal salmon populations. Scientific Reports, 7, 1 to 11. doi: 10.1038/srep42416	Scientific Reports	Sci Rep	Multidisciplinary Sciences	77.08	2017	Salmo salar	688328	NA	Atlantic Salmon	Animalia	Chordata	Actinopterygii	Salmoniformes	Salmonidae	N	LC	Non-threatened	NA	3.65	Palearctic	Ason	0	0	0	0	0	0	0	0	1	0	0	0	Any	0	0	0	0	0	1	0	0	0	1	0	0	Population
Ciborowski et al. - 2017 - Temporal and spatial instability in neutral and ad.pdf	2239	Ciborowski, K., Jordan, W. C., Garcia De Leaniz, C., & Consuegra, S. (2017). Temporal and spatial instability in neutral and adaptive (MHC) genetic variation in marginal salmon populations. Scientific Reports, 7, 1 to 11. doi: 10.1038/srep42416	Scientific Reports	Sci Rep	Multidisciplinary Sciences	77.08	2017	Salmo salar	688328	NA	Atlantic Salmon	Animalia	Chordata	Actinopterygii	Salmoniformes	Salmonidae	N	LC	Non-threatened	NA	3.65	Palearctic	Deva	0	0	0	0	0	0	0	0	1	0	0	0	Any	0	0	0	0	0	1	0	0	0	1	0	0	Population
Ciborowski et al. - 2017 - Temporal and spatial instability in neutral and ad.pdf	2240	Ciborowski, K., Jordan, W. C., Garcia De Leaniz, C., & Consuegra, S. (2017). Temporal and spatial instability in neutral and adaptive (MHC) genetic variation in marginal salmon populations. Scientific Reports, 7, 1 to 11. doi: 10.1038/srep42416	Scientific Reports	Sci Rep	Multidisciplinary Sciences	77.08	2017	Salmo salar	688328	NA	Atlantic Salmon	Animalia	Chordata	Actinopterygii	Salmoniformes	Salmonidae	N	LC	Non-threatened	NA	3.65	Palearctic	Nansa	0	0	0	0	0	0	0	0	1	0	0	0	Any	0	0	0	0	0	1	0	0	0	1	0	0	Population
Ciborowski et al. - 2017 - Temporal and spatial instability in neutral and ad.pdf	2241	Ciborowski, K., Jordan, W. C., Garcia De Leaniz, C., & Consuegra, S. (2017). Temporal and spatial instability in neutral and adaptive (MHC) genetic variation in marginal salmon populations. Scientific Reports, 7, 1 to 11. doi: 10.1038/srep42416	Scientific Reports	Sci Rep	Multidisciplinary Sciences	77.08	2017	Salmo salar	688328	NA	Atlantic Salmon	Animalia	Chordata	Actinopterygii	Salmoniformes	Salmonidae	N	LC	Non-threatened	NA	3.65	Palearctic	Pas	0	0	0	0	0	0	0	0	1	0	0	0	Any	0	0	0	0	0	1	0	0	0	1	0	0	Population
Ciborowski et al. - 2017 - Temporal and spatial instability in neutral and ad.pdf	2246	Ciborowski, K., Jordan, W. C., Garcia De Leaniz, C., & Consuegra, S. (2017). Temporal and spatial instability in neutral and adaptive (MHC) genetic variation in marginal salmon populations. Scientific Reports, 7, 1 to 11. doi: 10.1038/srep42416	Scientific Reports	Sci Rep	Multidisciplinary Sciences	77.08	2017	Salmo salar	688328	NA	Atlantic Salmon	Animalia	Chordata	Actinopterygii	Salmoniformes	Salmonidae	N	LC	Non-threatened	NA	3.65	Palearctic	Ason	0	0	0	0	0	0	0	0	1	0	0	0	Any	0	0	0	0	0	1	0	0	0	1	0	0	Population
Ciborowski et al. - 2017 - Temporal and spatial instability in neutral and ad.pdf	2247	Ciborowski, K., Jordan, W. C., Garcia De Leaniz, C., & Consuegra, S. (2017). Temporal and spatial instability in neutral and adaptive (MHC) genetic variation in marginal salmon populations. Scientific Reports, 7, 1 to 11. doi: 10.1038/srep42416	Scientific Reports	Sci Rep	Multidisciplinary Sciences	77.08	2017	Salmo salar	688328	NA	Atlantic Salmon	Animalia	Chordata	Actinopterygii	Salmoniformes	Salmonidae	N	LC	Non-threatened	NA	3.65	Palearctic	Deva	0	0	0	0	0	0	0	0	1	0	0	0	Any	0	0	0	0	0	1	0	0	0	1	0	0	Population
Ciborowski et al. - 2017 - Temporal and spatial instability in neutral and ad.pdf	2248	Ciborowski, K., Jordan, W. C., Garcia De Leaniz, C., & Consuegra, S. (2017). Temporal and spatial instability in neutral and adaptive (MHC) genetic variation in marginal salmon populations. Scientific Reports, 7, 1 to 11. doi: 10.1038/srep42416	Scientific Reports	Sci Rep	Multidisciplinary Sciences	77.08	2017	Salmo salar	688328	NA	Atlantic Salmon	Animalia	Chordata	Actinopterygii	Salmoniformes	Salmonidae	N	LC	Non-threatened	NA	3.65	Palearctic	Nansa	0	0	0	0	0	0	0	0	1	0	0	0	Any	0	0	0	0	0	1	0	0	0	1	0	0	Population
Ciborowski et al. - 2017 - Temporal and spatial instability in neutral and ad.pdf	2249	Ciborowski, K., Jordan, W. C., Garcia De Leaniz, C., & Consuegra, S. (2017). Temporal and spatial instability in neutral and adaptive (MHC) genetic variation in marginal salmon populations. Scientific Reports, 7, 1 to 11. doi: 10.1038/srep42416	Scientific Reports	Sci Rep	Multidisciplinary Sciences	77.08	2017	Salmo salar	688328	NA	Atlantic Salmon	Animalia	Chordata	Actinopterygii	Salmoniformes	Salmonidae	N	LC	Non-threatened	NA	3.65	Palearctic	Pas	0	0	0	0	0	0	0	0	1	0	0	0	Any	0	0	0	0	0	1	0	0	0	1	0	0	Population
Couvray et al. - 2015 - Experimental Release of Juvenile Sea Urchins ( i.pdf	3049	Couvray, S., Miard, T., Bunet, R., Martin, Y., Grillasca, J. P., Bonnefont, J. L., & Coup√à, S. (2015). Experimental release of juvenile sea urchins (Paracentrotus lividus) in exploited sites along the French mediterranean coast. Journal of Shellfish Research, 34, 555 to 563. doi: 10.2983/035.034.0240	Journal of Shellfish Research	J. Shellfish Res.	Fisheries	34.09	2015	Paracentrotus lividus	95161	NA	Edible sea urchin	Animalia	Echinodermata	Echinoidea	Camarodonta	Parechinidae	N	NA	Unknown	NA	4	Palearctic	French mediterranean coast, Bomasse	0	0	0	1	0	0	0	0	0	1	0	0	Any	0	0	0	0	0	1	0	0	0	1	0	0	Population
Couvray et al. - 2015 - Experimental Release of Juvenile Sea Urchins ( i.pdf	3050	Couvray, S., Miard, T., Bunet, R., Martin, Y., Grillasca, J. P., Bonnefont, J. L., & Coup√à, S. (2015). Experimental release of juvenile sea urchins (Paracentrotus lividus) in exploited sites along the French mediterranean coast. Journal of Shellfish Research, 34, 555 to 563. doi: 10.2983/035.034.0240	Journal of Shellfish Research	J. Shellfish Res.	Fisheries	34.09	2015	Paracentrotus lividus	95161	NA	Edible sea urchin	Animalia	Echinodermata	Echinoidea	Camarodonta	Parechinidae	N	NA	Unknown	NA	4	Palearctic	French mediterranean coast, Rayolet	0	0	0	1	0	0	0	0	0	1	0	0	Any	0	0	0	0	0	1	0	0	0	1	0	0	Population
Couvray et al. - 2015 - Experimental Release of Juvenile Sea Urchins ( i.pdf	3051	Couvray, S., Miard, T., Bunet, R., Martin, Y., Grillasca, J. P., Bonnefont, J. L., & Coup√à, S. (2015). Experimental release of juvenile sea urchins (Paracentrotus lividus) in exploited sites along the French mediterranean coast. Journal of Shellfish Research, 34, 555 to 563. doi: 10.2983/035.034.0240	Journal of Shellfish Research	J. Shellfish Res.	Fisheries	34.09	2015	Paracentrotus lividus	95161	NA	Edible sea urchin	Animalia	Echinodermata	Echinoidea	Camarodonta	Parechinidae	N	NA	Unknown	NA	4	Palearctic	French mediterranean coast, Rix	0	0	0	1	0	0	0	0	0	1	0	0	Any	0	0	0	0	0	1	0	0	0	1	0	0	Population
Couvray et al. - 2015 - Experimental Release of Juvenile Sea Urchins ( i.pdf	3052	Couvray, S., Miard, T., Bunet, R., Martin, Y., Grillasca, J. P., Bonnefont, J. L., & Coup√à, S. (2015). Experimental release of juvenile sea urchins (Paracentrotus lividus) in exploited sites along the French mediterranean coast. Journal of Shellfish Research, 34, 555 to 563. doi: 10.2983/035.034.0240	Journal of Shellfish Research	J. Shellfish Res.	Fisheries	34.09	2015	Paracentrotus lividus	95161	NA	Edible sea urchin	Animalia	Echinodermata	Echinoidea	Camarodonta	Parechinidae	N	NA	Unknown	NA	4	Palearctic	French mediterranean coast, Coudouliere	0	0	0	1	0	0	0	0	0	1	0	0	Any	0	0	0	0	0	1	0	0	0	1	0	0	Population
Couvray et al. - 2015 - Experimental Release of Juvenile Sea Urchins ( i.pdf	3054	Couvray, S., Miard, T., Bunet, R., Martin, Y., Grillasca, J. P., Bonnefont, J. L., & Coup√à, S. (2015). Experimental release of juvenile sea urchins (Paracentrotus lividus) in exploited sites along the French mediterranean coast. Journal of Shellfish Research, 34, 555 to 563. doi: 10.2983/035.034.0240	Journal of Shellfish Research	J. Shellfish Res.	Fisheries	34.09	2015	Paracentrotus lividus	95161	NA	Edible sea urchin	Animalia	Echinodermata	Echinoidea	Camarodonta	Parechinidae	N	NA	Unknown	NA	4	Palearctic	French mediterranean coast, Bomasse	0	0	0	1	0	0	0	0	0	1	0	0	Any	0	0	0	0	0	1	0	0	0	1	0	0	Population
Couvray et al. - 2015 - Experimental Release of Juvenile Sea Urchins ( i.pdf	3055	Couvray, S., Miard, T., Bunet, R., Martin, Y., Grillasca, J. P., Bonnefont, J. L., & Coup√à, S. (2015). Experimental release of juvenile sea urchins (Paracentrotus lividus) in exploited sites along the French mediterranean coast. Journal of Shellfish Research, 34, 555 to 563. doi: 10.2983/035.034.0240	Journal of Shellfish Research	J. Shellfish Res.	Fisheries	34.09	2015	Paracentrotus lividus	95161	NA	Edible sea urchin	Animalia	Echinodermata	Echinoidea	Camarodonta	Parechinidae	N	NA	Unknown	NA	4	Palearctic	French mediterranean coast, Rayolet	0	0	0	1	0	0	0	0	0	1	0	0	Any	0	0	0	0	0	1	0	0	0	1	0	0	Population
Couvray et al. - 2015 - Experimental Release of Juvenile Sea Urchins ( i.pdf	3056	Couvray, S., Miard, T., Bunet, R., Martin, Y., Grillasca, J. P., Bonnefont, J. L., & Coup√à, S. (2015). Experimental release of juvenile sea urchins (Paracentrotus lividus) in exploited sites along the French mediterranean coast. Journal of Shellfish Research, 34, 555 to 563. doi: 10.2983/035.034.0240	Journal of Shellfish Research	J. Shellfish Res.	Fisheries	34.09	2015	Paracentrotus lividus	95161	NA	Edible sea urchin	Animalia	Echinodermata	Echinoidea	Camarodonta	Parechinidae	N	NA	Unknown	NA	4	Palearctic	French mediterranean coast, Rix	0	0	0	1	0	0	0	0	0	1	0	0	Any	0	0	0	0	0	1	0	0	0	1	0	0	Population
Couvray et al. - 2015 - Experimental Release of Juvenile Sea Urchins ( i.pdf	3057	Couvray, S., Miard, T., Bunet, R., Martin, Y., Grillasca, J. P., Bonnefont, J. L., & Coup√à, S. (2015). Experimental release of juvenile sea urchins (Paracentrotus lividus) in exploited sites along the French mediterranean coast. Journal of Shellfish Research, 34, 555 to 563. doi: 10.2983/035.034.0240	Journal of Shellfish Research	J. Shellfish Res.	Fisheries	34.09	2015	Paracentrotus lividus	95161	NA	Edible sea urchin	Animalia	Echinodermata	Echinoidea	Camarodonta	Parechinidae	N	NA	Unknown	NA	4	Palearctic	French mediterranean coast, Coudouliere	0	0	0	1	0	0	0	0	0	1	0	0	Any	0	0	0	0	0	1	0	0	0	1	0	0	Population
Couvray et al. - 2015 - Experimental Release of Juvenile Sea Urchins ( i.pdf	3059	Couvray, S., Miard, T., Bunet, R., Martin, Y., Grillasca, J. P., Bonnefont, J. L., & Coup√à, S. (2015). Experimental release of juvenile sea urchins (Paracentrotus lividus) in exploited sites along the French mediterranean coast. Journal of Shellfish Research, 34, 555 to 563. doi: 10.2983/035.034.0240	Journal of Shellfish Research	J. Shellfish Res.	Fisheries	34.09	2015	Paracentrotus lividus	95161	NA	Edible sea urchin	Animalia	Echinodermata	Echinoidea	Camarodonta	Parechinidae	N	NA	Unknown	NA	4	Palearctic	French mediterranean coast, Bomasse	0	0	0	1	0	0	0	0	0	1	0	0	Any	0	0	0	0	0	1	0	0	0	1	0	0	Population
Couvray et al. - 2015 - Experimental Release of Juvenile Sea Urchins ( i.pdf	3060	Couvray, S., Miard, T., Bunet, R., Martin, Y., Grillasca, J. P., Bonnefont, J. L., & Coup√à, S. (2015). Experimental release of juvenile sea urchins (Paracentrotus lividus) in exploited sites along the French mediterranean coast. Journal of Shellfish Research, 34, 555 to 563. doi: 10.2983/035.034.0240	Journal of Shellfish Research	J. Shellfish Res.	Fisheries	34.09	2015	Paracentrotus lividus	95161	NA	Edible sea urchin	Animalia	Echinodermata	Echinoidea	Camarodonta	Parechinidae	N	NA	Unknown	NA	4	Palearctic	French mediterranean coast, Rayolet	0	0	0	1	0	0	0	0	0	1	0	0	Any	0	0	0	0	0	1	0	0	0	1	0	0	Population
Couvray et al. - 2015 - Experimental Release of Juvenile Sea Urchins ( i.pdf	3061	Couvray, S., Miard, T., Bunet, R., Martin, Y., Grillasca, J. P., Bonnefont, J. L., & Coup√à, S. (2015). Experimental release of juvenile sea urchins (Paracentrotus lividus) in exploited sites along the French mediterranean coast. Journal of Shellfish Research, 34, 555 to 563. doi: 10.2983/035.034.0240	Journal of Shellfish Research	J. Shellfish Res.	Fisheries	34.09	2015	Paracentrotus lividus	95161	NA	Edible sea urchin	Animalia	Echinodermata	Echinoidea	Camarodonta	Parechinidae	N	NA	Unknown	NA	4	Palearctic	French mediterranean coast, Rix	0	0	0	1	0	0	0	0	0	1	0	0	Any	0	0	0	0	0	1	0	0	0	1	0	0	Population
Couvray et al. - 2015 - Experimental Release of Juvenile Sea Urchins ( i.pdf	3062	Couvray, S., Miard, T., Bunet, R., Martin, Y., Grillasca, J. P., Bonnefont, J. L., & Coup√à, S. (2015). Experimental release of juvenile sea urchins (Paracentrotus lividus) in exploited sites along the French mediterranean coast. Journal of Shellfish Research, 34, 555 to 563. doi: 10.2983/035.034.0240	Journal of Shellfish Research	J. Shellfish Res.	Fisheries	34.09	2015	Paracentrotus lividus	95161	NA	Edible sea urchin	Animalia	Echinodermata	Echinoidea	Camarodonta	Parechinidae	N	NA	Unknown	NA	4	Palearctic	French mediterranean coast, Coudouliere	0	0	0	1	0	0	0	0	0	1	0	0	Any	0	0	0	0	0	1	0	0	0	1	0	0	Population
Dowling et al. - 2005 - Genetic monitoring of wild and repatriated populat.pdf	A_50	Dowling, T. E., Marsh, P. C., Kelsen, A. T., & Tibbets, C. A. (2005). Genetic monitoring of wild and repatriated populations of endangered razorback sucker (Xyrauchen texanus, Catostomidae, Teleostei) in Lake Mohave, Arizona-Nevada. Molecular Ecology, 14, 123 to 135. doi: 10.1111/j.1365-294X.2004.02408.x	Molecular Ecology	Mol. Ecol.	Ecology	90.66	2005	Xyrauchen texanus	1048754	NA	dwindling razorback sucker	Animalia	Chordata	Actinopterygii	Cypriniformes	Catostomidae	N	CR	Threatened	NA	9.03	Nearctic	USA - Nine Mile	0	0	0	0	0	0	0	0	0	0	0	1	None	0	0	0	0	0	0	0	0	0	1	0	0	Population
Dowling et al. - 2005 - Genetic monitoring of wild and repatriated populat.pdf	A_51	Dowling, T. E., Marsh, P. C., Kelsen, A. T., & Tibbets, C. A. (2005). Genetic monitoring of wild and repatriated populations of endangered razorback sucker (Xyrauchen texanus, Catostomidae, Teleostei) in Lake Mohave, Arizona-Nevada. Molecular Ecology, 14, 123 to 135. doi: 10.1111/j.1365-294X.2004.02408.x	Molecular Ecology	Mol. Ecol.	Ecology	90.66	2005	Xyrauchen texanus	1048754	NA	dwindling razorback sucker	Animalia	Chordata	Actinopterygii	Cypriniformes	Catostomidae	N	CR	Threatened	NA	9.03	Nearctic	USA - Tequila Cove	0	0	0	0	0	0	0	0	0	0	0	1	None	0	0	0	0	0	0	0	0	0	1	0	0	Population
Dowling et al. - 2005 - Genetic monitoring of wild and repatriated populat.pdf	A_52	Dowling, T. E., Marsh, P. C., Kelsen, A. T., & Tibbets, C. A. (2005). Genetic monitoring of wild and repatriated populations of endangered razorback sucker (Xyrauchen texanus, Catostomidae, Teleostei) in Lake Mohave, Arizona-Nevada. Molecular Ecology, 14, 123 to 135. doi: 10.1111/j.1365-294X.2004.02408.x	Molecular Ecology	Mol. Ecol.	Ecology	90.66	2005	Xyrauchen texanus	1048754	NA	dwindling razorback sucker	Animalia	Chordata	Actinopterygii	Cypriniformes	Catostomidae	N	CR	Threatened	NA	9.03	Nearctic	USA - Yuma Cove	0	0	0	0	0	0	0	0	0	0	0	1	None	0	0	0	0	0	0	0	0	0	1	0	0	Population
Dowling et al. - 2005 - Genetic monitoring of wild and repatriated populat.pdf	1164	Dowling, T. E., Marsh, P. C., Kelsen, A. T., & Tibbets, C. A. (2005). Genetic monitoring of wild and repatriated populations of endangered razorback sucker (Xyrauchen texanus, Catostomidae, Teleostei) in Lake Mohave, Arizona-Nevada. Molecular Ecology, 14, 123 to 135. doi: 10.1111/j.1365-294X.2004.02408.x	Molecular Ecology	Mol. Ecol.	Ecology	90.66	2005	Xyrauchen texanus	1048754	NA	dwindling razorback sucker	Animalia	Chordata	Actinopterygii	Cypriniformes	Catostomidae	N	CR	Threatened	NA	9.03	Nearctic	USA - Nine Mile	0	0	0	0	0	0	0	0	0	0	0	1	None	0	0	0	0	0	0	0	0	0	1	0	0	Population
Dowling et al. - 2005 - Genetic monitoring of wild and repatriated populat.pdf	1165	Dowling, T. E., Marsh, P. C., Kelsen, A. T., & Tibbets, C. A. (2005). Genetic monitoring of wild and repatriated populations of endangered razorback sucker (Xyrauchen texanus, Catostomidae, Teleostei) in Lake Mohave, Arizona-Nevada. Molecular Ecology, 14, 123 to 135. doi: 10.1111/j.1365-294X.2004.02408.x	Molecular Ecology	Mol. Ecol.	Ecology	90.66	2005	Xyrauchen texanus	1048754	NA	dwindling razorback sucker	Animalia	Chordata	Actinopterygii	Cypriniformes	Catostomidae	N	CR	Threatened	NA	9.03	Nearctic	USA - Tequila Cove	0	0	0	0	0	0	0	0	0	0	0	1	None	0	0	0	0	0	0	0	0	0	1	0	0	Population
Dowling et al. - 2005 - Genetic monitoring of wild and repatriated populat.pdf	1166	Dowling, T. E., Marsh, P. C., Kelsen, A. T., & Tibbets, C. A. (2005). Genetic monitoring of wild and repatriated populations of endangered razorback sucker (Xyrauchen texanus, Catostomidae, Teleostei) in Lake Mohave, Arizona-Nevada. Molecular Ecology, 14, 123 to 135. doi: 10.1111/j.1365-294X.2004.02408.x	Molecular Ecology	Mol. Ecol.	Ecology	90.66	2005	Xyrauchen texanus	1048754	NA	dwindling razorback sucker	Animalia	Chordata	Actinopterygii	Cypriniformes	Catostomidae	N	CR	Threatened	NA	9.03	Nearctic	USA - Wrong Cove	0	0	0	0	0	0	0	0	0	0	0	1	None	0	0	0	0	0	0	0	0	0	1	0	0	Population
Dowling et al. - 2005 - Genetic monitoring of wild and repatriated populat.pdf	1167	Dowling, T. E., Marsh, P. C., Kelsen, A. T., & Tibbets, C. A. (2005). Genetic monitoring of wild and repatriated populations of endangered razorback sucker (Xyrauchen texanus, Catostomidae, Teleostei) in Lake Mohave, Arizona-Nevada. Molecular Ecology, 14, 123 to 135. doi: 10.1111/j.1365-294X.2004.02408.x	Molecular Ecology	Mol. Ecol.	Ecology	90.66	2005	Xyrauchen texanus	1048754	NA	dwindling razorback sucker	Animalia	Chordata	Actinopterygii	Cypriniformes	Catostomidae	N	CR	Threatened	NA	9.03	Nearctic	USA - Yuma Cove	0	0	0	0	0	0	0	0	0	0	0	1	None	0	0	0	0	0	0	0	0	0	1	0	0	Population
Dowling et al. - 2012 - Genetic Variability in a Recruiting Population of .pdf	4213	Dowling, T. E., Saltzgiver, M. J., Adams, D., & Marsh, P. C. (2012). Genetic variability in a recruiting population of endangered razorback suckers from Lake Mead, Arizona-Nevada. Transactions of the American Fisheries Society, 141, 990 to 999. doi: 10.1080/00028487.2012.679018	Transactions of the American Fisheries Society	Trans. Am. Fish. Soc.	Fisheries	46.36	2012	Xyrauchen texanus	1048754	NA	razorback sucker	Animalia	Chordata	Actinopterygii	Cypriniformes	Catostomidae	N	CR	Threatened	NA	9.03	Nearctic	USA, Arizona-Nevada, Lake Mead	0	0	1	0	0	1	0	0	0	0	0	0	Any	0	0	0	0	0	1	0	0	0	1	0	0	Population
Dowling et al. - 2012 - Genetic Variability in a Recruiting Population of .pdf	4211	Dowling, T. E., Saltzgiver, M. J., Adams, D., & Marsh, P. C. (2012). Genetic variability in a recruiting population of endangered razorback suckers from Lake Mead, Arizona-Nevada. Transactions of the American Fisheries Society, 141, 990 to 999. doi: 10.1080/00028487.2012.679018	Transactions of the American Fisheries Society	Trans. Am. Fish. Soc.	Fisheries	46.36	2012	Xyrauchen texanus	1048754	NA	razorback sucker	Animalia	Chordata	Actinopterygii	Cypriniformes	Catostomidae	N	CR	Threatened	NA	9.03	Nearctic	USA, Arizona-Nevada, Lake Mead	0	0	1	0	0	1	0	0	0	0	0	0	Any	0	0	0	0	0	1	0	0	0	1	0	0	Population
Dowling et al. - 2012 - Genetic Variability in a Recruiting Population of .pdf	4212	Dowling, T. E., Saltzgiver, M. J., Adams, D., & Marsh, P. C. (2012). Genetic variability in a recruiting population of endangered razorback suckers from Lake Mead, Arizona-Nevada. Transactions of the American Fisheries Society, 141, 990 to 999. doi: 10.1080/00028487.2012.679018	Transactions of the American Fisheries Society	Trans. Am. Fish. Soc.	Fisheries	46.36	2012	Xyrauchen texanus	1048754	NA	razorback sucker	Animalia	Chordata	Actinopterygii	Cypriniformes	Catostomidae	N	CR	Threatened	NA	9.03	Nearctic	USA, Arizona-Nevada, Lake Mead	0	0	1	0	0	1	0	0	0	0	0	0	Any	0	0	0	0	0	1	0	0	0	1	0	0	Population
Dowling et al. - 2014 - Time- series analysis reveals genetic responses to.pdf	3242	Dowling, T. E., Turner, T. F., Carson, E. W., Saltzgiver, M. J., Adams, D., Kesner, B., & Marsh, P. C. (2014). Time-series analysis reveals genetic responses to intensive management of razorback sucker (Xyrauchen texanus). Evolutionary Applications, 7, 339 to 354. doi: 10.1111/eva.12125	Evolutionary Applications	Evol. Appl.	Evolutionary Biology	77	2014	Xyrauchen texanus	1048754	NA	Razorback sucker	Animalia	Chordata	Actinopterygii	Cypriniformes	Catostomidae	N	CR	Threatened	NA	9.03	Nearctic	Lake Mohave, Nevada-Arizona border	0	0	1	0	0	0	0	0	0	0	0	0	Any	0	0	0	0	0	0	0	0	0	1	0	0	Population
Dowling et al. - 2014 - Time- series analysis reveals genetic responses to.pdf	3243	Dowling, T. E., Turner, T. F., Carson, E. W., Saltzgiver, M. J., Adams, D., Kesner, B., & Marsh, P. C. (2014). Time-series analysis reveals genetic responses to intensive management of razorback sucker (Xyrauchen texanus). Evolutionary Applications, 7, 339 to 354. doi: 10.1111/eva.12125	Evolutionary Applications	Evol. Appl.	Evolutionary Biology	77	2014	Xyrauchen texanus	1048754	NA	Razorback sucker	Animalia	Chordata	Actinopterygii	Cypriniformes	Catostomidae	N	CR	Threatened	NA	9.03	Nearctic	Lake Mohave, Nevada-Arizona border	0	0	1	0	0	0	0	0	0	0	0	0	Any	0	0	0	0	0	0	0	0	0	1	0	0	Population
Eldridge and Killebrew - 2008 - Genetic diversity over multiple generations of sup.pdf	3246	Eldridge, W. H., & Killebrew, K. (2008). Genetic diversity over multiple generations of supplementation: An example from Chinook salmon using microsatellite and demographic data. Conservation Genetics, 9, 13 to 28. doi: 10.1007/s10592-007-9298-y	Conservation Genetics	Conserv. Genet.	Biodiversity Conservation	59.17	2008	Oncorhynchus tshawytscha	730762	NA	Chinook salmon	Animalia	Chordata	Actinopterygii	Salmoniformes	Salmonidae	N	NA	Unknown	NA	4.2	Nearctic	North Fork Stillaguamish River, Washington State, USA (W)	0	0	0	0	0	1	0	0	0	0	0	0	Any	0	0	0	0	0	1	0	0	0	1	0	0	Population
Eldridge and Killebrew - 2008 - Genetic diversity over multiple generations of sup.pdf	3249	Eldridge, W. H., & Killebrew, K. (2008). Genetic diversity over multiple generations of supplementation: An example from Chinook salmon using microsatellite and demographic data. Conservation Genetics, 9, 13 to 28. doi: 10.1007/s10592-007-9298-y	Conservation Genetics	Conserv. Genet.	Biodiversity Conservation	59.17	2008	Oncorhynchus tshawytscha	730762	NA	Chinook salmon	Animalia	Chordata	Actinopterygii	Salmoniformes	Salmonidae	N	NA	Unknown	NA	4.2	Nearctic	North Fork Stillaguamish River, Washington State, USA (C)	0	0	0	0	0	1	0	0	0	0	0	0	Any	0	0	0	0	0	1	0	0	0	1	0	0	Population
Eldridge and Killebrew - 2008 - Genetic diversity over multiple generations of sup.pdf	3247	Eldridge, W. H., & Killebrew, K. (2008). Genetic diversity over multiple generations of supplementation: An example from Chinook salmon using microsatellite and demographic data. Conservation Genetics, 9, 13 to 28. doi: 10.1007/s10592-007-9298-y	Conservation Genetics	Conserv. Genet.	Biodiversity Conservation	59.17	2008	Oncorhynchus tshawytscha	730762	NA	Chinook salmon	Animalia	Chordata	Actinopterygii	Salmoniformes	Salmonidae	N	NA	Unknown	NA	4.2	Nearctic	North Fork Stillaguamish River, Washington State, USA (W)	0	0	0	0	0	1	0	0	0	0	0	0	Any	0	0	0	0	0	1	0	0	0	1	0	0	Population
Eldridge and Killebrew - 2008 - Genetic diversity over multiple generations of sup.pdf	3248	Eldridge, W. H., & Killebrew, K. (2008). Genetic diversity over multiple generations of supplementation: An example from Chinook salmon using microsatellite and demographic data. Conservation Genetics, 9, 13 to 28. doi: 10.1007/s10592-007-9298-y	Conservation Genetics	Conserv. Genet.	Biodiversity Conservation	59.17	2008	Oncorhynchus tshawytscha	730762	NA	Chinook salmon	Animalia	Chordata	Actinopterygii	Salmoniformes	Salmonidae	N	NA	Unknown	NA	4.2	Nearctic	North Fork Stillaguamish River, Washington State, USA (W)	0	0	0	0	0	1	0	0	0	0	0	0	Any	0	0	0	0	0	1	0	0	0	1	0	0	Population
Eldridge and Killebrew - 2008 - Genetic diversity over multiple generations of sup.pdf	3250	Eldridge, W. H., & Killebrew, K. (2008). Genetic diversity over multiple generations of supplementation: An example from Chinook salmon using microsatellite and demographic data. Conservation Genetics, 9, 13 to 28. doi: 10.1007/s10592-007-9298-y	Conservation Genetics	Conserv. Genet.	Biodiversity Conservation	59.17	2008	Oncorhynchus tshawytscha	730762	NA	Chinook salmon	Animalia	Chordata	Actinopterygii	Salmoniformes	Salmonidae	N	NA	Unknown	NA	4.2	Nearctic	North Fork Stillaguamish River, Washington State, USA (C)	0	0	0	0	0	1	0	0	0	0	0	0	Any	0	0	0	0	0	1	0	0	0	1	0	0	Population
Eldridge and Killebrew - 2008 - Genetic diversity over multiple generations of sup.pdf	3251	Eldridge, W. H., & Killebrew, K. (2008). Genetic diversity over multiple generations of supplementation: An example from Chinook salmon using microsatellite and demographic data. Conservation Genetics, 9, 13 to 28. doi: 10.1007/s10592-007-9298-y	Conservation Genetics	Conserv. Genet.	Biodiversity Conservation	59.17	2008	Oncorhynchus tshawytscha	730762	NA	Chinook salmon	Animalia	Chordata	Actinopterygii	Salmoniformes	Salmonidae	N	NA	Unknown	NA	4.2	Nearctic	North Fork Stillaguamish River, Washington State, USA (C)	0	0	0	0	0	1	0	0	0	0	0	0	Any	0	0	0	0	0	1	0	0	0	1	0	0	Population
Eldridge et al. - 2009 - Long-term changes in the fine-scale population str.pdf	2512	Eldridge, W. H., Myers, J. M., & Naish, K. A. (2009). Long-term changes in the fine-scale population structure of coho salmon populations (Oncorhynchus kisutch) subject to extensive supportive breeding. Heredity, 103, 299 to 309. doi: 10.1038/hdy.2009.69	Heredity	Heredity	Ecology	74.4	2009	Oncorhynchus kisutch	739917	NA	coho salmon	Animalia	Chordata	Actinopterygii	Salmoniformes	Salmonidae	N	NA	Unknown	NA	4.5	Nearctic	Puyallup	0	0	0	1	0	1	0	0	0	0	0	0	Any	0	0	0	0	0	1	0	0	0	1	0	0	Population
Eldridge et al. - 2009 - Long-term changes in the fine-scale population str.pdf	2510	Eldridge, W. H., Myers, J. M., & Naish, K. A. (2009). Long-term changes in the fine-scale population structure of coho salmon populations (Oncorhynchus kisutch) subject to extensive supportive breeding. Heredity, 103, 299 to 309. doi: 10.1038/hdy.2009.69	Heredity	Heredity	Ecology	74.4	2009	Oncorhynchus kisutch	739917	NA	coho salmon	Animalia	Chordata	Actinopterygii	Salmoniformes	Salmonidae	N	NA	Unknown	NA	4.5	Nearctic	Stillaguamish	0	0	0	1	0	1	0	0	0	0	0	0	Any	0	0	0	0	0	1	0	0	0	1	0	0	Population
Eldridge et al. - 2009 - Long-term changes in the fine-scale population str.pdf	2508	Eldridge, W. H., Myers, J. M., & Naish, K. A. (2009). Long-term changes in the fine-scale population structure of coho salmon populations (Oncorhynchus kisutch) subject to extensive supportive breeding. Heredity, 103, 299 to 309. doi: 10.1038/hdy.2009.69	Heredity	Heredity	Ecology	74.4	2009	Oncorhynchus kisutch	739917	NA	coho salmon	Animalia	Chordata	Actinopterygii	Salmoniformes	Salmonidae	N	NA	Unknown	NA	4.5	Nearctic	Nooksack	0	0	0	1	0	1	0	0	0	0	0	0	Any	0	0	0	0	0	1	0	0	0	1	0	0	Population
Eldridge et al. - 2009 - Long-term changes in the fine-scale population str.pdf	2509	Eldridge, W. H., Myers, J. M., & Naish, K. A. (2009). Long-term changes in the fine-scale population structure of coho salmon populations (Oncorhynchus kisutch) subject to extensive supportive breeding. Heredity, 103, 299 to 309. doi: 10.1038/hdy.2009.69	Heredity	Heredity	Ecology	74.4	2009	Oncorhynchus kisutch	739917	NA	coho salmon	Animalia	Chordata	Actinopterygii	Salmoniformes	Salmonidae	N	NA	Unknown	NA	4.5	Nearctic	Skagit	0	0	0	1	0	1	0	0	0	0	0	0	Any	0	0	0	0	0	1	0	0	0	1	0	0	Population
Eldridge et al. - 2009 - Long-term changes in the fine-scale population str.pdf	2511	Eldridge, W. H., Myers, J. M., & Naish, K. A. (2009). Long-term changes in the fine-scale population structure of coho salmon populations (Oncorhynchus kisutch) subject to extensive supportive breeding. Heredity, 103, 299 to 309. doi: 10.1038/hdy.2009.69	Heredity	Heredity	Ecology	74.4	2009	Oncorhynchus kisutch	739917	NA	coho salmon	Animalia	Chordata	Actinopterygii	Salmoniformes	Salmonidae	N	NA	Unknown	NA	4.5	Nearctic	Green	0	0	0	1	0	1	0	0	0	0	0	0	Any	0	0	0	0	0	1	0	0	0	1	0	0	Population
Ellis et al. - 2011 - Population genetic structure of Atlantic salmon, S.pdf	4533	Ellis, J. S., Sumner, K. J., Griffiths, A. M., Bright, D. I., & Stevens, J. R. (2011). Population genetic structure of Atlantic salmon, Salmo salar L., in the River Tamar, southwest England. Fisheries Management and Ecology, 18, 233 to 245. doi: 10.1111/j.1365-2400.2010.00776.x	Fisheries Management and Ecology	Fisheries Manag. Ecol.	Fisheries	50	2011	Salmo salar	688328	NA	Atlantic salmon	Animalia	Chordata	Actinopterygii	Salmoniformes	Salmonidae	N	LC	Non-threatened	NA	3.65	Palearctic	Greenlanes	0	0	0	0	0	0	0	0	0	1	0	0	Any	0	0	0	0	0	0	0	0	0	1	0	0	Population
Ellis et al. - 2011 - Population genetic structure of Atlantic salmon, S.pdf	4535	Ellis, J. S., Sumner, K. J., Griffiths, A. M., Bright, D. I., & Stevens, J. R. (2011). Population genetic structure of Atlantic salmon, Salmo salar L., in the River Tamar, southwest England. Fisheries Management and Ecology, 18, 233 to 245. doi: 10.1111/j.1365-2400.2010.00776.x	Fisheries Management and Ecology	Fisheries Manag. Ecol.	Fisheries	50	2011	Salmo salar	688328	NA	Atlantic salmon	Animalia	Chordata	Actinopterygii	Salmoniformes	Salmonidae	N	LC	Non-threatened	NA	3.65	Palearctic	Wolf confluence	0	0	0	0	0	0	0	0	0	1	0	0	Any	0	0	0	0	0	0	0	0	0	1	0	0	Population
Ellis et al. - 2011 - Population genetic structure of Atlantic salmon, S.pdf	4537	Ellis, J. S., Sumner, K. J., Griffiths, A. M., Bright, D. I., & Stevens, J. R. (2011). Population genetic structure of Atlantic salmon, Salmo salar L., in the River Tamar, southwest England. Fisheries Management and Ecology, 18, 233 to 245. doi: 10.1111/j.1365-2400.2010.00776.x	Fisheries Management and Ecology	Fisheries Manag. Ecol.	Fisheries	50	2011	Salmo salar	688328	NA	Atlantic salmon	Animalia	Chordata	Actinopterygii	Salmoniformes	Salmonidae	N	LC	Non-threatened	NA	3.65	Palearctic	Trengune	0	0	0	0	0	0	0	0	0	1	0	0	Any	0	0	0	0	0	0	0	0	0	1	0	0	Population
Ellis et al. - 2011 - Population genetic structure of Atlantic salmon, S.pdf	4539	Ellis, J. S., Sumner, K. J., Griffiths, A. M., Bright, D. I., & Stevens, J. R. (2011). Population genetic structure of Atlantic salmon, Salmo salar L., in the River Tamar, southwest England. Fisheries Management and Ecology, 18, 233 to 245. doi: 10.1111/j.1365-2400.2010.00776.x	Fisheries Management and Ecology	Fisheries Manag. Ecol.	Fisheries	50	2011	Salmo salar	688328	NA	Atlantic salmon	Animalia	Chordata	Actinopterygii	Salmoniformes	Salmonidae	N	LC	Non-threatened	NA	3.65	Palearctic	Finches Bridge	0	0	0	0	0	0	0	0	0	1	0	0	Any	0	0	0	0	0	0	0	0	0	1	0	0	Population
Ellis et al. - 2011 - Population genetic structure of Atlantic salmon, S.pdf	4532	Ellis, J. S., Sumner, K. J., Griffiths, A. M., Bright, D. I., & Stevens, J. R. (2011). Population genetic structure of Atlantic salmon, Salmo salar L., in the River Tamar, southwest England. Fisheries Management and Ecology, 18, 233 to 245. doi: 10.1111/j.1365-2400.2010.00776.x	Fisheries Management and Ecology	Fisheries Manag. Ecol.	Fisheries	50	2011	Salmo salar	688328	NA	Atlantic salmon	Animalia	Chordata	Actinopterygii	Salmoniformes	Salmonidae	N	LC	Non-threatened	NA	3.65	Palearctic	Greenlanes	0	0	0	0	0	0	0	0	0	1	0	0	Any	0	0	0	0	0	0	0	0	0	1	0	0	Population
Ellis et al. - 2011 - Population genetic structure of Atlantic salmon, S.pdf	4534	Ellis, J. S., Sumner, K. J., Griffiths, A. M., Bright, D. I., & Stevens, J. R. (2011). Population genetic structure of Atlantic salmon, Salmo salar L., in the River Tamar, southwest England. Fisheries Management and Ecology, 18, 233 to 245. doi: 10.1111/j.1365-2400.2010.00776.x	Fisheries Management and Ecology	Fisheries Manag. Ecol.	Fisheries	50	2011	Salmo salar	688328	NA	Atlantic salmon	Animalia	Chordata	Actinopterygii	Salmoniformes	Salmonidae	N	LC	Non-threatened	NA	3.65	Palearctic	Wolf confluence	0	0	0	0	0	0	0	0	0	1	0	0	Any	0	0	0	0	0	0	0	0	0	1	0	0	Population
Ellis et al. - 2011 - Population genetic structure of Atlantic salmon, S.pdf	4536	Ellis, J. S., Sumner, K. J., Griffiths, A. M., Bright, D. I., & Stevens, J. R. (2011). Population genetic structure of Atlantic salmon, Salmo salar L., in the River Tamar, southwest England. Fisheries Management and Ecology, 18, 233 to 245. doi: 10.1111/j.1365-2400.2010.00776.x	Fisheries Management and Ecology	Fisheries Manag. Ecol.	Fisheries	50	2011	Salmo salar	688328	NA	Atlantic salmon	Animalia	Chordata	Actinopterygii	Salmoniformes	Salmonidae	N	LC	Non-threatened	NA	3.65	Palearctic	Trengune	0	0	0	0	0	0	0	0	0	1	0	0	Any	0	0	0	0	0	0	0	0	0	1	0	0	Population
Ellis et al. - 2011 - Population genetic structure of Atlantic salmon, S.pdf	4538	Ellis, J. S., Sumner, K. J., Griffiths, A. M., Bright, D. I., & Stevens, J. R. (2011). Population genetic structure of Atlantic salmon, Salmo salar L., in the River Tamar, southwest England. Fisheries Management and Ecology, 18, 233 to 245. doi: 10.1111/j.1365-2400.2010.00776.x	Fisheries Management and Ecology	Fisheries Manag. Ecol.	Fisheries	50	2011	Salmo salar	688328	NA	Atlantic salmon	Animalia	Chordata	Actinopterygii	Salmoniformes	Salmonidae	N	LC	Non-threatened	NA	3.65	Palearctic	Finches Bridge	0	0	0	0	0	0	0	0	0	1	0	0	Any	0	0	0	0	0	0	0	0	0	1	0	0	Population
Ferchaud et al. - 2016 - Making sense of the relationships between Ne, Nb a.pdf	2837	Ferchaud, A. L., Perrier, C., April, J., Hernandez, C., Dionne, M., & Bernatchez, L. (2016). Making sense of the relationships between Ne, Nb and Nc towards defining conservation thresholds in Atlantic salmon (Salmo salar). Heredity, 117, 268 to 278. doi: 10.1038/hdy.2016.62	Heredity	Heredity	Ecology	74.4	2016	Salmo salar	688328	NA	Atlantic salmon	Animalia	Chordata	Actinopterygii	Salmoniformes	Salmonidae	N	LC	Non-threatened	NA	3.65	Nearctic	Laval River, Canada	0	0	0	1	0	0	0	0	0	0	0	0	Any	0	0	0	0	0	1	0	0	0	1	0	0	Population
Ferchaud et al. - 2016 - Making sense of the relationships between Ne, Nb a.pdf	2838	Ferchaud, A. L., Perrier, C., April, J., Hernandez, C., Dionne, M., & Bernatchez, L. (2016). Making sense of the relationships between Ne, Nb and Nc towards defining conservation thresholds in Atlantic salmon (Salmo salar). Heredity, 117, 268 to 278. doi: 10.1038/hdy.2016.62	Heredity	Heredity	Ecology	74.4	2016	Salmo salar	688328	NA	Atlantic salmon	Animalia	Chordata	Actinopterygii	Salmoniformes	Salmonidae	N	LC	Non-threatened	NA	3.65	Nearctic	Laval River, Canada	0	0	0	1	0	0	0	0	0	0	0	0	Any	0	0	0	0	0	1	0	0	0	1	0	0	Population
Ferchaud et al. - 2016 - Making sense of the relationships between Ne, Nb a.pdf	2840	Ferchaud, A. L., Perrier, C., April, J., Hernandez, C., Dionne, M., & Bernatchez, L. (2016). Making sense of the relationships between Ne, Nb and Nc towards defining conservation thresholds in Atlantic salmon (Salmo salar). Heredity, 117, 268 to 278. doi: 10.1038/hdy.2016.62	Heredity	Heredity	Ecology	74.4	2016	Salmo salar	688328	NA	Atlantic salmon	Animalia	Chordata	Actinopterygii	Salmoniformes	Salmonidae	N	LC	Non-threatened	NA	3.65	Nearctic	Grand-Pabos River, Canada	0	0	0	1	0	0	0	0	0	0	0	0	Any	0	0	0	0	0	1	0	0	0	1	0	0	Population
Ferchaud et al. - 2016 - Making sense of the relationships between Ne, Nb a.pdf	2841	Ferchaud, A. L., Perrier, C., April, J., Hernandez, C., Dionne, M., & Bernatchez, L. (2016). Making sense of the relationships between Ne, Nb and Nc towards defining conservation thresholds in Atlantic salmon (Salmo salar). Heredity, 117, 268 to 278. doi: 10.1038/hdy.2016.62	Heredity	Heredity	Ecology	74.4	2016	Salmo salar	688328	NA	Atlantic salmon	Animalia	Chordata	Actinopterygii	Salmoniformes	Salmonidae	N	LC	Non-threatened	NA	3.65	Nearctic	Grand-Pabos River, Canada	0	0	0	1	0	0	0	0	0	0	0	0	Any	0	0	0	0	0	1	0	0	0	1	0	0	Population
Ferchaud et al. - 2016 - Making sense of the relationships between Ne, Nb a.pdf	2843	Ferchaud, A. L., Perrier, C., April, J., Hernandez, C., Dionne, M., & Bernatchez, L. (2016). Making sense of the relationships between Ne, Nb and Nc towards defining conservation thresholds in Atlantic salmon (Salmo salar). Heredity, 117, 268 to 278. doi: 10.1038/hdy.2016.62	Heredity	Heredity	Ecology	74.4	2016	Salmo salar	688328	NA	Atlantic salmon	Animalia	Chordata	Actinopterygii	Salmoniformes	Salmonidae	N	LC	Non-threatened	NA	3.65	Nearctic	Petite-Cascapedia River, Canada	0	0	0	1	0	0	0	0	0	0	0	0	Any	0	0	0	0	0	1	0	0	0	1	0	0	Population
Ferchaud et al. - 2016 - Making sense of the relationships between Ne, Nb a.pdf	2844	Ferchaud, A. L., Perrier, C., April, J., Hernandez, C., Dionne, M., & Bernatchez, L. (2016). Making sense of the relationships between Ne, Nb and Nc towards defining conservation thresholds in Atlantic salmon (Salmo salar). Heredity, 117, 268 to 278. doi: 10.1038/hdy.2016.62	Heredity	Heredity	Ecology	74.4	2016	Salmo salar	688328	NA	Atlantic salmon	Animalia	Chordata	Actinopterygii	Salmoniformes	Salmonidae	N	LC	Non-threatened	NA	3.65	Nearctic	Petite-Cascapedia River, Canada	0	0	0	1	0	0	0	0	0	0	0	0	Any	0	0	0	0	0	1	0	0	0	1	0	0	Population
Ferchaud et al. - 2016 - Making sense of the relationships between Ne, Nb a.pdf	2846	Ferchaud, A. L., Perrier, C., April, J., Hernandez, C., Dionne, M., & Bernatchez, L. (2016). Making sense of the relationships between Ne, Nb and Nc towards defining conservation thresholds in Atlantic salmon (Salmo salar). Heredity, 117, 268 to 278. doi: 10.1038/hdy.2016.62	Heredity	Heredity	Ecology	74.4	2016	Salmo salar	688328	NA	Atlantic salmon	Animalia	Chordata	Actinopterygii	Salmoniformes	Salmonidae	N	LC	Non-threatened	NA	3.65	Nearctic	Trinite River, Canada	0	0	0	1	0	0	0	0	0	0	0	0	Any	0	0	0	0	0	1	0	0	0	1	0	0	Population
Ferchaud et al. - 2016 - Making sense of the relationships between Ne, Nb a.pdf	2847	Ferchaud, A. L., Perrier, C., April, J., Hernandez, C., Dionne, M., & Bernatchez, L. (2016). Making sense of the relationships between Ne, Nb and Nc towards defining conservation thresholds in Atlantic salmon (Salmo salar). Heredity, 117, 268 to 278. doi: 10.1038/hdy.2016.62	Heredity	Heredity	Ecology	74.4	2016	Salmo salar	688328	NA	Atlantic salmon	Animalia	Chordata	Actinopterygii	Salmoniformes	Salmonidae	N	LC	Non-threatened	NA	3.65	Nearctic	Trinite River, Canada	0	0	0	1	0	0	0	0	0	0	0	0	Any	0	0	0	0	0	1	0	0	0	1	0	0	Population
Ferchaud et al. - 2016 - Making sense of the relationships between Ne, Nb a.pdf	2849	Ferchaud, A. L., Perrier, C., April, J., Hernandez, C., Dionne, M., & Bernatchez, L. (2016). Making sense of the relationships between Ne, Nb and Nc towards defining conservation thresholds in Atlantic salmon (Salmo salar). Heredity, 117, 268 to 278. doi: 10.1038/hdy.2016.62	Heredity	Heredity	Ecology	74.4	2016	Salmo salar	688328	NA	Atlantic salmon	Animalia	Chordata	Actinopterygii	Salmoniformes	Salmonidae	N	LC	Non-threatened	NA	3.65	Nearctic	Sainte-Margeurite River, Canada	0	0	0	1	0	0	0	0	0	0	0	0	Any	0	0	0	0	0	1	0	0	0	1	0	0	Population
Ferchaud et al. - 2016 - Making sense of the relationships between Ne, Nb a.pdf	2850	Ferchaud, A. L., Perrier, C., April, J., Hernandez, C., Dionne, M., & Bernatchez, L. (2016). Making sense of the relationships between Ne, Nb and Nc towards defining conservation thresholds in Atlantic salmon (Salmo salar). Heredity, 117, 268 to 278. doi: 10.1038/hdy.2016.62	Heredity	Heredity	Ecology	74.4	2016	Salmo salar	688328	NA	Atlantic salmon	Animalia	Chordata	Actinopterygii	Salmoniformes	Salmonidae	N	LC	Non-threatened	NA	3.65	Nearctic	Sainte-Margeurite River, Canada	0	0	0	1	0	0	0	0	0	0	0	0	Any	0	0	0	0	0	1	0	0	0	1	0	0	Population
Ferchaud et al. - 2016 - Making sense of the relationships between Ne, Nb a.pdf	2852	Ferchaud, A. L., Perrier, C., April, J., Hernandez, C., Dionne, M., & Bernatchez, L. (2016). Making sense of the relationships between Ne, Nb and Nc towards defining conservation thresholds in Atlantic salmon (Salmo salar). Heredity, 117, 268 to 278. doi: 10.1038/hdy.2016.62	Heredity	Heredity	Ecology	74.4	2016	Salmo salar	688328	NA	Atlantic salmon	Animalia	Chordata	Actinopterygii	Salmoniformes	Salmonidae	N	LC	Non-threatened	NA	3.65	Nearctic	Malbaie River, Canada	0	0	0	1	0	0	0	0	0	0	0	0	Any	0	0	0	0	0	1	0	0	0	1	0	0	Population
Ferchaud et al. - 2016 - Making sense of the relationships between Ne, Nb a.pdf	2853	Ferchaud, A. L., Perrier, C., April, J., Hernandez, C., Dionne, M., & Bernatchez, L. (2016). Making sense of the relationships between Ne, Nb and Nc towards defining conservation thresholds in Atlantic salmon (Salmo salar). Heredity, 117, 268 to 278. doi: 10.1038/hdy.2016.62	Heredity	Heredity	Ecology	74.4	2016	Salmo salar	688328	NA	Atlantic salmon	Animalia	Chordata	Actinopterygii	Salmoniformes	Salmonidae	N	LC	Non-threatened	NA	3.65	Nearctic	Malbaie River, Canada	0	0	0	1	0	0	0	0	0	0	0	0	Any	0	0	0	0	0	1	0	0	0	1	0	0	Population
Ferchaud et al. - 2016 - Making sense of the relationships between Ne, Nb a.pdf	2855	Ferchaud, A. L., Perrier, C., April, J., Hernandez, C., Dionne, M., & Bernatchez, L. (2016). Making sense of the relationships between Ne, Nb and Nc towards defining conservation thresholds in Atlantic salmon (Salmo salar). Heredity, 117, 268 to 278. doi: 10.1038/hdy.2016.62	Heredity	Heredity	Ecology	74.4	2016	Salmo salar	688328	NA	Atlantic salmon	Animalia	Chordata	Actinopterygii	Salmoniformes	Salmonidae	N	LC	Non-threatened	NA	3.65	Nearctic	Godbout River, Canada	0	0	0	1	0	0	0	0	0	0	0	0	Any	0	0	0	0	0	1	0	0	0	1	0	0	Population
Ferchaud et al. - 2016 - Making sense of the relationships between Ne, Nb a.pdf	2856	Ferchaud, A. L., Perrier, C., April, J., Hernandez, C., Dionne, M., & Bernatchez, L. (2016). Making sense of the relationships between Ne, Nb and Nc towards defining conservation thresholds in Atlantic salmon (Salmo salar). Heredity, 117, 268 to 278. doi: 10.1038/hdy.2016.62	Heredity	Heredity	Ecology	74.4	2016	Salmo salar	688328	NA	Atlantic salmon	Animalia	Chordata	Actinopterygii	Salmoniformes	Salmonidae	N	LC	Non-threatened	NA	3.65	Nearctic	Godbout River, Canada	0	0	0	1	0	0	0	0	0	0	0	0	Any	0	0	0	0	0	1	0	0	0	1	0	0	Population
Ferchaud et al. - 2016 - Making sense of the relationships between Ne, Nb a.pdf	2858	Ferchaud, A. L., Perrier, C., April, J., Hernandez, C., Dionne, M., & Bernatchez, L. (2016). Making sense of the relationships between Ne, Nb and Nc towards defining conservation thresholds in Atlantic salmon (Salmo salar). Heredity, 117, 268 to 278. doi: 10.1038/hdy.2016.62	Heredity	Heredity	Ecology	74.4	2016	Salmo salar	688328	NA	Atlantic salmon	Animalia	Chordata	Actinopterygii	Salmoniformes	Salmonidae	N	LC	Non-threatened	NA	3.65	Nearctic	Aux-Rochers River, Canada	0	0	0	1	0	0	0	0	0	0	0	0	Any	0	0	0	0	0	1	0	0	0	1	0	0	Population
Ferchaud et al. - 2016 - Making sense of the relationships between Ne, Nb a.pdf	2859	Ferchaud, A. L., Perrier, C., April, J., Hernandez, C., Dionne, M., & Bernatchez, L. (2016). Making sense of the relationships between Ne, Nb and Nc towards defining conservation thresholds in Atlantic salmon (Salmo salar). Heredity, 117, 268 to 278. doi: 10.1038/hdy.2016.62	Heredity	Heredity	Ecology	74.4	2016	Salmo salar	688328	NA	Atlantic salmon	Animalia	Chordata	Actinopterygii	Salmoniformes	Salmonidae	N	LC	Non-threatened	NA	3.65	Nearctic	Aux-Rochers River, Canada	0	0	0	1	0	0	0	0	0	0	0	0	Any	0	0	0	0	0	1	0	0	0	1	0	0	Population
Ferchaud et al. - 2016 - Making sense of the relationships between Ne, Nb a.pdf	2861	Ferchaud, A. L., Perrier, C., April, J., Hernandez, C., Dionne, M., & Bernatchez, L. (2016). Making sense of the relationships between Ne, Nb and Nc towards defining conservation thresholds in Atlantic salmon (Salmo salar). Heredity, 117, 268 to 278. doi: 10.1038/hdy.2016.62	Heredity	Heredity	Ecology	74.4	2016	Salmo salar	688328	NA	Atlantic salmon	Animalia	Chordata	Actinopterygii	Salmoniformes	Salmonidae	N	LC	Non-threatened	NA	3.65	Nearctic	Saint-Jean River, Canada	0	0	0	1	0	0	0	0	0	0	0	0	Any	0	0	0	0	0	1	0	0	0	1	0	0	Population
Ferchaud et al. - 2016 - Making sense of the relationships between Ne, Nb a.pdf	2862	Ferchaud, A. L., Perrier, C., April, J., Hernandez, C., Dionne, M., & Bernatchez, L. (2016). Making sense of the relationships between Ne, Nb and Nc towards defining conservation thresholds in Atlantic salmon (Salmo salar). Heredity, 117, 268 to 278. doi: 10.1038/hdy.2016.62	Heredity	Heredity	Ecology	74.4	2016	Salmo salar	688328	NA	Atlantic salmon	Animalia	Chordata	Actinopterygii	Salmoniformes	Salmonidae	N	LC	Non-threatened	NA	3.65	Nearctic	Saint-Jean River, Canada	0	0	0	1	0	0	0	0	0	0	0	0	Any	0	0	0	0	0	1	0	0	0	1	0	0	Population
Ferchaud et al. - 2016 - Making sense of the relationships between Ne, Nb a.pdf	2864	Ferchaud, A. L., Perrier, C., April, J., Hernandez, C., Dionne, M., & Bernatchez, L. (2016). Making sense of the relationships between Ne, Nb and Nc towards defining conservation thresholds in Atlantic salmon (Salmo salar). Heredity, 117, 268 to 278. doi: 10.1038/hdy.2016.62	Heredity	Heredity	Ecology	74.4	2016	Salmo salar	688328	NA	Atlantic salmon	Animalia	Chordata	Actinopterygii	Salmoniformes	Salmonidae	N	LC	Non-threatened	NA	3.65	Nearctic	Matane River, Canada	0	0	0	1	0	0	0	0	0	0	0	0	Any	0	0	0	0	0	1	0	0	0	1	0	0	Population
Ferchaud et al. - 2016 - Making sense of the relationships between Ne, Nb a.pdf	2865	Ferchaud, A. L., Perrier, C., April, J., Hernandez, C., Dionne, M., & Bernatchez, L. (2016). Making sense of the relationships between Ne, Nb and Nc towards defining conservation thresholds in Atlantic salmon (Salmo salar). Heredity, 117, 268 to 278. doi: 10.1038/hdy.2016.62	Heredity	Heredity	Ecology	74.4	2016	Salmo salar	688328	NA	Atlantic salmon	Animalia	Chordata	Actinopterygii	Salmoniformes	Salmonidae	N	LC	Non-threatened	NA	3.65	Nearctic	Matane River, Canada	0	0	0	1	0	0	0	0	0	0	0	0	Any	0	0	0	0	0	1	0	0	0	1	0	0	Population
Ferchaud et al. - 2016 - Making sense of the relationships between Ne, Nb a.pdf	2836	Ferchaud, A. L., Perrier, C., April, J., Hernandez, C., Dionne, M., & Bernatchez, L. (2016). Making sense of the relationships between Ne, Nb and Nc towards defining conservation thresholds in Atlantic salmon (Salmo salar). Heredity, 117, 268 to 278. doi: 10.1038/hdy.2016.62	Heredity	Heredity	Ecology	74.4	2016	Salmo salar	688328	NA	Atlantic salmon	Animalia	Chordata	Actinopterygii	Salmoniformes	Salmonidae	N	LC	Non-threatened	NA	3.65	Nearctic	Laval River, Canada	0	0	0	1	0	0	0	0	0	0	0	0	Any	0	0	0	0	0	1	0	0	0	1	0	0	Population
Ferchaud et al. - 2016 - Making sense of the relationships between Ne, Nb a.pdf	2839	Ferchaud, A. L., Perrier, C., April, J., Hernandez, C., Dionne, M., & Bernatchez, L. (2016). Making sense of the relationships between Ne, Nb and Nc towards defining conservation thresholds in Atlantic salmon (Salmo salar). Heredity, 117, 268 to 278. doi: 10.1038/hdy.2016.62	Heredity	Heredity	Ecology	74.4	2016	Salmo salar	688328	NA	Atlantic salmon	Animalia	Chordata	Actinopterygii	Salmoniformes	Salmonidae	N	LC	Non-threatened	NA	3.65	Nearctic	Grand-Pabos River, Canada	0	0	0	1	0	0	0	0	0	0	0	0	Any	0	0	0	0	0	1	0	0	0	1	0	0	Population
Ferchaud et al. - 2016 - Making sense of the relationships between Ne, Nb a.pdf	2842	Ferchaud, A. L., Perrier, C., April, J., Hernandez, C., Dionne, M., & Bernatchez, L. (2016). Making sense of the relationships between Ne, Nb and Nc towards defining conservation thresholds in Atlantic salmon (Salmo salar). Heredity, 117, 268 to 278. doi: 10.1038/hdy.2016.62	Heredity	Heredity	Ecology	74.4	2016	Salmo salar	688328	NA	Atlantic salmon	Animalia	Chordata	Actinopterygii	Salmoniformes	Salmonidae	N	LC	Non-threatened	NA	3.65	Nearctic	Petite-Cascapedia River, Canada	0	0	0	1	0	0	0	0	0	0	0	0	Any	0	0	0	0	0	1	0	0	0	1	0	0	Population
Ferchaud et al. - 2016 - Making sense of the relationships between Ne, Nb a.pdf	2845	Ferchaud, A. L., Perrier, C., April, J., Hernandez, C., Dionne, M., & Bernatchez, L. (2016). Making sense of the relationships between Ne, Nb and Nc towards defining conservation thresholds in Atlantic salmon (Salmo salar). Heredity, 117, 268 to 278. doi: 10.1038/hdy.2016.62	Heredity	Heredity	Ecology	74.4	2016	Salmo salar	688328	NA	Atlantic salmon	Animalia	Chordata	Actinopterygii	Salmoniformes	Salmonidae	N	LC	Non-threatened	NA	3.65	Nearctic	Trinite River, Canada	0	0	0	1	0	0	0	0	0	0	0	0	Any	0	0	0	0	0	1	0	0	0	1	0	0	Population
Ferchaud et al. - 2016 - Making sense of the relationships between Ne, Nb a.pdf	2848	Ferchaud, A. L., Perrier, C., April, J., Hernandez, C., Dionne, M., & Bernatchez, L. (2016). Making sense of the relationships between Ne, Nb and Nc towards defining conservation thresholds in Atlantic salmon (Salmo salar). Heredity, 117, 268 to 278. doi: 10.1038/hdy.2016.62	Heredity	Heredity	Ecology	74.4	2016	Salmo salar	688328	NA	Atlantic salmon	Animalia	Chordata	Actinopterygii	Salmoniformes	Salmonidae	N	LC	Non-threatened	NA	3.65	Nearctic	Sainte-Margeurite River, Canada	0	0	0	1	0	0	0	0	0	0	0	0	Any	0	0	0	0	0	1	0	0	0	1	0	0	Population
Ferchaud et al. - 2016 - Making sense of the relationships between Ne, Nb a.pdf	2851	Ferchaud, A. L., Perrier, C., April, J., Hernandez, C., Dionne, M., & Bernatchez, L. (2016). Making sense of the relationships between Ne, Nb and Nc towards defining conservation thresholds in Atlantic salmon (Salmo salar). Heredity, 117, 268 to 278. doi: 10.1038/hdy.2016.62	Heredity	Heredity	Ecology	74.4	2016	Salmo salar	688328	NA	Atlantic salmon	Animalia	Chordata	Actinopterygii	Salmoniformes	Salmonidae	N	LC	Non-threatened	NA	3.65	Nearctic	Malbaie River, Canada	0	0	0	1	0	0	0	0	0	0	0	0	Any	0	0	0	0	0	1	0	0	0	1	0	0	Population
Ferchaud et al. - 2016 - Making sense of the relationships between Ne, Nb a.pdf	2854	Ferchaud, A. L., Perrier, C., April, J., Hernandez, C., Dionne, M., & Bernatchez, L. (2016). Making sense of the relationships between Ne, Nb and Nc towards defining conservation thresholds in Atlantic salmon (Salmo salar). Heredity, 117, 268 to 278. doi: 10.1038/hdy.2016.62	Heredity	Heredity	Ecology	74.4	2016	Salmo salar	688328	NA	Atlantic salmon	Animalia	Chordata	Actinopterygii	Salmoniformes	Salmonidae	N	LC	Non-threatened	NA	3.65	Nearctic	Godbout River, Canada	0	0	0	1	0	0	0	0	0	0	0	0	Any	0	0	0	0	0	1	0	0	0	1	0	0	Population
Ferchaud et al. - 2016 - Making sense of the relationships between Ne, Nb a.pdf	2857	Ferchaud, A. L., Perrier, C., April, J., Hernandez, C., Dionne, M., & Bernatchez, L. (2016). Making sense of the relationships between Ne, Nb and Nc towards defining conservation thresholds in Atlantic salmon (Salmo salar). Heredity, 117, 268 to 278. doi: 10.1038/hdy.2016.62	Heredity	Heredity	Ecology	74.4	2016	Salmo salar	688328	NA	Atlantic salmon	Animalia	Chordata	Actinopterygii	Salmoniformes	Salmonidae	N	LC	Non-threatened	NA	3.65	Nearctic	Aux-Rochers River, Canada	0	0	0	1	0	0	0	0	0	0	0	0	Any	0	0	0	0	0	1	0	0	0	1	0	0	Population
Ferchaud et al. - 2016 - Making sense of the relationships between Ne, Nb a.pdf	2860	Ferchaud, A. L., Perrier, C., April, J., Hernandez, C., Dionne, M., & Bernatchez, L. (2016). Making sense of the relationships between Ne, Nb and Nc towards defining conservation thresholds in Atlantic salmon (Salmo salar). Heredity, 117, 268 to 278. doi: 10.1038/hdy.2016.62	Heredity	Heredity	Ecology	74.4	2016	Salmo salar	688328	NA	Atlantic salmon	Animalia	Chordata	Actinopterygii	Salmoniformes	Salmonidae	N	LC	Non-threatened	NA	3.65	Nearctic	Saint-Jean River, Canada	0	0	0	1	0	0	0	0	0	0	0	0	Any	0	0	0	0	0	1	0	0	0	1	0	0	Population
Fisch et al. - 2013 - Evaluating the Performance of Captive Breeding Tec.pdf	1728	Fisch, K. M., Ivy, J. A., Burton, R. S., & May, B. (2013). Evaluating the performance of captive breeding techniques for conservation hatcheries: A case study of the delta smelt captive breeding program. Heredity, 104, 92 to 104. doi: 10.1093/jhered/ess084	Heredity	Heredity	Ecology	74.4	2013	Hypomesus transpacificus	348839	NA	Delta smelt	Animalia	Chordata	Actinopterygii	Osmeriformes	Osmeridae	N	CR	Threatened	NA	1	Nearctic	Sacramento River, California, USA	0	0	0	0	0	0	0	0	0	0	0	1	None	0	1	0	0	0	0	0	0	0	1	0	0	Individual
Garcia Valiente et al. - 2010 - Population genetics of south European Atlantic sal.pdf	2778	Valiente, A. G., Beall, E., & Garcia-Vazquez, E. (2010). Population genetics of south European Atlantic salmon under global change. Global Change Biology, 16, 36 to 47. doi: 10.1111/j.1365-2486.2009.01922.x	Global Change Biology	Glob. Change Biol.	Biodiversity Conservation	99.17	2010	Salmo salar	688328	NA	Atlantic Salmon	Animalia	Chordata	Actinopterygii	Salmoniformes	Salmonidae	N	LC	Non-threatened	NA	3.65	Palearctic	France	0	0	0	1	0	0	0	0	0	1	0	0	Any	0	0	0	0	0	0	0	0	0	1	0	0	Population
Garcia Valiente et al. - 2010 - Population genetics of south European Atlantic sal.pdf	2779	Valiente, A. G., Beall, E., & Garcia-Vazquez, E. (2010). Population genetics of south European Atlantic salmon under global change. Global Change Biology, 16, 36 to 47. doi: 10.1111/j.1365-2486.2009.01922.x	Global Change Biology	Glob. Change Biol.	Biodiversity Conservation	99.17	2010	Salmo salar	688328	NA	Atlantic Salmon	Animalia	Chordata	Actinopterygii	Salmoniformes	Salmonidae	N	LC	Non-threatened	NA	3.65	Palearctic	France	0	0	0	1	0	0	0	0	0	1	0	0	Any	0	0	0	0	0	0	0	0	0	1	0	0	Population
Garcia Valiente et al. - 2010 - Population genetics of south European Atlantic sal.pdf	2780	Valiente, A. G., Beall, E., & Garcia-Vazquez, E. (2010). Population genetics of south European Atlantic salmon under global change. Global Change Biology, 16, 36 to 47. doi: 10.1111/j.1365-2486.2009.01922.x	Global Change Biology	Glob. Change Biol.	Biodiversity Conservation	99.17	2010	Salmo salar	688328	NA	Atlantic Salmon	Animalia	Chordata	Actinopterygii	Salmoniformes	Salmonidae	N	LC	Non-threatened	NA	3.65	Palearctic	France	0	0	0	1	0	0	0	0	0	1	0	0	Any	0	0	0	0	0	0	0	0	0	1	0	0	Population
Glover et al. - 2012 - Three Decades of Farmed Escapees in the Wild A Sp.pdf	4667	Glover, K. A., Quintela, M., Wennevik, V., Besnier, F., S¬Ørvik, A. G. E., & Skaala, √ø. (2012). Three decades of farmed escapees in the wild: A spatio-temporal analysis of atlantic salmon population genetic structure throughout norway. PLoS ONE, 7, e43129. doi: 10.1371/journal.pone.0043129	PLoS ONE	PLoS One	Multidisciplinary Sciences	64.58	2012	Salmo salar	688328	NA	Atlantic salmon	Animalia	Chordata	Actinopterygii	Salmoniformes	Salmonidae	N	LC	Non-threatened	NA	3.65	Palearctic	Reisa	0	0	0	1	1	0	0	0	0	0	0	0	Any	0	0	0	0	0	1	0	0	0	1	0	0	Population
Glover et al. - 2012 - Three Decades of Farmed Escapees in the Wild A Sp.pdf	4671	Glover, K. A., Quintela, M., Wennevik, V., Besnier, F., S¬Ørvik, A. G. E., & Skaala, √ø. (2012). Three decades of farmed escapees in the wild: A spatio-temporal analysis of atlantic salmon population genetic structure throughout norway. PLoS ONE, 7, e43129. doi: 10.1371/journal.pone.0043129	PLoS ONE	PLoS One	Multidisciplinary Sciences	64.58	2012	Salmo salar	688328	NA	Atlantic salmon	Animalia	Chordata	Actinopterygii	Salmoniformes	Salmonidae	N	LC	Non-threatened	NA	3.65	Palearctic	Eira	0	0	0	1	1	0	0	0	0	0	0	0	Any	0	0	0	0	0	0	0	0	0	1	0	0	Population
Glover et al. - 2012 - Three Decades of Farmed Escapees in the Wild A Sp.pdf	4677	Glover, K. A., Quintela, M., Wennevik, V., Besnier, F., S¬Ørvik, A. G. E., & Skaala, √ø. (2012). Three decades of farmed escapees in the wild: A spatio-temporal analysis of atlantic salmon population genetic structure throughout norway. PLoS ONE, 7, e43129. doi: 10.1371/journal.pone.0043129	PLoS ONE	PLoS One	Multidisciplinary Sciences	64.58	2012	Salmo salar	688328	NA	Atlantic salmon	Animalia	Chordata	Actinopterygii	Salmoniformes	Salmonidae	N	LC	Non-threatened	NA	3.65	Palearctic	Etne	0	0	0	0	1	0	0	0	0	0	0	0	Any	0	0	0	0	0	1	0	0	0	1	0	0	Population
Glover et al. - 2012 - Three Decades of Farmed Escapees in the Wild A Sp.pdf	4680	Glover, K. A., Quintela, M., Wennevik, V., Besnier, F., S¬Ørvik, A. G. E., & Skaala, √ø. (2012). Three decades of farmed escapees in the wild: A spatio-temporal analysis of atlantic salmon population genetic structure throughout norway. PLoS ONE, 7, e43129. doi: 10.1371/journal.pone.0043129	PLoS ONE	PLoS One	Multidisciplinary Sciences	64.58	2012	Salmo salar	688328	NA	Atlantic salmon	Animalia	Chordata	Actinopterygii	Salmoniformes	Salmonidae	N	LC	Non-threatened	NA	3.65	Palearctic	Berbyelva	0	0	0	1	1	0	0	0	0	0	0	0	Any	0	0	0	0	0	1	0	0	0	1	0	0	Population
Gordeeva et al. - 2003 - Genetic changes in pink salmon Oncorhynchus gorbus.pdf	3472	Gordeeva, N. V, Salmenkova, E. A., Altukhov, Y. P., Makhrov, A. A., & Pustovoit, S. P. (2003). Genetic changes in pink salmon Oncorhynchus gorbuscha Walbaum during acclimatization in the White Sea basin. Russian Journal of Genetics, 39, 322 to 332. doi: 10.1023/A:1023283919776	Russian Journal of Genetics	Russ. J. Genet.	Genetics & Heredity	3.13	2003	Oncorhynchus gorbuscha	739927	NA	pink salmon	Animalia	Chordata	Actinopterygii	Salmoniformes	Salmonidae	N	NA	Unknown	Pest	2	Palearctic	White Sea odd	0	0	0	0	0	0	1	0	0	0	0	0	Any	0	0	0	0	0	0	0	0	0	1	0	0	Population
Gordeeva et al. - 2003 - Genetic changes in pink salmon Oncorhynchus gorbus.pdf	3470	Gordeeva, N. V, Salmenkova, E. A., Altukhov, Y. P., Makhrov, A. A., & Pustovoit, S. P. (2003). Genetic changes in pink salmon Oncorhynchus gorbuscha Walbaum during acclimatization in the White Sea basin. Russian Journal of Genetics, 39, 322 to 332. doi: 10.1023/A:1023283919776	Russian Journal of Genetics	Russ. J. Genet.	Genetics & Heredity	3.13	2003	Oncorhynchus gorbuscha	739927	NA	pink salmon	Animalia	Chordata	Actinopterygii	Salmoniformes	Salmonidae	N	NA	Unknown	Pest	2	Palearctic	White Sea odd	0	0	0	0	0	0	1	0	0	0	0	0	Any	0	0	0	0	0	0	0	0	0	1	0	0	Population
Gordeeva et al. - 2003 - Genetic changes in pink salmon Oncorhynchus gorbus.pdf	3471	Gordeeva, N. V, Salmenkova, E. A., Altukhov, Y. P., Makhrov, A. A., & Pustovoit, S. P. (2003). Genetic changes in pink salmon Oncorhynchus gorbuscha Walbaum during acclimatization in the White Sea basin. Russian Journal of Genetics, 39, 322 to 332. doi: 10.1023/A:1023283919776	Russian Journal of Genetics	Russ. J. Genet.	Genetics & Heredity	3.13	2003	Oncorhynchus gorbuscha	739927	NA	pink salmon	Animalia	Chordata	Actinopterygii	Salmoniformes	Salmonidae	N	NA	Unknown	Pest	2	Palearctic	White Sea odd	0	0	0	0	0	0	1	0	0	0	0	0	Any	0	0	0	0	0	0	0	0	0	1	0	0	Population
Gow et al. - 2011 - Little impact of hatchery supplementation that use.pdf	3	Gow, J. L., Tamkee, P., Heggenes, J., Wilson, G. A., & Taylor, E. B. (2011). Little impact of hatchery supplementation that uses native broodstock on the genetic structure and diversity of steelhead trout revealed by a large-scale spatio-temporal microsatellite survey. Evolutionary Applications, 4, 763 to 782. doi: 10.1111/j.1752-4571.2011.00198.x	Evolutionary Applications	Evol. Appl.	Evolutionary Biology	77	2011	Oncorhynchus mykiss	165368	NA	steelhead trout	Animalia	Chordata	Actinopterygii	Salmoniformes	Salmonidae	Y	NA	Unknown	NA	4	Nearctic	CH	0	0	0	1	0	1	0	0	0	0	0	0	Any	0	0	0	0	0	1	0	0	0	1	0	0	Population
Gow et al. - 2011 - Little impact of hatchery supplementation that use.pdf	4	Gow, J. L., Tamkee, P., Heggenes, J., Wilson, G. A., & Taylor, E. B. (2011). Little impact of hatchery supplementation that uses native broodstock on the genetic structure and diversity of steelhead trout revealed by a large-scale spatio-temporal microsatellite survey. Evolutionary Applications, 4, 763 to 782. doi: 10.1111/j.1752-4571.2011.00198.x	Evolutionary Applications	Evol. Appl.	Evolutionary Biology	77	2011	Oncorhynchus mykiss	165368	NA	steelhead trout	Animalia	Chordata	Actinopterygii	Salmoniformes	Salmonidae	Y	NA	Unknown	NA	4	Nearctic	CE	0	0	0	1	0	0	0	0	0	0	0	0	Any	0	0	0	0	0	1	0	0	0	1	0	0	Population
Gow et al. - 2011 - Little impact of hatchery supplementation that use.pdf	5	Gow, J. L., Tamkee, P., Heggenes, J., Wilson, G. A., & Taylor, E. B. (2011). Little impact of hatchery supplementation that uses native broodstock on the genetic structure and diversity of steelhead trout revealed by a large-scale spatio-temporal microsatellite survey. Evolutionary Applications, 4, 763 to 782. doi: 10.1111/j.1752-4571.2011.00198.x	Evolutionary Applications	Evol. Appl.	Evolutionary Biology	77	2011	Oncorhynchus mykiss	165368	NA	steelhead trout	Animalia	Chordata	Actinopterygii	Salmoniformes	Salmonidae	Y	NA	Unknown	NA	4	Nearctic	SE	0	0	0	1	0	1	0	0	0	0	0	0	Any	0	0	0	0	0	1	0	0	0	1	0	0	Population
Gow et al. - 2011 - Little impact of hatchery supplementation that use.pdf	6	Gow, J. L., Tamkee, P., Heggenes, J., Wilson, G. A., & Taylor, E. B. (2011). Little impact of hatchery supplementation that uses native broodstock on the genetic structure and diversity of steelhead trout revealed by a large-scale spatio-temporal microsatellite survey. Evolutionary Applications, 4, 763 to 782. doi: 10.1111/j.1752-4571.2011.00198.x	Evolutionary Applications	Evol. Appl.	Evolutionary Biology	77	2011	Oncorhynchus mykiss	165368	NA	steelhead trout	Animalia	Chordata	Actinopterygii	Salmoniformes	Salmonidae	Y	NA	Unknown	NA	4	Nearctic	CH	0	0	0	1	0	1	0	0	0	0	0	0	Any	0	0	0	0	0	1	0	0	0	1	0	0	Population
Gow et al. - 2011 - Little impact of hatchery supplementation that use.pdf	7	Gow, J. L., Tamkee, P., Heggenes, J., Wilson, G. A., & Taylor, E. B. (2011). Little impact of hatchery supplementation that uses native broodstock on the genetic structure and diversity of steelhead trout revealed by a large-scale spatio-temporal microsatellite survey. Evolutionary Applications, 4, 763 to 782. doi: 10.1111/j.1752-4571.2011.00198.x	Evolutionary Applications	Evol. Appl.	Evolutionary Biology	77	2011	Oncorhynchus mykiss	165368	NA	steelhead trout	Animalia	Chordata	Actinopterygii	Salmoniformes	Salmonidae	Y	NA	Unknown	NA	4	Nearctic	CE	0	0	0	1	0	0	0	0	0	0	0	0	Any	0	0	0	0	0	1	0	0	0	1	0	0	Population
Gow et al. - 2011 - Little impact of hatchery supplementation that use.pdf	8	Gow, J. L., Tamkee, P., Heggenes, J., Wilson, G. A., & Taylor, E. B. (2011). Little impact of hatchery supplementation that uses native broodstock on the genetic structure and diversity of steelhead trout revealed by a large-scale spatio-temporal microsatellite survey. Evolutionary Applications, 4, 763 to 782. doi: 10.1111/j.1752-4571.2011.00198.x	Evolutionary Applications	Evol. Appl.	Evolutionary Biology	77	2011	Oncorhynchus mykiss	165368	NA	steelhead trout	Animalia	Chordata	Actinopterygii	Salmoniformes	Salmonidae	Y	NA	Unknown	NA	4	Nearctic	SE	0	0	0	1	0	1	0	0	0	0	0	0	Any	0	0	0	0	0	1	0	0	0	1	0	0	Population
Gow et al. - 2011 - Little impact of hatchery supplementation that use.pdf	9	Gow, J. L., Tamkee, P., Heggenes, J., Wilson, G. A., & Taylor, E. B. (2011). Little impact of hatchery supplementation that uses native broodstock on the genetic structure and diversity of steelhead trout revealed by a large-scale spatio-temporal microsatellite survey. Evolutionary Applications, 4, 763 to 782. doi: 10.1111/j.1752-4571.2011.00198.x	Evolutionary Applications	Evol. Appl.	Evolutionary Biology	77	2011	Oncorhynchus mykiss	165368	NA	steelhead trout	Animalia	Chordata	Actinopterygii	Salmoniformes	Salmonidae	Y	NA	Unknown	NA	4	Nearctic	CH	0	0	0	1	0	1	0	0	0	0	0	0	Any	0	0	0	0	0	1	0	0	0	1	0	0	Population
Gow et al. - 2011 - Little impact of hatchery supplementation that use.pdf	10	Gow, J. L., Tamkee, P., Heggenes, J., Wilson, G. A., & Taylor, E. B. (2011). Little impact of hatchery supplementation that uses native broodstock on the genetic structure and diversity of steelhead trout revealed by a large-scale spatio-temporal microsatellite survey. Evolutionary Applications, 4, 763 to 782. doi: 10.1111/j.1752-4571.2011.00198.x	Evolutionary Applications	Evol. Appl.	Evolutionary Biology	77	2011	Oncorhynchus mykiss	165368	NA	steelhead trout	Animalia	Chordata	Actinopterygii	Salmoniformes	Salmonidae	Y	NA	Unknown	NA	4	Nearctic	CE	0	0	0	1	0	0	0	0	0	0	0	0	Any	0	0	0	0	0	1	0	0	0	1	0	0	Population
Gow et al. - 2011 - Little impact of hatchery supplementation that use.pdf	11	Gow, J. L., Tamkee, P., Heggenes, J., Wilson, G. A., & Taylor, E. B. (2011). Little impact of hatchery supplementation that uses native broodstock on the genetic structure and diversity of steelhead trout revealed by a large-scale spatio-temporal microsatellite survey. Evolutionary Applications, 4, 763 to 782. doi: 10.1111/j.1752-4571.2011.00198.x	Evolutionary Applications	Evol. Appl.	Evolutionary Biology	77	2011	Oncorhynchus mykiss	165368	NA	steelhead trout	Animalia	Chordata	Actinopterygii	Salmoniformes	Salmonidae	Y	NA	Unknown	NA	4	Nearctic	SE	0	0	0	1	0	1	0	0	0	0	0	0	Any	0	0	0	0	0	1	0	0	0	1	0	0	Population
Gum et al. - 2014 - Genetic diversity of upper Lake Constance whitefis.pdf	4230	Gum, B., Geist, J., Eckenfels, S., & Brinker, A. (2014). Genetic diversity of upper Lake Constance whitefish Coregonus spp. under the influence of fisheries: A DNA study based on archived scale samples from 1932, 1975 and 2006. Journal of Fish Biology, 84, 1721 to 1739. doi: 10.1111/jfb.12393	Journal of Fish Biology	J. Fish Biol.	Marine & Freshwater Biology	58.64	2014	Coregonus wartmanni	684572	NA	whitefish	Animalia	Chordata	Actinopterygii	Salmoniformes	Salmonidae	N	LC	Non-threatened	NA	3	Palearctic	Europe, Upper Lake Constance	0	1	0	1	0	0	0	0	0	1	0	0	Any	0	1	0	0	0	0	0	0	0	1	0	0	Population
Gum et al. - 2014 - Genetic diversity of upper Lake Constance whitefis.pdf	4231	Gum, B., Geist, J., Eckenfels, S., & Brinker, A. (2014). Genetic diversity of upper Lake Constance whitefish Coregonus spp. under the influence of fisheries: A DNA study based on archived scale samples from 1932, 1975 and 2006. Journal of Fish Biology, 84, 1721 to 1739. doi: 10.1111/jfb.12393	Journal of Fish Biology	J. Fish Biol.	Marine & Freshwater Biology	58.64	2014	Coregonus wartmanni	684572	NA	whitefish	Animalia	Chordata	Actinopterygii	Salmoniformes	Salmonidae	N	LC	Non-threatened	NA	3	Palearctic	Europe, Upper Lake Constance	0	1	0	1	0	0	0	0	0	1	0	0	Any	0	1	0	0	0	0	0	0	0	1	0	0	Population
Hajkova et al. - 2007 - Genetic structure and evidence for recent populati.pdf	4906	H¬∑jkov¬∑, P., Pertoldi, C., Zemanov¬∑, B., Roche, K., H¬∑jek, B., Bryja, J., & Zima, J. (2007). Genetic structure and evidence for recent population decline in Eurasian otter populations in the Czech and Slovak Republics: Implications for conservation. Journal of Zoology, 272, 1 to 9. doi: 10.1111/j.1469-7998.2006.00259.x	Journal of Zoology	J. Zool.	Zoology	79.6	2007	Lutra lutra	348036	NA	NA	Animalia	Chordata	Mammalia	Carnivora	Mustelidae	N	NT	Non-threatened	NA	3.3	Palearctic	Chech Republic	0	0	0	1	0	0	0	0	0	0	0	0	Any	0	0	1	0	0	1	0	0	0	1	0	0	Population
Hansen - 2002 - Estimating the long-term effects of stocking domes.pdf	2693	Hansen, M. M. (2002). Estimating the long-term effects of stocking domesticated trout into wild brown trout (Salmo trutta) populations: An approach using microsatellite DNA analysis of historical and contemporary samples. Molecular Ecology, 11, 1003 to 1015. doi: 10.1046/j.1365-294X.2002.01495.x	Molecular Ecology	Mol. Ecol.	Ecology	90.66	2002	Salmo trutta	688332	NA	wild brown trout	Animalia	Chordata	Actinopterygii	Salmoniformes	Salmonidae	Y	LC	Non-threatened	Domestic	4.98	Palearctic	Denmark, Karup River	0	0	0	0	1	0	0	0	0	0	0	0	Any	0	0	0	0	0	0	0	0	0	1	0	0	Mixed
Hansen - 2002 - Estimating the long-term effects of stocking domes.pdf	2694	Hansen, M. M. (2002). Estimating the long-term effects of stocking domesticated trout into wild brown trout (Salmo trutta) populations: An approach using microsatellite DNA analysis of historical and contemporary samples. Molecular Ecology, 11, 1003 to 1015. doi: 10.1046/j.1365-294X.2002.01495.x	Molecular Ecology	Mol. Ecol.	Ecology	90.66	2002	Salmo trutta	688332	NA	wild brown trout	Animalia	Chordata	Actinopterygii	Salmoniformes	Salmonidae	Y	LC	Non-threatened	Domestic	4.98	Palearctic	Denmark, Karup River	0	0	0	0	1	0	0	0	0	0	0	0	Any	0	0	0	0	0	0	0	0	0	1	0	0	Mixed
Hansen - 2002 - Estimating the long-term effects of stocking domes.pdf	2695	Hansen, M. M. (2002). Estimating the long-term effects of stocking domesticated trout into wild brown trout (Salmo trutta) populations: An approach using microsatellite DNA analysis of historical and contemporary samples. Molecular Ecology, 11, 1003 to 1015. doi: 10.1046/j.1365-294X.2002.01495.x	Molecular Ecology	Mol. Ecol.	Ecology	90.66	2002	Salmo trutta	688332	NA	wild brown trout	Animalia	Chordata	Actinopterygii	Salmoniformes	Salmonidae	Y	LC	Non-threatened	Domestic	4.98	Palearctic	Denmark, Karup River	0	0	0	0	1	0	0	0	0	0	0	0	Any	0	0	0	0	0	0	0	0	0	1	0	0	Mixed
Hansen and Mensberg - 2009 - Admixture analysis of stocked brown trout populati.pdf	3475	Hansen, M. M., & Mensberg, K. L. D. (2009). Admixture analysis of stocked brown trout populations using mapped microsatellite DNA markers: Indigenous trout persist in introgressed populations. Biology Letters, 5, 656 to 659. doi: 10.1098/rsbl.2009.0214	Biology Letters	Biol. Lett.	Biology	73.08	2009	Salmo trutta	688332	NA	brown trout	Animalia	Chordata	Actinopterygii	Salmoniformes	Salmonidae	Y	LC	Non-threatened	NA	4.98	Palearctic	Skjern River	0	0	0	0	0	0	0	0	0	0	0	1	None	0	0	0	0	0	0	0	0	0	1	0	0	Population
Hansen and Mensberg - 2009 - Admixture analysis of stocked brown trout populati.pdf	3478	Hansen, M. M., & Mensberg, K. L. D. (2009). Admixture analysis of stocked brown trout populations using mapped microsatellite DNA markers: Indigenous trout persist in introgressed populations. Biology Letters, 5, 656 to 659. doi: 10.1098/rsbl.2009.0214	Biology Letters	Biol. Lett.	Biology	73.08	2009	Salmo trutta	688332	NA	brown trout	Animalia	Chordata	Actinopterygii	Salmoniformes	Salmonidae	Y	LC	Non-threatened	NA	4.98	Palearctic	Storaa River	0	0	0	0	0	0	0	0	0	0	0	1	None	0	0	0	0	0	0	0	0	0	1	0	0	Population
Hansen and Mensberg - 2009 - Admixture analysis of stocked brown trout populati.pdf	3474	Hansen, M. M., & Mensberg, K. L. D. (2009). Admixture analysis of stocked brown trout populations using mapped microsatellite DNA markers: Indigenous trout persist in introgressed populations. Biology Letters, 5, 656 to 659. doi: 10.1098/rsbl.2009.0214	Biology Letters	Biol. Lett.	Biology	73.08	2009	Salmo trutta	688332	NA	brown trout	Animalia	Chordata	Actinopterygii	Salmoniformes	Salmonidae	Y	LC	Non-threatened	NA	4.98	Palearctic	Skjern River	0	0	0	0	0	0	0	0	0	0	0	1	None	0	0	0	0	0	0	0	0	0	1	0	0	Population
Hansen and Mensberg - 2009 - Admixture analysis of stocked brown trout populati.pdf	3477	Hansen, M. M., & Mensberg, K. L. D. (2009). Admixture analysis of stocked brown trout populations using mapped microsatellite DNA markers: Indigenous trout persist in introgressed populations. Biology Letters, 5, 656 to 659. doi: 10.1098/rsbl.2009.0214	Biology Letters	Biol. Lett.	Biology	73.08	2009	Salmo trutta	688332	NA	brown trout	Animalia	Chordata	Actinopterygii	Salmoniformes	Salmonidae	Y	LC	Non-threatened	NA	4.98	Palearctic	Storaa River	0	0	0	0	0	0	0	0	0	0	0	1	None	0	0	0	0	0	0	0	0	0	1	0	0	Population
Hansen and Mensberg - 2009 - Admixture analysis of stocked brown trout populati.pdf	3473	Hansen, M. M., & Mensberg, K. L. D. (2009). Admixture analysis of stocked brown trout populations using mapped microsatellite DNA markers: Indigenous trout persist in introgressed populations. Biology Letters, 5, 656 to 659. doi: 10.1098/rsbl.2009.0214	Biology Letters	Biol. Lett.	Biology	73.08	2009	Salmo trutta	688332	NA	brown trout	Animalia	Chordata	Actinopterygii	Salmoniformes	Salmonidae	Y	LC	Non-threatened	NA	4.98	Palearctic	Skjern River	0	0	0	0	0	0	0	0	0	0	0	1	None	0	0	0	0	0	0	0	0	0	1	0	0	Population
Hansen and Mensberg - 2009 - Admixture analysis of stocked brown trout populati.pdf	3476	Hansen, M. M., & Mensberg, K. L. D. (2009). Admixture analysis of stocked brown trout populations using mapped microsatellite DNA markers: Indigenous trout persist in introgressed populations. Biology Letters, 5, 656 to 659. doi: 10.1098/rsbl.2009.0214	Biology Letters	Biol. Lett.	Biology	73.08	2009	Salmo trutta	688332	NA	brown trout	Animalia	Chordata	Actinopterygii	Salmoniformes	Salmonidae	Y	LC	Non-threatened	NA	4.98	Palearctic	Storaa River	0	0	0	0	0	0	0	0	0	0	0	1	None	0	0	0	0	0	0	0	0	0	1	0	0	Population
Hansen et al. - 2002 - Long-term effective population sizes, temporal sta.pdf	4460	Hansen, M. M., Ruzzante, D. E., Nielsen, E. E., Bekkevold, D., & Mensberg, K. L. D. (2002). Long-term effective population sizes, temporal stability of genetic composition and potential for local adaptation in anadromous brown trout (Salmo trutta) populations. Molecular Ecology, 11, 2523 to 2535. doi: 10.1046/j.1365-294X.2002.01634.x	Molecular Ecology	Mol. Ecol.	Ecology	90.66	2002	Salmo trutta	688332	NA	brown trout	Animalia	Chordata	Actinopterygii	Salmoniformes	Salmonidae	Y	LC	Non-threatened	NA	4.98	Palearctic	Vejle	0	0	0	0	0	0	0	0	0	0	0	1	None	0	0	0	0	0	0	0	0	0	1	0	0	Population
Hansen et al. - 2002 - Long-term effective population sizes, temporal sta.pdf	4461	Hansen, M. M., Ruzzante, D. E., Nielsen, E. E., Bekkevold, D., & Mensberg, K. L. D. (2002). Long-term effective population sizes, temporal stability of genetic composition and potential for local adaptation in anadromous brown trout (Salmo trutta) populations. Molecular Ecology, 11, 2523 to 2535. doi: 10.1046/j.1365-294X.2002.01634.x	Molecular Ecology	Mol. Ecol.	Ecology	90.66	2002	Salmo trutta	688332	NA	brown trout	Animalia	Chordata	Actinopterygii	Salmoniformes	Salmonidae	Y	LC	Non-threatened	NA	4.98	Palearctic	Vejle	0	0	0	0	0	0	0	0	0	0	0	1	None	0	0	0	0	0	0	0	0	0	1	0	0	Population
Hansen et al. - 2002 - Long-term effective population sizes, temporal sta.pdf	4462	Hansen, M. M., Ruzzante, D. E., Nielsen, E. E., Bekkevold, D., & Mensberg, K. L. D. (2002). Long-term effective population sizes, temporal stability of genetic composition and potential for local adaptation in anadromous brown trout (Salmo trutta) populations. Molecular Ecology, 11, 2523 to 2535. doi: 10.1046/j.1365-294X.2002.01634.x	Molecular Ecology	Mol. Ecol.	Ecology	90.66	2002	Salmo trutta	688332	NA	brown trout	Animalia	Chordata	Actinopterygii	Salmoniformes	Salmonidae	Y	LC	Non-threatened	NA	4.98	Palearctic	Vejle	0	0	0	0	0	0	0	0	0	0	0	1	None	0	0	0	0	0	0	0	0	0	1	0	0	Population
Hansen et al. - 2010 - Identifying footprints of selection in stocked bro.pdf	4682	Hansen, M. M., Meier, K., & Mensberg, K. L. D. (2010). Identifying footprints of selection in stocked brown trout populations: A spatio-temporal approach. Molecular Ecology, 19, 1787 to 1800. doi: 10.1111/j.1365-294X.2010.04615.x	Molecular Ecology	Mol. Ecol.	Ecology	90.66	2010	Salmo trutta	688332	NA	Brown trout	Animalia	Chordata	Actinopterygii	Salmoniformes	Salmonidae	Y	LC	Non-threatened	NA	4.98	Palearctic	Skjern River	0	0	0	1	0	0	0	0	0	0	0	0	Any	0	0	0	0	0	0	0	0	0	1	0	0	Population
Hansen et al. - 2010 - Identifying footprints of selection in stocked bro.pdf	4683	Hansen, M. M., Meier, K., & Mensberg, K. L. D. (2010). Identifying footprints of selection in stocked brown trout populations: A spatio-temporal approach. Molecular Ecology, 19, 1787 to 1800. doi: 10.1111/j.1365-294X.2010.04615.x	Molecular Ecology	Mol. Ecol.	Ecology	90.66	2010	Salmo trutta	688332	NA	Brown trout	Animalia	Chordata	Actinopterygii	Salmoniformes	Salmonidae	Y	LC	Non-threatened	NA	4.98	Palearctic	Storaa River	0	0	0	1	0	0	0	0	0	0	0	0	Any	0	0	0	0	0	0	0	0	0	1	0	0	Population
Hansen et al. - 2010 - Identifying footprints of selection in stocked bro.pdf	4684	Hansen, M. M., Meier, K., & Mensberg, K. L. D. (2010). Identifying footprints of selection in stocked brown trout populations: A spatio-temporal approach. Molecular Ecology, 19, 1787 to 1800. doi: 10.1111/j.1365-294X.2010.04615.x	Molecular Ecology	Mol. Ecol.	Ecology	90.66	2010	Salmo trutta	688332	NA	Brown trout	Animalia	Chordata	Actinopterygii	Salmoniformes	Salmonidae	Y	LC	Non-threatened	NA	4.98	Palearctic	Skjern River	0	0	0	1	0	0	0	0	0	0	0	0	Any	0	0	0	0	0	0	0	0	0	1	0	0	Population
Hansen et al. - 2010 - Identifying footprints of selection in stocked bro.pdf	4685	Hansen, M. M., Meier, K., & Mensberg, K. L. D. (2010). Identifying footprints of selection in stocked brown trout populations: A spatio-temporal approach. Molecular Ecology, 19, 1787 to 1800. doi: 10.1111/j.1365-294X.2010.04615.x	Molecular Ecology	Mol. Ecol.	Ecology	90.66	2010	Salmo trutta	688332	NA	Brown trout	Animalia	Chordata	Actinopterygii	Salmoniformes	Salmonidae	Y	LC	Non-threatened	NA	4.98	Palearctic	Storaa River	0	0	0	1	0	0	0	0	0	0	0	0	Any	0	0	0	0	0	0	0	0	0	1	0	0	Population
Hansen et al. - 2010 - Identifying footprints of selection in stocked bro.pdf	4686	Hansen, M. M., Meier, K., & Mensberg, K. L. D. (2010). Identifying footprints of selection in stocked brown trout populations: A spatio-temporal approach. Molecular Ecology, 19, 1787 to 1800. doi: 10.1111/j.1365-294X.2010.04615.x	Molecular Ecology	Mol. Ecol.	Ecology	90.66	2010	Salmo trutta	688332	NA	Brown trout	Animalia	Chordata	Actinopterygii	Salmoniformes	Salmonidae	Y	LC	Non-threatened	NA	4.98	Palearctic	Skjern River	0	0	0	1	0	0	0	0	0	0	0	0	Any	0	0	0	0	0	0	0	0	0	1	0	0	Population
Hansen et al. - 2010 - Identifying footprints of selection in stocked bro.pdf	4687	Hansen, M. M., Meier, K., & Mensberg, K. L. D. (2010). Identifying footprints of selection in stocked brown trout populations: A spatio-temporal approach. Molecular Ecology, 19, 1787 to 1800. doi: 10.1111/j.1365-294X.2010.04615.x	Molecular Ecology	Mol. Ecol.	Ecology	90.66	2010	Salmo trutta	688332	NA	Brown trout	Animalia	Chordata	Actinopterygii	Salmoniformes	Salmonidae	Y	LC	Non-threatened	NA	4.98	Palearctic	Storaa River	0	0	0	1	0	0	0	0	0	0	0	0	Any	0	0	0	0	0	0	0	0	0	1	0	0	Population
Hansen_2006.pdf	4548	Hansen, M. M., Nielsen, E. E., & Mensberg, K. L. D. (2006). Underwater but not out of sight: Genetic monitoring of effective population size in the endangered North Sea houting (Coregonus oxyrhynchus). Canadian Journal of Fisheries and Aquatic Sciences, 63, 780 to 787. doi: 10.1139/f05-260	Canadian Journal of Fisheries and Aquatic Sciences	Can. J. Fish. Aquat. Sci.	Marine & Freshwater Biology	73.18	2006	Coregonus oxyrinchus	157632	NA	North sea houting	Animalia	Chordata	Actinopterygii	Salmoniformes	Salmonidae	N	EX	Threatened	NA	4	Palearctic	Vidaa River	0	0	0	0	0	0	0	0	0	0	0	1	None	1	0	1	0	0	1	0	0	0	1	0	0	Population
Hansen_2006.pdf	4549	Hansen, M. M., Nielsen, E. E., & Mensberg, K. L. D. (2006). Underwater but not out of sight: Genetic monitoring of effective population size in the endangered North Sea houting (Coregonus oxyrhynchus). Canadian Journal of Fisheries and Aquatic Sciences, 63, 780 to 787. doi: 10.1139/f05-260	Canadian Journal of Fisheries and Aquatic Sciences	Can. J. Fish. Aquat. Sci.	Marine & Freshwater Biology	73.18	2006	Coregonus oxyrinchus	157632	NA	North sea houting	Animalia	Chordata	Actinopterygii	Salmoniformes	Salmonidae	N	EX	Threatened	NA	4	Palearctic	Vidaa River	0	0	0	0	0	0	0	0	0	0	0	1	None	1	0	1	0	0	1	0	0	0	1	0	0	Population
Hansen_2006.pdf	4550	Hansen, M. M., Nielsen, E. E., & Mensberg, K. L. D. (2006). Underwater but not out of sight: Genetic monitoring of effective population size in the endangered North Sea houting (Coregonus oxyrhynchus). Canadian Journal of Fisheries and Aquatic Sciences, 63, 780 to 787. doi: 10.1139/f05-260	Canadian Journal of Fisheries and Aquatic Sciences	Can. J. Fish. Aquat. Sci.	Marine & Freshwater Biology	73.18	2006	Coregonus oxyrinchus	157632	NA	North sea houting	Animalia	Chordata	Actinopterygii	Salmoniformes	Salmonidae	N	EX	Threatened	NA	4	Palearctic	Vidaa River	0	0	0	0	0	0	0	0	0	0	0	1	None	1	0	1	0	0	1	0	0	0	1	0	0	Population
Hansen_2006.pdf	4551	Hansen, M. M., Nielsen, E. E., & Mensberg, K. L. D. (2006). Underwater but not out of sight: Genetic monitoring of effective population size in the endangered North Sea houting (Coregonus oxyrhynchus). Canadian Journal of Fisheries and Aquatic Sciences, 63, 780 to 787. doi: 10.1139/f05-260	Canadian Journal of Fisheries and Aquatic Sciences	Can. J. Fish. Aquat. Sci.	Marine & Freshwater Biology	73.18	2006	Coregonus oxyrinchus	157632	NA	North sea houting	Animalia	Chordata	Actinopterygii	Salmoniformes	Salmonidae	N	EX	Threatened	NA	4	Palearctic	Vidaa River	0	0	0	0	0	0	0	0	0	0	0	1	None	1	0	1	0	0	1	0	0	0	1	0	0	Population
Harrisson-2016-Scope for genetic rescue of an.pdf	100	Harrisson, K. A., Pavlova, A., Gonc?lves Da Silva, A., Rose, R., Bull, J. K., Lancaster, M. L., √ñ Sunnucks, P. (2016). Scope for genetic rescue of an endangered subspecies though re-establishing natural gene flow with another subspecies. Molecular Ecology, 25, 1242 to 1258. doi: 10.1111/mec.13547	Molecular Ecology	Mol. Ecol.	Ecology	90.66	2016	Lichenostomus melanops	264917	cassidix	helmeted honeyeater cassidix	Animalia	Chordata	Aves	Passeriformes	Meliphagidae	N	LC	Non-threatened	NA	4.9	Australasia	Yellingbo	0	0	1	0	0	1	1	0	0	0	0	0	Any	0	0	1	1	0	1	0	0	0	1	1	0	Population
Heber et al. - 2013 - The genetic rescue of two bottlenecked South Islan.pdf	A_97	Heber, S., Varsani, A., Kuhn, S., Girg, A., Kempenaers, B., & Briskie, J. (2013). The genetic rescue of two bottlenecked south island robin populations using translocations of inbred donors. Proceedings of the Royal Society B, 280, 1 to 8. doi: 10.1098/rspb.2012.2228	Proceedings of the Royal Society B	Proc. R. Soc. B	Biology	86.56	2013	Petroica australis	421948	NA	South_x000D_ _x000D_ _x000D_ Island robin	Animalia	Chordata	Aves	Passeriformes	Petroicidae	N	LC	Non-threatened	NA	3.8	Australasia	Allports	0	0	0	0	0	0	0	0	0	0	0	1	None	0	0	0	0	0	0	0	0	0	1	0	0	Population
Heber et al. - 2013 - The genetic rescue of two bottlenecked South Islan.pdf	3984	Heber, S., Varsani, A., Kuhn, S., Girg, A., Kempenaers, B., & Briskie, J. (2013). The genetic rescue of two bottlenecked south island robin populations using translocations of inbred donors. Proceedings of the Royal Society B, 280, 1 to 8. doi: 10.1098/rspb.2012.2228	Proceedings of the Royal Society B	Proc. R. Soc. B	Biology	86.56	2013	Petroica australis	421948	NA	South_x000D_ _x000D_ _x000D_ Island robin	Animalia	Chordata	Aves	Passeriformes	Petroicidae	N	LC	Non-threatened	NA	3.8	Australasia	Motuara	0	0	0	0	0	0	0	0	0	0	0	1	None	0	0	0	0	0	0	0	0	0	1	0	0	Population
Hedrick and Wehausen - 2014 - Desert Bighorn Sheep Changes in Genetic Variation.pdf	884	Hedrick, P. W., & Wehausen, J. D. (2014). Desert bighorn sheep: Changes in genetic variation over time and the impact of merging populations. Journal of Fish and Wildlife Management, 5, 3 to 13. doi: 10.3996/082013-JFWM-055	Journal of Fish and Wildlife Management	J. Fish Wildl. Manag.	Biodiversity Conservation	14.17	2014	Ovis canadensis	123206	NA	desert bighorn sheep	Animalia	Chordata	Mammalia	Artiodactyla	Bovidae	N	LC	Non-threatened	NA	6	Nearctic	USA, New Mexico	0	0	0	0	0	0	0	0	0	0	0	1	None	0	1	0	0	0	0	0	0	0	1	0	0	Individual
Hedrick and Wehausen - 2014 - Desert Bighorn Sheep Changes in Genetic Variation.pdf	885	Hedrick, P. W., & Wehausen, J. D. (2014). Desert bighorn sheep: Changes in genetic variation over time and the impact of merging populations. Journal of Fish and Wildlife Management, 5, 3 to 13. doi: 10.3996/082013-JFWM-055	Journal of Fish and Wildlife Management	J. Fish Wildl. Manag.	Biodiversity Conservation	14.17	2014	Ovis canadensis	123206	NA	desert bighorn sheep	Animalia	Chordata	Mammalia	Artiodactyla	Bovidae	N	LC	Non-threatened	NA	6	Nearctic	USA, New Mexico	0	0	0	0	0	0	0	0	0	0	0	1	None	0	1	0	0	0	0	0	0	0	1	0	0	Population
Hillman et al. - 2017 - Genetic diversity of reintroduced American martens.pdf	4924	Hillman, T. L., Keenlance, P., Moore, J. A., Swanson, B. J., Jacquot, J. J., Witt, J. C., & Cornman, A. (2017). Genetic diversity of reintroduced American martens in Michigan's Lower Peninsula. Journal of Mammalogy, 98, 1489 to 1496. doi: 10.1093/jmammal/gyx075	Journal of Mammalogy	J. Mammal.	Zoology	80.75	2017	Martes americana	923116	NA	American martens	Animalia	Chordata	Mammalia	Carnivora	Mustelidae	N	LC	Non-threatened	NA	4.2	Nearctic	Michigan's Lower Peninsula	0	0	0	0	0	1	0	0	0	0	0	0	Any	0	0	0	0	0	0	0	0	1	1	0	0	Population
Hillman et al. - 2017 - Genetic diversity of reintroduced American martens.pdf	A_167	Hillman, T. L., Keenlance, P., Moore, J. A., Swanson, B. J., Jacquot, J. J., Witt, J. C., & Cornman, A. (2017). Genetic diversity of reintroduced American martens in Michigan's Lower Peninsula. Journal of Mammalogy, 98, 1489 to 1496. doi: 10.1093/jmammal/gyx075	Journal of Mammalogy	J. Mammal.	Zoology	80.75	2017	Martes americana	923116	NA	American martens	Animalia	Chordata	Mammalia	Carnivora	Mustelidae	N	LC	Non-threatened	NA	4.2	Nearctic	Michigan's Lower Peninsula	0	0	0	0	0	1	0	0	0	0	0	0	Any	0	0	0	0	0	0	0	0	1	1	0	0	Population
Hillman et al. - 2017 - Genetic diversity of reintroduced American martens.pdf	A_168	Hillman, T. L., Keenlance, P., Moore, J. A., Swanson, B. J., Jacquot, J. J., Witt, J. C., & Cornman, A. (2017). Genetic diversity of reintroduced American martens in Michigan's Lower Peninsula. Journal of Mammalogy, 98, 1489 to 1496. doi: 10.1093/jmammal/gyx075	Journal of Mammalogy	J. Mammal.	Zoology	80.75	2017	Martes americana	923116	NA	American martens	Animalia	Chordata	Mammalia	Carnivora	Mustelidae	N	LC	Non-threatened	NA	4.2	Nearctic	Michigan's Lower Peninsula	0	0	0	0	0	1	0	0	0	0	0	0	Any	0	0	0	0	0	0	0	0	1	1	0	0	Population
Hillman et al. - 2017 - Genetic diversity of reintroduced American martens.pdf	A_169	Hillman, T. L., Keenlance, P., Moore, J. A., Swanson, B. J., Jacquot, J. J., Witt, J. C., & Cornman, A. (2017). Genetic diversity of reintroduced American martens in Michigan's Lower Peninsula. Journal of Mammalogy, 98, 1489 to 1496. doi: 10.1093/jmammal/gyx075	Journal of Mammalogy	J. Mammal.	Zoology	80.75	2017	Martes americana	923116	NA	American martens	Animalia	Chordata	Mammalia	Carnivora	Mustelidae	N	LC	Non-threatened	NA	4.2	Nearctic	Michigan's Lower Peninsula	0	0	0	0	0	1	0	0	0	0	0	0	Any	0	0	0	0	0	0	0	0	1	1	0	0	Population
j.1365-2427.2005.01486.x.pdf	4583	Ayllon, F., Moran, P., & Garcia-Vazquez, E. (2006). Maintenance of a small anadromous subpopulation of brown trout (Salmo trutta L.) by straying. Freshwater Biology, 51, 351 to 358. doi: 10.1111/j.1365-2427.2005.01486.x	Freshwater Biology	Freshw. Biol.	Marine & Freshwater Biology	88.64	2006	Salmo trutta	688332	NA	Brown trout	Animalia	Chordata	Actinopterygii	Salmoniformes	Salmonidae	Y	LC	Non-threatened	NA	4.98	Palearctic	Esva river	0	0	0	1	0	1	0	0	0	0	0	0	Any	0	0	0	0	0	0	0	0	0	1	0	0	Population
j.1365-2427.2005.01486.x.pdf	4584	Ayllon, F., Moran, P., & Garcia-Vazquez, E. (2006). Maintenance of a small anadromous subpopulation of brown trout (Salmo trutta L.) by straying. Freshwater Biology, 51, 351 to 358. doi: 10.1111/j.1365-2427.2005.01486.x	Freshwater Biology	Freshw. Biol.	Marine & Freshwater Biology	88.64	2006	Salmo trutta	688332	NA	Brown trout	Animalia	Chordata	Actinopterygii	Salmoniformes	Salmonidae	Y	LC	Non-threatened	NA	4.98	Palearctic	Esva river	0	0	0	1	0	1	0	0	0	0	0	0	Any	0	0	0	0	0	0	0	0	0	1	0	0	Population
j.1365-2427.2005.01486.x.pdf	4585	Ayllon, F., Moran, P., & Garcia-Vazquez, E. (2006). Maintenance of a small anadromous subpopulation of brown trout (Salmo trutta L.) by straying. Freshwater Biology, 51, 351 to 358. doi: 10.1111/j.1365-2427.2005.01486.x	Freshwater Biology	Freshw. Biol.	Marine & Freshwater Biology	88.64	2006	Salmo trutta	688332	NA	Brown trout	Animalia	Chordata	Actinopterygii	Salmoniformes	Salmonidae	Y	LC	Non-threatened	NA	4.98	Palearctic	Esva river	0	0	0	1	0	1	0	0	0	0	0	0	Any	0	0	0	0	0	0	0	0	0	1	0	0	Population
Jacobsen et al. - 2008 - Significant genetic admixture after reintroduction.pdf	3272	Jacobsen, F., Nesje, M., Bachmann, L., & Lifjeld, J. T. (2008). Significant genetic admixture after reintroduction of peregrine falcon (Falco peregrinus) in Southern Scandinavia. Conservation Genetics, 9, 581 to 591. doi: 10.1007/s10592-007-9373-4	Conservation Genetics	Conserv. Genet.	Biodiversity Conservation	59.17	2008	Falco peregrinus	786435	NA	Peregrine falcon	Animalia	Chordata	Aves	Falconiformes	Falconidae	N	LC	Non-threatened	NA	5.7	Palearctic	Scandinavia	0	0	0	1	0	0	0	0	0	1	0	0	Any	0	0	0	0	0	1	0	0	1	1	0	0	Population
Jacobsen et al. - 2008 - Significant genetic admixture after reintroduction.pdf	A_194	Jacobsen, F., Nesje, M., Bachmann, L., & Lifjeld, J. T. (2008). Significant genetic admixture after reintroduction of peregrine falcon (Falco peregrinus) in Southern Scandinavia. Conservation Genetics, 9, 581 to 591. doi: 10.1007/s10592-007-9373-4	Conservation Genetics	Conserv. Genet.	Biodiversity Conservation	59.17	2008	Falco peregrinus	786435	NA	Peregrine falcon	Animalia	Chordata	Aves	Falconiformes	Falconidae	N	LC	Non-threatened	NA	5.7	Palearctic	Scandinavia	0	0	0	1	0	0	0	0	0	1	0	0	Any	0	0	0	0	0	1	0	0	1	1	0	0	Population
Jacobsen et al. - 2008 - Significant genetic admixture after reintroduction.pdf	A_195	Jacobsen, F., Nesje, M., Bachmann, L., & Lifjeld, J. T. (2008). Significant genetic admixture after reintroduction of peregrine falcon (Falco peregrinus) in Southern Scandinavia. Conservation Genetics, 9, 581 to 591. doi: 10.1007/s10592-007-9373-4	Conservation Genetics	Conserv. Genet.	Biodiversity Conservation	59.17	2008	Falco peregrinus	786435	NA	Peregrine falcon	Animalia	Chordata	Aves	Falconiformes	Falconidae	N	LC	Non-threatened	NA	5.7	Palearctic	Scandinavia	0	0	0	1	0	0	0	0	0	1	0	0	Any	0	0	0	0	0	1	0	0	1	1	0	0	Population
Jansson and Laikre - 2014 - Recent breeding history of dog breeds in Sweden m.pdf	48	Jansson, M., & Laikre, L. (2014). Recent breeding history of dog breeds in Sweden: Modest rates of inbreeding, extensive loss of genetic diversity and lack of correlation between inbreeding and health. Journal of Animal Breeding and Genetics, 131, 153 to 162. doi: 10.1111/jbg.12060	Journal of Animal Breeding and Genetics	J. Anim. Breed. Genet.	Agriculture, Dairy & Animal Science	75.4	2014	Canis lupus	247341	familiaris	dog	Animalia	Chordata	Mammalia	Carnivora	Canidae	N	LC	Non-threatened	Domestic	3.8	Palearctic	Sweden, healthy	0	0	0	0	0	0	1	0	0	0	0	0	Any	0	1	0	0	0	0	0	0	0	1	0	0	Individual
Jansson and Laikre - 2014 - Recent breeding history of dog breeds in Sweden m.pdf	51	Jansson, M., & Laikre, L. (2014). Recent breeding history of dog breeds in Sweden: Modest rates of inbreeding, extensive loss of genetic diversity and lack of correlation between inbreeding and health. Journal of Animal Breeding and Genetics, 131, 153 to 162. doi: 10.1111/jbg.12060	Journal of Animal Breeding and Genetics	J. Anim. Breed. Genet.	Agriculture, Dairy & Animal Science	75.4	2014	Canis lupus	247341	familiaris	dog	Animalia	Chordata	Mammalia	Carnivora	Canidae	N	LC	Non-threatened	Domestic	3.8	Palearctic	Sweden, unhealthy	0	0	0	0	0	0	1	0	0	0	0	0	Any	0	1	0	0	0	0	0	0	0	1	0	0	Individual
Johnsen et al. - 2014 - Impact of human-induced environmental changes on g.pdf	4723	Johnsen, A., Brabrand, ‚âà., Anmarkrud, J. A., Bj¬Ørnstad, G., Pavels, H., & Saltveit, S. J. (2014). Impact of human-induced environmental changes on genetic structure and variability in Atlantic salmon, Salmo salar. Fisheries Management and Ecology, 21, 32 to 41. doi: 10.1111/fme.12049	Fisheries Management and Ecology	Fisheries Manag. Ecol.	Fisheries	50	2014	Salmo salar	688328	NA	Atlantic salmon	Animalia	Chordata	Actinopterygii	Salmoniformes	Salmonidae	N	LC	Non-threatened	NA	3.65	Palearctic	Lv‚àö¬¢rdalselva	0	1	0	0	0	1	0	0	0	0	0	0	Any	1	0	0	1	0	0	0	0	0	1	0	0	Population
Johnson et al. - 2007 - Effects of recent population bottlenecks on recons.pdf	2795	Johnson, J. A., Dunn, P. O., & Bouzat, J. L. (2007). Effects of recent population bottlenecks on reconstructing the demographic history of prairie-chickens. Molecular Ecology, 16, 2203 to 2222. doi: 10.1111/j.1365-294X.2007.03285.x	Molecular Ecology	Mol. Ecol.	Ecology	90.66	2007	Tympanuchus cupido	728073	NA	Greater prairie-chicken	Animalia	Chordata	Aves	Galliformes	Phasianidae	N	NT	Non-threatened	NA	2.6	Nearctic	Illinois-south	0	0	0	0	0	1	0	0	0	0	0	0	Any	0	0	0	0	0	0	0	0	0	1	0	0	Population
Johnson et al. - 2010 - Genetic Restoration of the Florida Panther.pdf	1791	Johnson, W. E., Onorato, D. P., Roelke, M. E., Land, E. D., Cunningham, M., Belden, R. C., √ñ O'Brien, S. J. (2010). Genetic restoration of the Florida panther. Science, 329, 1641 to 1645. doi: 10.1126/science.1192891	Science	Science	Multidisciplinary Sciences	97.92	2010	Puma concolor	42307	coryi	Florida panther	Animalia	Chordata	Mammalia	Carnivora	Felidae	N	LC	Non-threatened	NA	4	Nearctic	Florida, USA	1	0	0	0	0	1	0	0	0	0	0	0	Any	1	0	1	0	0	1	0	0	0	1	1	0	Population
Johnson et al. - 2010 - Genetic Restoration of the Florida Panther.pdf	1792	Johnson, W. E., Onorato, D. P., Roelke, M. E., Land, E. D., Cunningham, M., Belden, R. C., √ñ O'Brien, S. J. (2010). Genetic restoration of the Florida panther. Science, 329, 1641 to 1645. doi: 10.1126/science.1192891	Science	Science	Multidisciplinary Sciences	97.92	2010	Puma concolor	42307	coryi	Florida panther	Animalia	Chordata	Mammalia	Carnivora	Felidae	N	LC	Non-threatened	NA	4	Nearctic	Florida, USA	1	0	0	0	0	1	0	0	0	0	0	0	Any	1	0	1	0	0	1	0	0	0	1	1	0	Population
Johnson et al. - 2010 - Genetic Restoration of the Florida Panther.pdf	1793	Johnson, W. E., Onorato, D. P., Roelke, M. E., Land, E. D., Cunningham, M., Belden, R. C., √ñ O'Brien, S. J. (2010). Genetic restoration of the Florida panther. Science, 329, 1641 to 1645. doi: 10.1126/science.1192891	Science	Science	Multidisciplinary Sciences	97.92	2010	Puma concolor	42307	coryi	Florida panther	Animalia	Chordata	Mammalia	Carnivora	Felidae	N	LC	Non-threatened	NA	4	Nearctic	Everglades, Florida, USA	1	0	0	0	0	1	0	0	0	0	0	0	Any	1	0	1	0	0	1	0	0	0	1	1	0	Population
Johnson et al. - 2010 - Genetic Restoration of the Florida Panther.pdf	1794	Johnson, W. E., Onorato, D. P., Roelke, M. E., Land, E. D., Cunningham, M., Belden, R. C., √ñ O'Brien, S. J. (2010). Genetic restoration of the Florida panther. Science, 329, 1641 to 1645. doi: 10.1126/science.1192891	Science	Science	Multidisciplinary Sciences	97.92	2010	Puma concolor	42307	coryi	Florida panther	Animalia	Chordata	Mammalia	Carnivora	Felidae	N	LC	Non-threatened	NA	4	Nearctic	Everglades, Florida, USA	1	0	0	0	0	1	0	0	0	0	0	0	Any	1	0	1	0	0	1	0	0	0	1	1	0	Population
Johnson et al. - 2010 - Genetic Restoration of the Florida Panther.pdf	1795	Johnson, W. E., Onorato, D. P., Roelke, M. E., Land, E. D., Cunningham, M., Belden, R. C., √ñ O'Brien, S. J. (2010). Genetic restoration of the Florida panther. Science, 329, 1641 to 1645. doi: 10.1126/science.1192891	Science	Science	Multidisciplinary Sciences	97.92	2010	Puma concolor	42307	stanleyana	Texas puma	Animalia	Chordata	Mammalia	Carnivora	Felidae	N	LC	Non-threatened	NA	4	Nearctic	Texas, USA	1	0	0	0	0	1	0	0	0	0	0	0	Any	1	0	1	0	0	1	0	0	0	1	1	0	Population
Johnson et al. - 2010 - Genetic Restoration of the Florida Panther.pdf	1796	Johnson, W. E., Onorato, D. P., Roelke, M. E., Land, E. D., Cunningham, M., Belden, R. C., √ñ O'Brien, S. J. (2010). Genetic restoration of the Florida panther. Science, 329, 1641 to 1645. doi: 10.1126/science.1192891	Science	Science	Multidisciplinary Sciences	97.92	2010	Puma concolor	42307	stanleyana	Texas puma	Animalia	Chordata	Mammalia	Carnivora	Felidae	N	LC	Non-threatened	NA	4	Nearctic	Texas, USA	1	0	0	0	0	1	0	0	0	0	0	0	Any	1	0	1	0	0	1	0	0	0	1	1	0	Population
Johnson et al. - 2010 - The Use of Genetics for the Management of a Recove.pdf	1797	Johnson, J. A., Talbot, S. L., Sage, G. K., Burnham, K. K., Brown, J. W., Maechtle, T. L., √ñ Mindell, D. P. (2010). The use of genetics for the management of a recovering population: Temporal assessment of migratory peregrine falcons in North America. PLoS ONE, 5, e14042. doi: 10.1371/journal.pone.0014042	PLoS ONE	PLoS One	Multidisciplinary Sciences	64.58	2010	Falco peregrinus	786435	tundrius	Peregrine falcon	Animalia	Chordata	Aves	Falconiformes	Falconidae	N	LC	Non-threatened	NA	5.7	Nearctic	West Greenland	0	0	0	0	0	0	0	0	0	0	0	1	None	0	1	0	0	0	1	0	0	0	1	0	0	Population
Johnson et al. - 2010 - The Use of Genetics for the Management of a Recove.pdf	1800	Johnson, J. A., Talbot, S. L., Sage, G. K., Burnham, K. K., Brown, J. W., Maechtle, T. L., √ñ Mindell, D. P. (2010). The use of genetics for the management of a recovering population: Temporal assessment of migratory peregrine falcons in North America. PLoS ONE, 5, e14042. doi: 10.1371/journal.pone.0014042	PLoS ONE	PLoS One	Multidisciplinary Sciences	64.58	2010	Falco peregrinus	786435	tundrius/anatum	Peregrine falcon	Animalia	Chordata	Aves	Falconiformes	Falconidae	N	LC	Non-threatened	NA	5.7	Nearctic	Padre Island, Texas.	0	0	0	0	0	0	0	0	0	0	0	1	None	0	1	0	0	0	1	0	0	0	1	0	0	Population
Johnson et al. - 2010 - The Use of Genetics for the Management of a Recove.pdf	1798	Johnson, J. A., Talbot, S. L., Sage, G. K., Burnham, K. K., Brown, J. W., Maechtle, T. L., √ñ Mindell, D. P. (2010). The use of genetics for the management of a recovering population: Temporal assessment of migratory peregrine falcons in North America. PLoS ONE, 5, e14042. doi: 10.1371/journal.pone.0014042	PLoS ONE	PLoS One	Multidisciplinary Sciences	64.58	2010	Falco peregrinus	786435	tundrius	Peregrine falcon	Animalia	Chordata	Aves	Falconiformes	Falconidae	N	LC	Non-threatened	NA	5.7	Nearctic	West Greenland	0	0	0	0	0	0	0	0	0	0	0	1	None	0	1	0	0	0	1	0	0	0	1	0	0	Population
Johnson et al. - 2010 - The Use of Genetics for the Management of a Recove.pdf	1799	Johnson, J. A., Talbot, S. L., Sage, G. K., Burnham, K. K., Brown, J. W., Maechtle, T. L., √ñ Mindell, D. P. (2010). The use of genetics for the management of a recovering population: Temporal assessment of migratory peregrine falcons in North America. PLoS ONE, 5, e14042. doi: 10.1371/journal.pone.0014042	PLoS ONE	PLoS One	Multidisciplinary Sciences	64.58	2010	Falco peregrinus	786435	tundrius	Peregrine falcon	Animalia	Chordata	Aves	Falconiformes	Falconidae	N	LC	Non-threatened	NA	5.7	Nearctic	West Greenland	0	0	0	0	0	0	0	0	0	0	0	1	None	0	1	0	0	0	1	0	0	0	1	0	0	Population
Johnson et al. - 2010 - The Use of Genetics for the Management of a Recove.pdf	1801	Johnson, J. A., Talbot, S. L., Sage, G. K., Burnham, K. K., Brown, J. W., Maechtle, T. L., √ñ Mindell, D. P. (2010). The use of genetics for the management of a recovering population: Temporal assessment of migratory peregrine falcons in North America. PLoS ONE, 5, e14042. doi: 10.1371/journal.pone.0014042	PLoS ONE	PLoS One	Multidisciplinary Sciences	64.58	2010	Falco peregrinus	786435	tundrius/anatum	Peregrine falcon	Animalia	Chordata	Aves	Falconiformes	Falconidae	N	LC	Non-threatened	NA	5.7	Nearctic	Padre Island, Texas.	0	0	0	0	0	0	0	0	0	0	0	1	None	0	1	0	0	0	1	0	0	0	1	0	0	Population
Johnson et al. - 2010 - The Use of Genetics for the Management of a Recove.pdf	1802	Johnson, J. A., Talbot, S. L., Sage, G. K., Burnham, K. K., Brown, J. W., Maechtle, T. L., √ñ Mindell, D. P. (2010). The use of genetics for the management of a recovering population: Temporal assessment of migratory peregrine falcons in North America. PLoS ONE, 5, e14042. doi: 10.1371/journal.pone.0014042	PLoS ONE	PLoS One	Multidisciplinary Sciences	64.58	2010	Falco peregrinus	786435	tundrius/anatum	Peregrine falcon	Animalia	Chordata	Aves	Falconiformes	Falconidae	N	LC	Non-threatened	NA	5.7	Nearctic	Padre Island, Texas.	0	0	0	0	0	0	0	0	0	0	0	1	None	0	1	0	0	0	1	0	0	0	1	0	0	Population
Johnson et al. - 2018 - Increased mitochondrial DNA diversity in ancient C.pdf	1585	Johnson, B. M., Kemp, B. M., & Thorgaard, G. H. (2018). Increased mitochondrial DNA diversity in ancient Columbia River basin Chinook salmon Oncorhynchus tshawytscha. PLoS ONE, 13, e0190059. doi: 10.1371/journal.pone.0190059	PLoS ONE	PLoS One	Multidisciplinary Sciences	64.58	2018	Oncorhynchus tshawytscha	730762	NA	Chinook salmon	Animalia	Chordata	Actinopterygii	Salmoniformes	Salmonidae	N	NA	Unknown	NA	4.2	Temperate Northern Pacific	Columbia River Basin (USA)	0	1	0	1	0	1	0	0	0	1	0	0	Any	0	0	0	0	0	0	0	0	0	1	0	0	Population
Johnson et al. - 2018 - Increased mitochondrial DNA diversity in ancient C.pdf	1586	Johnson, B. M., Kemp, B. M., & Thorgaard, G. H. (2018). Increased mitochondrial DNA diversity in ancient Columbia River basin Chinook salmon Oncorhynchus tshawytscha. PLoS ONE, 13, e0190059. doi: 10.1371/journal.pone.0190059	PLoS ONE	PLoS One	Multidisciplinary Sciences	64.58	2018	Oncorhynchus tshawytscha	730762	NA	Chinook salmon	Animalia	Chordata	Actinopterygii	Salmoniformes	Salmonidae	N	NA	Unknown	NA	4.2	Temperate Northern Pacific	Columbia River Basin (USA)	0	1	0	1	0	1	0	0	0	1	0	0	Any	0	0	0	0	0	0	0	0	0	1	0	0	Population
Johnson et al. - 2018 - Increased mitochondrial DNA diversity in ancient C.pdf	1588	Johnson, B. M., Kemp, B. M., & Thorgaard, G. H. (2018). Increased mitochondrial DNA diversity in ancient Columbia River basin Chinook salmon Oncorhynchus tshawytscha. PLoS ONE, 13, e0190059. doi: 10.1371/journal.pone.0190059	PLoS ONE	PLoS One	Multidisciplinary Sciences	64.58	2018	Oncorhynchus tshawytscha	730762	NA	Chinook salmon	Animalia	Chordata	Actinopterygii	Salmoniformes	Salmonidae	N	NA	Unknown	NA	4.2	Temperate Northern Pacific	Snake River Basin (USA)	0	1	0	1	0	1	0	0	0	1	0	0	Any	0	0	0	0	0	0	0	0	0	1	0	0	Population
Juan Borrell et al. - 2008 - Spatial and temporal variation of genetic diversit.pdf	4641	Borrell, Y. J., Bernardo, D., Blanco, G., V¬∑zquez, E., & S¬∑nchez, J. A. (2008). Spatial and temporal variation of genetic diversity and estimation of effective population sizes in Atlantic salmon (Salmo salar, L.) populations from Asturias (Northern Spain) using microsatellites. Conservation Genetics, 9, 807 to 819. doi: 10.1007/s10592-007-9400-5	Conservation Genetics	Conserv. Genet.	Biodiversity Conservation	59.17	2008	Salmo salar	688328	NA	NA	Animalia	Chordata	Actinopterygii	Salmoniformes	Salmonidae	N	LC	Non-threatened	NA	3.65	Palearctic	Northern Spain (Esva)	0	0	0	1	0	1	0	0	0	1	0	0	Any	0	0	0	0	0	1	0	0	0	1	0	0	Population
Juan Borrell et al. - 2008 - Spatial and temporal variation of genetic diversit.pdf	4642	Borrell, Y. J., Bernardo, D., Blanco, G., V¬∑zquez, E., & S¬∑nchez, J. A. (2008). Spatial and temporal variation of genetic diversity and estimation of effective population sizes in Atlantic salmon (Salmo salar, L.) populations from Asturias (Northern Spain) using microsatellites. Conservation Genetics, 9, 807 to 819. doi: 10.1007/s10592-007-9400-5	Conservation Genetics	Conserv. Genet.	Biodiversity Conservation	59.17	2008	Salmo salar	688328	NA	NA	Animalia	Chordata	Actinopterygii	Salmoniformes	Salmonidae	N	LC	Non-threatened	NA	3.65	Palearctic	Northern Spain (Cares)	0	0	0	1	0	1	0	0	0	1	0	0	Any	0	0	0	0	0	1	0	0	0	1	0	0	Population
Juan Borrell et al. - 2008 - Spatial and temporal variation of genetic diversit.pdf	4643	Borrell, Y. J., Bernardo, D., Blanco, G., V¬∑zquez, E., & S¬∑nchez, J. A. (2008). Spatial and temporal variation of genetic diversity and estimation of effective population sizes in Atlantic salmon (Salmo salar, L.) populations from Asturias (Northern Spain) using microsatellites. Conservation Genetics, 9, 807 to 819. doi: 10.1007/s10592-007-9400-5	Conservation Genetics	Conserv. Genet.	Biodiversity Conservation	59.17	2008	Salmo salar	688328	NA	NA	Animalia	Chordata	Actinopterygii	Salmoniformes	Salmonidae	N	LC	Non-threatened	NA	3.65	Palearctic	Northern Spain (Sella)	0	0	0	1	0	1	0	0	0	1	0	0	Any	0	0	0	0	0	1	0	0	0	1	0	0	Population
Juan Borrell et al. - 2008 - Spatial and temporal variation of genetic diversit.pdf	4644	Borrell, Y. J., Bernardo, D., Blanco, G., V¬∑zquez, E., & S¬∑nchez, J. A. (2008). Spatial and temporal variation of genetic diversity and estimation of effective population sizes in Atlantic salmon (Salmo salar, L.) populations from Asturias (Northern Spain) using microsatellites. Conservation Genetics, 9, 807 to 819. doi: 10.1007/s10592-007-9400-5	Conservation Genetics	Conserv. Genet.	Biodiversity Conservation	59.17	2008	Salmo salar	688328	NA	NA	Animalia	Chordata	Actinopterygii	Salmoniformes	Salmonidae	N	LC	Non-threatened	NA	3.65	Palearctic	Northern Spain (Narcea)	0	0	0	1	0	1	0	0	0	1	0	0	Any	0	0	0	0	0	1	0	0	0	1	0	0	Population
Juan Borrell et al. - 2008 - Spatial and temporal variation of genetic diversit.pdf	4645	Borrell, Y. J., Bernardo, D., Blanco, G., V¬∑zquez, E., & S¬∑nchez, J. A. (2008). Spatial and temporal variation of genetic diversity and estimation of effective population sizes in Atlantic salmon (Salmo salar, L.) populations from Asturias (Northern Spain) using microsatellites. Conservation Genetics, 9, 807 to 819. doi: 10.1007/s10592-007-9400-5	Conservation Genetics	Conserv. Genet.	Biodiversity Conservation	59.17	2008	Salmo salar	688328	NA	NA	Animalia	Chordata	Actinopterygii	Salmoniformes	Salmonidae	N	LC	Non-threatened	NA	3.65	Palearctic	Northern Spain (Esva)	0	0	0	1	0	1	0	0	0	1	0	0	Any	0	0	0	0	0	1	0	0	0	1	0	0	Population
Juan Borrell et al. - 2008 - Spatial and temporal variation of genetic diversit.pdf	4646	Borrell, Y. J., Bernardo, D., Blanco, G., V¬∑zquez, E., & S¬∑nchez, J. A. (2008). Spatial and temporal variation of genetic diversity and estimation of effective population sizes in Atlantic salmon (Salmo salar, L.) populations from Asturias (Northern Spain) using microsatellites. Conservation Genetics, 9, 807 to 819. doi: 10.1007/s10592-007-9400-5	Conservation Genetics	Conserv. Genet.	Biodiversity Conservation	59.17	2008	Salmo salar	688328	NA	NA	Animalia	Chordata	Actinopterygii	Salmoniformes	Salmonidae	N	LC	Non-threatened	NA	3.65	Palearctic	Northern Spain (Cares)	0	0	0	1	0	1	0	0	0	1	0	0	Any	0	0	0	0	0	1	0	0	0	1	0	0	Population
Juan Borrell et al. - 2008 - Spatial and temporal variation of genetic diversit.pdf	4647	Borrell, Y. J., Bernardo, D., Blanco, G., V¬∑zquez, E., & S¬∑nchez, J. A. (2008). Spatial and temporal variation of genetic diversity and estimation of effective population sizes in Atlantic salmon (Salmo salar, L.) populations from Asturias (Northern Spain) using microsatellites. Conservation Genetics, 9, 807 to 819. doi: 10.1007/s10592-007-9400-5	Conservation Genetics	Conserv. Genet.	Biodiversity Conservation	59.17	2008	Salmo salar	688328	NA	NA	Animalia	Chordata	Actinopterygii	Salmoniformes	Salmonidae	N	LC	Non-threatened	NA	3.65	Palearctic	Northern Spain (Sella)	0	0	0	1	0	1	0	0	0	1	0	0	Any	0	0	0	0	0	1	0	0	0	1	0	0	Population
Juan Borrell et al. - 2008 - Spatial and temporal variation of genetic diversit.pdf	4648	Borrell, Y. J., Bernardo, D., Blanco, G., V¬∑zquez, E., & S¬∑nchez, J. A. (2008). Spatial and temporal variation of genetic diversity and estimation of effective population sizes in Atlantic salmon (Salmo salar, L.) populations from Asturias (Northern Spain) using microsatellites. Conservation Genetics, 9, 807 to 819. doi: 10.1007/s10592-007-9400-5	Conservation Genetics	Conserv. Genet.	Biodiversity Conservation	59.17	2008	Salmo salar	688328	NA	NA	Animalia	Chordata	Actinopterygii	Salmoniformes	Salmonidae	N	LC	Non-threatened	NA	3.65	Palearctic	Northern Spain (Narcea)	0	0	0	1	0	1	0	0	0	1	0	0	Any	0	0	0	0	0	1	0	0	0	1	0	0	Population
Juan Borrell et al. - 2008 - Spatial and temporal variation of genetic diversit.pdf	4649	Borrell, Y. J., Bernardo, D., Blanco, G., V¬∑zquez, E., & S¬∑nchez, J. A. (2008). Spatial and temporal variation of genetic diversity and estimation of effective population sizes in Atlantic salmon (Salmo salar, L.) populations from Asturias (Northern Spain) using microsatellites. Conservation Genetics, 9, 807 to 819. doi: 10.1007/s10592-007-9400-5	Conservation Genetics	Conserv. Genet.	Biodiversity Conservation	59.17	2008	Salmo salar	688328	NA	NA	Animalia	Chordata	Actinopterygii	Salmoniformes	Salmonidae	N	LC	Non-threatened	NA	3.65	Palearctic	Northern Spain (Esva)	0	0	0	1	0	1	0	0	0	1	0	0	Any	0	0	0	0	0	1	0	0	0	1	0	0	Population
Juan Borrell et al. - 2008 - Spatial and temporal variation of genetic diversit.pdf	4650	Borrell, Y. J., Bernardo, D., Blanco, G., V¬∑zquez, E., & S¬∑nchez, J. A. (2008). Spatial and temporal variation of genetic diversity and estimation of effective population sizes in Atlantic salmon (Salmo salar, L.) populations from Asturias (Northern Spain) using microsatellites. Conservation Genetics, 9, 807 to 819. doi: 10.1007/s10592-007-9400-5	Conservation Genetics	Conserv. Genet.	Biodiversity Conservation	59.17	2008	Salmo salar	688328	NA	NA	Animalia	Chordata	Actinopterygii	Salmoniformes	Salmonidae	N	LC	Non-threatened	NA	3.65	Palearctic	Northern Spain (Cares)	0	0	0	1	0	1	0	0	0	1	0	0	Any	0	0	0	0	0	1	0	0	0	1	0	0	Population
Juan Borrell et al. - 2008 - Spatial and temporal variation of genetic diversit.pdf	4651	Borrell, Y. J., Bernardo, D., Blanco, G., V¬∑zquez, E., & S¬∑nchez, J. A. (2008). Spatial and temporal variation of genetic diversity and estimation of effective population sizes in Atlantic salmon (Salmo salar, L.) populations from Asturias (Northern Spain) using microsatellites. Conservation Genetics, 9, 807 to 819. doi: 10.1007/s10592-007-9400-5	Conservation Genetics	Conserv. Genet.	Biodiversity Conservation	59.17	2008	Salmo salar	688328	NA	NA	Animalia	Chordata	Actinopterygii	Salmoniformes	Salmonidae	N	LC	Non-threatened	NA	3.65	Palearctic	Northern Spain (Sella)	0	0	0	1	0	1	0	0	0	1	0	0	Any	0	0	0	0	0	1	0	0	0	1	0	0	Population
Juan Borrell et al. - 2008 - Spatial and temporal variation of genetic diversit.pdf	4652	Borrell, Y. J., Bernardo, D., Blanco, G., V¬∑zquez, E., & S¬∑nchez, J. A. (2008). Spatial and temporal variation of genetic diversity and estimation of effective population sizes in Atlantic salmon (Salmo salar, L.) populations from Asturias (Northern Spain) using microsatellites. Conservation Genetics, 9, 807 to 819. doi: 10.1007/s10592-007-9400-5	Conservation Genetics	Conserv. Genet.	Biodiversity Conservation	59.17	2008	Salmo salar	688328	NA	NA	Animalia	Chordata	Actinopterygii	Salmoniformes	Salmonidae	N	LC	Non-threatened	NA	3.65	Palearctic	Northern Spain (Narcea)	0	0	0	1	0	1	0	0	0	1	0	0	Any	0	0	0	0	0	1	0	0	0	1	0	0	Population
Karaiskou et al. - 2011 - Genetic monitoring and effects of stocking practic.pdf	A_124	Karaiskou, N., Lappa, M., Kalomoiris, S., Oikonomidis, G., Psaltopoulou, C., Abatzopoulos, T. J., √ñ Triantafyllidis, A. (2011). Genetic monitoring and effects of stocking practices on small Cyprinus carpio populations. Conservation Genetics, 12, 1299 to 1311. doi: 10.1007/s10592-011-0231-z	Conservation Genetics	Conserv. Genet.	Biodiversity Conservation	59.17	2011	Cyprinus carpio	429083	NA	common carp	Animalia	Chordata	Actinopterygii	Cypriniformes	Cyprinidae	Y	VU	Threatened	NA	5.2	Palearctic	Lake Volvi, Greece	0	1	0	1	1	0	0	0	0	1	0	0	Any	0	0	0	0	0	0	0	0	0	1	0	0	Population
Karaiskou et al. - 2011 - Genetic monitoring and effects of stocking practic.pdf	A_125	Karaiskou, N., Lappa, M., Kalomoiris, S., Oikonomidis, G., Psaltopoulou, C., Abatzopoulos, T. J., √ñ Triantafyllidis, A. (2011). Genetic monitoring and effects of stocking practices on small Cyprinus carpio populations. Conservation Genetics, 12, 1299 to 1311. doi: 10.1007/s10592-011-0231-z	Conservation Genetics	Conserv. Genet.	Biodiversity Conservation	59.17	2011	Cyprinus carpio	429083	NA	common carp	Animalia	Chordata	Actinopterygii	Cypriniformes	Cyprinidae	Y	VU	Threatened	NA	5.2	Palearctic	Lake Volvi, Greece	0	1	0	1	1	0	0	0	0	1	0	0	Any	0	0	0	0	0	0	0	0	0	1	0	0	Population
Karaiskou et al. - 2011 - Genetic monitoring and effects of stocking practic.pdf	4941	Karaiskou, N., Lappa, M., Kalomoiris, S., Oikonomidis, G., Psaltopoulou, C., Abatzopoulos, T. J., √ñ Triantafyllidis, A. (2011). Genetic monitoring and effects of stocking practices on small Cyprinus carpio populations. Conservation Genetics, 12, 1299 to 1311. doi: 10.1007/s10592-011-0231-z	Conservation Genetics	Conserv. Genet.	Biodiversity Conservation	59.17	2011	Cyprinus carpio	429083	NA	common carp	Animalia	Chordata	Actinopterygii	Cypriniformes	Cyprinidae	Y	VU	Threatened	NA	5.2	Palearctic	Lake Volvi, Greece	0	1	0	1	1	0	0	0	0	1	0	0	Any	0	0	0	0	0	0	0	0	0	1	0	0	Population
Karaiskou et al. - 2011 - Genetic monitoring and effects of stocking practic.pdf	A_123	Karaiskou, N., Lappa, M., Kalomoiris, S., Oikonomidis, G., Psaltopoulou, C., Abatzopoulos, T. J., √ñ Triantafyllidis, A. (2011). Genetic monitoring and effects of stocking practices on small Cyprinus carpio populations. Conservation Genetics, 12, 1299 to 1311. doi: 10.1007/s10592-011-0231-z	Conservation Genetics	Conserv. Genet.	Biodiversity Conservation	59.17	2011	Cyprinus carpio	429083	NA	common carp	Animalia	Chordata	Actinopterygii	Cypriniformes	Cyprinidae	Y	VU	Threatened	NA	5.2	Palearctic	Lake Volvi, Greece	0	1	0	1	1	0	0	0	0	1	0	0	Any	0	0	0	0	0	0	0	0	0	1	0	0	Population
Katalinas et al. - 2018 - A Genetic Assessment of a Red Drum, Sciaenops ocel.pdf	4725	Katalinas, C. J., Brenkert, K., Darden, T., & Denson, M. R. (2018). A Genetic Assessment of a Red Drum, Sciaenops ocellatus, Stock Enhancement Program. Journal of the World Aquaculture Society, 49, 523 to 539. doi: 10.1111/jwas.12442	Journal of the World Aquaculture Society	J. World Aquacult. Soc.	Fisheries	66.36	2018	Sciaenops ocellatus	433079	NA	Reddrum	Animalia	Chordata	Actinopterygii	Perciformes	Sciaenidae	N	LC	Non-threatened	NA	3	Nearctic	South Carolina	0	0	0	1	0	0	0	0	0	0	0	0	Any	0	0	0	0	0	0	0	0	0	1	0	0	Mixed
Katalinas et al. - 2018 - A Genetic Assessment of a Red Drum, Sciaenops ocel.pdf	4726	Katalinas, C. J., Brenkert, K., Darden, T., & Denson, M. R. (2018). A Genetic Assessment of a Red Drum, Sciaenops ocellatus, Stock Enhancement Program. Journal of the World Aquaculture Society, 49, 523 to 539. doi: 10.1111/jwas.12442	Journal of the World Aquaculture Society	J. World Aquacult. Soc.	Fisheries	66.36	2018	Sciaenops ocellatus	433079	NA	Reddrum	Animalia	Chordata	Actinopterygii	Perciformes	Sciaenidae	N	LC	Non-threatened	NA	3	Nearctic	South Carolina	0	0	0	1	0	0	0	0	0	0	0	0	Any	0	0	0	0	0	0	0	0	0	1	0	0	Mixed
Kikko et al. - 2008 - Genetic diversity and population structure of whit.pdf	1591	Kikko, T., Kai, Y., Kuwahara, M., & Nakayama, K. (2008). Genetic diversity and population structure of white-spotted charr, Salvelinus leucomaenis, in the Lake Biwa water system inferred from AFLP analysis. Ichthyological Research, 55, 141 to 147. doi: 10.1007/s10228-007-0017-y	Ichthyological Research	Ichthyol. Res.	Zoology	33.62	2008	Salvelinus leucomaenis	688317	NA	white-spotted charr	Animalia	Chordata	Actinopterygii	Salmoniformes	Salmonidae	N	NA	Unknown	NA	1.6	Palearctic	Ishida River	0	0	0	1	0	1	0	0	0	0	0	0	Any	0	0	0	0	0	0	0	0	0	1	0	0	Population
Kikko et al. - 2008 - Genetic diversity and population structure of whit.pdf	1592	Kikko, T., Kai, Y., Kuwahara, M., & Nakayama, K. (2008). Genetic diversity and population structure of white-spotted charr, Salvelinus leucomaenis, in the Lake Biwa water system inferred from AFLP analysis. Ichthyological Research, 55, 141 to 147. doi: 10.1007/s10228-007-0017-y	Ichthyological Research	Ichthyol. Res.	Zoology	33.62	2008	Salvelinus leucomaenis	688317	NA	white-spotted charr	Animalia	Chordata	Actinopterygii	Salmoniformes	Salmonidae	N	NA	Unknown	NA	1.6	Palearctic	Takatoki River A	0	0	0	1	0	1	0	0	0	0	0	0	Any	0	0	0	0	0	0	0	0	0	1	0	0	Population
Kikko et al. - 2008 - Genetic diversity and population structure of whit.pdf	1594	Kikko, T., Kai, Y., Kuwahara, M., & Nakayama, K. (2008). Genetic diversity and population structure of white-spotted charr, Salvelinus leucomaenis, in the Lake Biwa water system inferred from AFLP analysis. Ichthyological Research, 55, 141 to 147. doi: 10.1007/s10228-007-0017-y	Ichthyological Research	Ichthyol. Res.	Zoology	33.62	2008	Salvelinus leucomaenis	688317	NA	white-spotted charr	Animalia	Chordata	Actinopterygii	Salmoniformes	Salmonidae	N	NA	Unknown	NA	1.6	Palearctic	Ane River	0	0	0	1	0	1	0	0	0	0	0	0	Any	0	0	0	0	0	0	0	0	0	1	0	0	Population
Kikko et al. - 2008 - Genetic diversity and population structure of whit.pdf	1595	Kikko, T., Kai, Y., Kuwahara, M., & Nakayama, K. (2008). Genetic diversity and population structure of white-spotted charr, Salvelinus leucomaenis, in the Lake Biwa water system inferred from AFLP analysis. Ichthyological Research, 55, 141 to 147. doi: 10.1007/s10228-007-0017-y	Ichthyological Research	Ichthyol. Res.	Zoology	33.62	2008	Salvelinus leucomaenis	688317	NA	white-spotted charr	Animalia	Chordata	Actinopterygii	Salmoniformes	Salmonidae	N	NA	Unknown	NA	1.6	Palearctic	Seri River	0	0	0	1	0	1	0	0	0	0	0	0	Any	0	0	0	0	0	0	0	0	0	1	0	0	Population
Kikko et al. - 2008 - Genetic diversity and population structure of whit.pdf	1596	Kikko, T., Kai, Y., Kuwahara, M., & Nakayama, K. (2008). Genetic diversity and population structure of white-spotted charr, Salvelinus leucomaenis, in the Lake Biwa water system inferred from AFLP analysis. Ichthyological Research, 55, 141 to 147. doi: 10.1007/s10228-007-0017-y	Ichthyological Research	Ichthyol. Res.	Zoology	33.62	2008	Salvelinus leucomaenis	688317	NA	white-spotted charr	Animalia	Chordata	Actinopterygii	Salmoniformes	Salmonidae	N	NA	Unknown	NA	1.6	Palearctic	Yasu River	0	0	0	1	0	1	0	0	0	0	0	0	Any	0	0	0	0	0	0	0	0	0	1	0	0	Population
Kogura et al. - 2011 - The genetic population structure of lacustrine soc.pdf	4840	Kogura, Y., Seeb, J. E., Azuma, N., Kudo, H., Abe, S., & Kaeriyama, M. (2011). The genetic population structure of lacustrine sockeye salmon, Oncorhynchus nerka, in Japan as the endangered species. Environmental Biology of Fishes, 92, 539 to 550. doi: 10.1007/s10641-011-9876-1	Environmental Biology of Fishes	Environ. Biol. Fishes	Marine & Freshwater Biology	55	2011	Oncorhynchus nerka	165375	NA	Lacustrine sockeye salmon	Animalia	Chordata	Actinopterygii	Salmoniformes	Salmonidae	N	LC	Non-threatened	NA	5	Palearctic	Akan Lake, Japan	0	0	0	1	0	0	0	0	0	0	0	0	Any	0	0	0	0	0	0	0	0	0	1	0	0	Population
Kogura et al. - 2011 - The genetic population structure of lacustrine soc.pdf	4841	Kogura, Y., Seeb, J. E., Azuma, N., Kudo, H., Abe, S., & Kaeriyama, M. (2011). The genetic population structure of lacustrine sockeye salmon, Oncorhynchus nerka, in Japan as the endangered species. Environmental Biology of Fishes, 92, 539 to 550. doi: 10.1007/s10641-011-9876-1	Environmental Biology of Fishes	Environ. Biol. Fishes	Marine & Freshwater Biology	55	2011	Oncorhynchus nerka	165375	NA	Lacustrine sockeye salmon	Animalia	Chordata	Actinopterygii	Salmoniformes	Salmonidae	N	LC	Non-threatened	NA	5	Palearctic	Shikotsu Lake, Japan	0	1	0	1	0	0	0	0	0	0	0	0	Any	0	0	0	0	0	0	0	0	0	1	0	0	Population
Kogura et al. - 2011 - The genetic population structure of lacustrine soc.pdf	4842	Kogura, Y., Seeb, J. E., Azuma, N., Kudo, H., Abe, S., & Kaeriyama, M. (2011). The genetic population structure of lacustrine sockeye salmon, Oncorhynchus nerka, in Japan as the endangered species. Environmental Biology of Fishes, 92, 539 to 550. doi: 10.1007/s10641-011-9876-1	Environmental Biology of Fishes	Environ. Biol. Fishes	Marine & Freshwater Biology	55	2011	Oncorhynchus nerka	165375	NA	Lacustrine sockeye salmon	Animalia	Chordata	Actinopterygii	Salmoniformes	Salmonidae	N	LC	Non-threatened	NA	5	Palearctic	Towada Lake, Japan	0	0	0	1	0	0	0	0	0	0	0	0	Any	0	0	0	0	0	0	0	0	0	1	0	0	Population
Kogura et al. - 2011 - The genetic population structure of lacustrine soc.pdf	4839	Kogura, Y., Seeb, J. E., Azuma, N., Kudo, H., Abe, S., & Kaeriyama, M. (2011). The genetic population structure of lacustrine sockeye salmon, Oncorhynchus nerka, in Japan as the endangered species. Environmental Biology of Fishes, 92, 539 to 550. doi: 10.1007/s10641-011-9876-1	Environmental Biology of Fishes	Environ. Biol. Fishes	Marine & Freshwater Biology	55	2011	Oncorhynchus nerka	165375	NA	Lacustrine sockeye salmon	Animalia	Chordata	Actinopterygii	Salmoniformes	Salmonidae	N	LC	Non-threatened	NA	5	Palearctic	Towada Lake, Japan	0	0	0	1	0	0	0	0	0	0	0	0	Any	0	0	0	0	0	0	0	0	0	1	0	0	Population
Kollars et al. - 2004 - Temporal and spatial genetic variability in white-.pdf	1512	Kollars, P. G., Beck, M. L., Mech, S. G., Kennedy, P. K., & Kennedy, M. L. (2004). Temporal and spatial genetic variability in white-tailed deer (Odocoileus virginianus). Genetica, 121, 269 to 276. doi: 10.1023/B:GENE.0000039851.27973.68	Genetica	Genetica	Genetics & Heredity	7.67	2004	Odocoileus virginianus	410145	NA	White-tailed deer	Animalia	Chordata	Mammalia	Artiodactyla	Cervidae	N	LC	Non-threatened	NA	4.8	Nearctic	Shelby Forest WMA	0	0	0	1	0	0	0	0	0	0	0	0	Any	0	0	0	0	0	1	0	0	0	1	0	0	Population
Kollars et al. - 2004 - Temporal and spatial genetic variability in white-.pdf	1513	Kollars, P. G., Beck, M. L., Mech, S. G., Kennedy, P. K., & Kennedy, M. L. (2004). Temporal and spatial genetic variability in white-tailed deer (Odocoileus virginianus). Genetica, 121, 269 to 276. doi: 10.1023/B:GENE.0000039851.27973.68	Genetica	Genetica	Genetics & Heredity	7.67	2004	Odocoileus virginianus	410145	NA	White-tailed deer	Animalia	Chordata	Mammalia	Artiodactyla	Cervidae	N	LC	Non-threatened	NA	4.8	Nearctic	Shelby Forest WMA	0	0	0	1	0	0	0	0	0	0	0	0	Any	0	0	0	0	0	1	0	0	0	1	0	0	Population
Kollars et al. - 2004 - Temporal and spatial genetic variability in white-.pdf	1514	Kollars, P. G., Beck, M. L., Mech, S. G., Kennedy, P. K., & Kennedy, M. L. (2004). Temporal and spatial genetic variability in white-tailed deer (Odocoileus virginianus). Genetica, 121, 269 to 276. doi: 10.1023/B:GENE.0000039851.27973.68	Genetica	Genetica	Genetics & Heredity	7.67	2004	Odocoileus virginianus	410145	NA	White-tailed deer	Animalia	Chordata	Mammalia	Artiodactyla	Cervidae	N	LC	Non-threatened	NA	4.8	Nearctic	Shelby Forest WMA	0	0	0	1	0	0	0	0	0	0	0	0	Any	0	0	0	0	0	1	0	0	0	1	0	0	Population
Kollars et al. - 2004 - Temporal and spatial genetic variability in white-.pdf	1518	Kollars, P. G., Beck, M. L., Mech, S. G., Kennedy, P. K., & Kennedy, M. L. (2004). Temporal and spatial genetic variability in white-tailed deer (Odocoileus virginianus). Genetica, 121, 269 to 276. doi: 10.1023/B:GENE.0000039851.27973.68	Genetica	Genetica	Genetics & Heredity	7.67	2004	Odocoileus virginianus	410145	NA	White-tailed deer	Animalia	Chordata	Mammalia	Artiodactyla	Cervidae	N	LC	Non-threatened	NA	4.8	Nearctic	Ames Plantation	0	0	0	1	0	0	0	0	0	0	0	0	Any	0	0	0	0	0	1	0	0	0	1	0	0	Population
Kollars et al. - 2004 - Temporal and spatial genetic variability in white-.pdf	1519	Kollars, P. G., Beck, M. L., Mech, S. G., Kennedy, P. K., & Kennedy, M. L. (2004). Temporal and spatial genetic variability in white-tailed deer (Odocoileus virginianus). Genetica, 121, 269 to 276. doi: 10.1023/B:GENE.0000039851.27973.68	Genetica	Genetica	Genetics & Heredity	7.67	2004	Odocoileus virginianus	410145	NA	White-tailed deer	Animalia	Chordata	Mammalia	Artiodactyla	Cervidae	N	LC	Non-threatened	NA	4.8	Nearctic	Ames Plantation	0	0	0	1	0	0	0	0	0	0	0	0	Any	0	0	0	0	0	1	0	0	0	1	0	0	Population
Kollars et al. - 2004 - Temporal and spatial genetic variability in white-.pdf	1520	Kollars, P. G., Beck, M. L., Mech, S. G., Kennedy, P. K., & Kennedy, M. L. (2004). Temporal and spatial genetic variability in white-tailed deer (Odocoileus virginianus). Genetica, 121, 269 to 276. doi: 10.1023/B:GENE.0000039851.27973.68	Genetica	Genetica	Genetics & Heredity	7.67	2004	Odocoileus virginianus	410145	NA	White-tailed deer	Animalia	Chordata	Mammalia	Artiodactyla	Cervidae	N	LC	Non-threatened	NA	4.8	Nearctic	Ames Plantation	0	0	0	1	0	0	0	0	0	0	0	0	Any	0	0	0	0	0	1	0	0	0	1	0	0	Population
Koskinen et al. - 2002 - Genetic assessment of spatiotemporal evolutionary .pdf	3274	Koskinen, M. T., Sundell, P., Piironen, J., & Primmer, C. R. (2002). Genetic assessment of spatiotemporal evolutionary relationships and stocking effects in grayling (Thymallus thymallus, Salmonidae). Ecology Letters, 5, 193 to 205. doi: 10.1046/j.1461-0248.2002.00302.x	Ecology Letters	Ecol. Lett.	Ecology	95.48	2002	Thymallus thymallus	3887	NA	Grayling	Animalia	Chordata	Actinopterygii	Salmoniformes	Salmonidae	N	LC	Non-threatened	NA	6.5	Palearctic	Finland Haapavitja	0	1	0	1	0	0	0	0	0	1	0	0	Any	0	0	0	0	0	0	0	0	0	1	0	0	Population
Koskinen et al. - 2002 - Genetic assessment of spatiotemporal evolutionary .pdf	3275	Koskinen, M. T., Sundell, P., Piironen, J., & Primmer, C. R. (2002). Genetic assessment of spatiotemporal evolutionary relationships and stocking effects in grayling (Thymallus thymallus, Salmonidae). Ecology Letters, 5, 193 to 205. doi: 10.1046/j.1461-0248.2002.00302.x	Ecology Letters	Ecol. Lett.	Ecology	95.48	2002	Thymallus thymallus	3887	NA	Grayling	Animalia	Chordata	Actinopterygii	Salmoniformes	Salmonidae	N	LC	Non-threatened	NA	6.5	Palearctic	Finland Haapavitja	0	1	0	1	0	0	0	0	0	1	0	0	Any	0	0	0	0	0	0	0	0	0	1	0	0	Population
Koskinen et al. - 2002 - Genetic assessment of spatiotemporal evolutionary .pdf	3276	Koskinen, M. T., Sundell, P., Piironen, J., & Primmer, C. R. (2002). Genetic assessment of spatiotemporal evolutionary relationships and stocking effects in grayling (Thymallus thymallus, Salmonidae). Ecology Letters, 5, 193 to 205. doi: 10.1046/j.1461-0248.2002.00302.x	Ecology Letters	Ecol. Lett.	Ecology	95.48	2002	Thymallus thymallus	3887	NA	Grayling	Animalia	Chordata	Actinopterygii	Salmoniformes	Salmonidae	N	LC	Non-threatened	NA	6.5	Palearctic	Finland Haapavitja	0	1	0	1	0	0	0	0	0	1	0	0	Any	0	0	0	0	0	0	0	0	0	1	0	0	Population
Koskinen et al. - 2002 - Genetic assessment of spatiotemporal evolutionary .pdf	3277	Koskinen, M. T., Sundell, P., Piironen, J., & Primmer, C. R. (2002). Genetic assessment of spatiotemporal evolutionary relationships and stocking effects in grayling (Thymallus thymallus, Salmonidae). Ecology Letters, 5, 193 to 205. doi: 10.1046/j.1461-0248.2002.00302.x	Ecology Letters	Ecol. Lett.	Ecology	95.48	2002	Thymallus thymallus	3887	NA	Grayling	Animalia	Chordata	Actinopterygii	Salmoniformes	Salmonidae	N	LC	Non-threatened	NA	6.5	Palearctic	Finland Pudaskoski	0	1	0	1	0	0	0	0	0	1	0	0	Any	0	0	0	0	0	0	0	0	0	1	0	0	Population
Koskinen et al. - 2002 - Genetic assessment of spatiotemporal evolutionary .pdf	3278	Koskinen, M. T., Sundell, P., Piironen, J., & Primmer, C. R. (2002). Genetic assessment of spatiotemporal evolutionary relationships and stocking effects in grayling (Thymallus thymallus, Salmonidae). Ecology Letters, 5, 193 to 205. doi: 10.1046/j.1461-0248.2002.00302.x	Ecology Letters	Ecol. Lett.	Ecology	95.48	2002	Thymallus thymallus	3887	NA	Grayling	Animalia	Chordata	Actinopterygii	Salmoniformes	Salmonidae	N	LC	Non-threatened	NA	6.5	Palearctic	Finland Pudaskoski	0	1	0	1	0	0	0	0	0	1	0	0	Any	0	0	0	0	0	0	0	0	0	1	0	0	Population
Koskinen et al. - 2002 - Genetic assessment of spatiotemporal evolutionary .pdf	3279	Koskinen, M. T., Sundell, P., Piironen, J., & Primmer, C. R. (2002). Genetic assessment of spatiotemporal evolutionary relationships and stocking effects in grayling (Thymallus thymallus, Salmonidae). Ecology Letters, 5, 193 to 205. doi: 10.1046/j.1461-0248.2002.00302.x	Ecology Letters	Ecol. Lett.	Ecology	95.48	2002	Thymallus thymallus	3887	NA	Grayling	Animalia	Chordata	Actinopterygii	Salmoniformes	Salmonidae	N	LC	Non-threatened	NA	6.5	Palearctic	Finland Pudaskoski	0	1	0	1	0	0	0	0	0	1	0	0	Any	0	0	0	0	0	0	0	0	0	1	0	0	Population
Koskinen et al. - 2002 - Genetic assessment of spatiotemporal evolutionary .pdf	3280	Koskinen, M. T., Sundell, P., Piironen, J., & Primmer, C. R. (2002). Genetic assessment of spatiotemporal evolutionary relationships and stocking effects in grayling (Thymallus thymallus, Salmonidae). Ecology Letters, 5, 193 to 205. doi: 10.1046/j.1461-0248.2002.00302.x	Ecology Letters	Ecol. Lett.	Ecology	95.48	2002	Thymallus thymallus	3887	NA	Grayling	Animalia	Chordata	Actinopterygii	Salmoniformes	Salmonidae	N	LC	Non-threatened	NA	6.5	Palearctic	Finland Koliranta	0	1	0	1	0	0	0	0	0	1	0	0	Any	0	0	0	0	0	0	0	0	0	1	0	0	Population
Koskinen et al. - 2002 - Genetic assessment of spatiotemporal evolutionary .pdf	3281	Koskinen, M. T., Sundell, P., Piironen, J., & Primmer, C. R. (2002). Genetic assessment of spatiotemporal evolutionary relationships and stocking effects in grayling (Thymallus thymallus, Salmonidae). Ecology Letters, 5, 193 to 205. doi: 10.1046/j.1461-0248.2002.00302.x	Ecology Letters	Ecol. Lett.	Ecology	95.48	2002	Thymallus thymallus	3887	NA	Grayling	Animalia	Chordata	Actinopterygii	Salmoniformes	Salmonidae	N	LC	Non-threatened	NA	6.5	Palearctic	Finland Koliranta	0	1	0	1	0	0	0	0	0	1	0	0	Any	0	0	0	0	0	0	0	0	0	1	0	0	Population
Koskinen et al. - 2002 - Genetic assessment of spatiotemporal evolutionary .pdf	3282	Koskinen, M. T., Sundell, P., Piironen, J., & Primmer, C. R. (2002). Genetic assessment of spatiotemporal evolutionary relationships and stocking effects in grayling (Thymallus thymallus, Salmonidae). Ecology Letters, 5, 193 to 205. doi: 10.1046/j.1461-0248.2002.00302.x	Ecology Letters	Ecol. Lett.	Ecology	95.48	2002	Thymallus thymallus	3887	NA	Grayling	Animalia	Chordata	Actinopterygii	Salmoniformes	Salmonidae	N	LC	Non-threatened	NA	6.5	Palearctic	Finland Koliranta	0	1	0	1	0	0	0	0	0	1	0	0	Any	0	0	0	0	0	0	0	0	0	1	0	0	Population
Koskinen et al. - 2002 - Genetic assessment of spatiotemporal evolutionary .pdf	3283	Koskinen, M. T., Sundell, P., Piironen, J., & Primmer, C. R. (2002). Genetic assessment of spatiotemporal evolutionary relationships and stocking effects in grayling (Thymallus thymallus, Salmonidae). Ecology Letters, 5, 193 to 205. doi: 10.1046/j.1461-0248.2002.00302.x	Ecology Letters	Ecol. Lett.	Ecology	95.48	2002	Thymallus thymallus	3887	NA	Grayling	Animalia	Chordata	Actinopterygii	Salmoniformes	Salmonidae	N	LC	Non-threatened	NA	6.5	Palearctic	Finland Etela Saimaa	0	1	0	1	0	0	0	0	0	1	0	0	Any	0	0	0	0	0	0	0	0	0	1	0	0	Population
Koskinen et al. - 2002 - Genetic assessment of spatiotemporal evolutionary .pdf	3284	Koskinen, M. T., Sundell, P., Piironen, J., & Primmer, C. R. (2002). Genetic assessment of spatiotemporal evolutionary relationships and stocking effects in grayling (Thymallus thymallus, Salmonidae). Ecology Letters, 5, 193 to 205. doi: 10.1046/j.1461-0248.2002.00302.x	Ecology Letters	Ecol. Lett.	Ecology	95.48	2002	Thymallus thymallus	3887	NA	Grayling	Animalia	Chordata	Actinopterygii	Salmoniformes	Salmonidae	N	LC	Non-threatened	NA	6.5	Palearctic	Finland Etela Saimaa	0	1	0	1	0	0	0	0	0	1	0	0	Any	0	0	0	0	0	0	0	0	0	1	0	0	Population
Koskinen et al. - 2002 - Genetic assessment of spatiotemporal evolutionary .pdf	3285	Koskinen, M. T., Sundell, P., Piironen, J., & Primmer, C. R. (2002). Genetic assessment of spatiotemporal evolutionary relationships and stocking effects in grayling (Thymallus thymallus, Salmonidae). Ecology Letters, 5, 193 to 205. doi: 10.1046/j.1461-0248.2002.00302.x	Ecology Letters	Ecol. Lett.	Ecology	95.48	2002	Thymallus thymallus	3887	NA	Grayling	Animalia	Chordata	Actinopterygii	Salmoniformes	Salmonidae	N	LC	Non-threatened	NA	6.5	Palearctic	Finland Etela Saimaa	0	1	0	1	0	0	0	0	0	1	0	0	Any	0	0	0	0	0	0	0	0	0	1	0	0	Population
Kostow et al. - 2003 - Naturally spawning hatchery steelhead contribute t.pdf	3731	Kostow, K. E., Marshall, A. R., & Phelps, S. R. (2003). Naturally Spawning Hatchery Steelhead Contribute to Smolt Production but Experience Low Reproductive Success. Transactions of the American Fisheries Society, 132, 780 to 790. doi: 10.1577/t02-051	Transactions of the American Fisheries Society	Trans. Am. Fish. Soc.	Fisheries	46.36	2003	Oncorhynchus mykiss	165368	NA	steelhead	Animalia	Chordata	Actinopterygii	Salmoniformes	Salmonidae	Y	NA	Unknown	NA	4	Nearctic	NA	0	0	0	1	0	1	0	0	0	0	0	0	Any	1	0	0	0	0	0	0	0	0	1	0	0	Population
Kostow et al. - 2003 - Naturally spawning hatchery steelhead contribute t.pdf	3733	Kostow, K. E., Marshall, A. R., & Phelps, S. R. (2003). Naturally Spawning Hatchery Steelhead Contribute to Smolt Production but Experience Low Reproductive Success. Transactions of the American Fisheries Society, 132, 780 to 790. doi: 10.1577/t02-051	Transactions of the American Fisheries Society	Trans. Am. Fish. Soc.	Fisheries	46.36	2003	Oncorhynchus mykiss	165368	NA	steelhead	Animalia	Chordata	Actinopterygii	Salmoniformes	Salmonidae	Y	NA	Unknown	NA	4	Nearctic	NA	0	0	0	1	0	1	0	0	0	0	0	0	Any	1	0	0	0	0	0	0	0	0	1	0	0	Population
Kostow et al. - 2003 - Naturally spawning hatchery steelhead contribute t.pdf	3732	Kostow, K. E., Marshall, A. R., & Phelps, S. R. (2003). Naturally Spawning Hatchery Steelhead Contribute to Smolt Production but Experience Low Reproductive Success. Transactions of the American Fisheries Society, 132, 780 to 790. doi: 10.1577/t02-051	Transactions of the American Fisheries Society	Trans. Am. Fish. Soc.	Fisheries	46.36	2003	Oncorhynchus mykiss	165368	NA	steelhead	Animalia	Chordata	Actinopterygii	Salmoniformes	Salmonidae	Y	NA	Unknown	NA	4	Nearctic	NA	0	0	0	1	0	1	0	0	0	0	0	0	Any	1	0	0	0	0	0	0	0	0	1	0	0	Population
Kvistad et al. - 2015 - Very Low Population Structure in a Highly Mobile a.pdf	4945	Kvistad, L., Ingwersen, D., Pavlova, A., Bull, J. K., & Sunnucks, P. (2015). Very low population structure in a highly mobile and wide-ranging endangered bird species. PLoS ONE, 10, e0143746. doi: 10.1371/journal.pone.0143746	PLoS ONE	PLoS One	Multidisciplinary Sciences	64.58	2015	Anthochaera phrygia	376597	NA	The regent honeyeater	Animalia	Chordata	Aves	Passeriformes	Meliphagidae	N	CR	Threatened	NA	3.4	Australasia	southeast Australia	0	0	0	0	0	1	0	0	0	0	0	0	Any	0	1	0	0	0	0	0	0	0	1	0	0	Population
Kvistad et al. - 2015 - Very Low Population Structure in a Highly Mobile a.pdf	A_145	Kvistad, L., Ingwersen, D., Pavlova, A., Bull, J. K., & Sunnucks, P. (2015). Very low population structure in a highly mobile and wide-ranging endangered bird species. PLoS ONE, 10, e0143746. doi: 10.1371/journal.pone.0143746	PLoS ONE	PLoS One	Multidisciplinary Sciences	64.58	2015	Anthochaera phrygia	376597	NA	The regent honeyeater	Animalia	Chordata	Aves	Passeriformes	Meliphagidae	N	CR	Threatened	NA	3.4	Australasia	southeast Australia	0	0	0	0	0	1	0	0	0	0	0	0	Any	0	1	0	0	0	0	0	0	0	1	0	0	Population
Lage and Kornfield - 2006 - Reduced genetic diversity and effective population.pdf	4744	Lage, C., & Kornfield, I. (2006). Reduced genetic diversity and effective population size in an endangered Atlantic salmon (Salmo Salar) population from Maine, USA. Conservation Genetics, 7, 91 to 104. doi: 10.1007/s10592-005-8669-5	Conservation Genetics	Conserv. Genet.	Biodiversity Conservation	59.17	2006	Salmo salar	688328	NA	Atlantic salmon	Animalia	Chordata	Actinopterygii	Salmoniformes	Salmonidae	N	LC	Non-threatened	NA	3.65	Nearctic	NA	0	0	0	0	0	0	0	0	0	0	0	1	None	0	0	0	0	0	0	0	0	0	1	0	0	Population
Madsen et al. - 2015 - Mitochondrial Genetic Diversity of Eurasian Red Sq.pdf	255	Madsen, C. L., Vilstrup, J. T., Fern¬∑ndez, R., Marchi, N., Hakansson, B., Krog, M., √ñ Orlando, L. (2015). Mitochondrial genetic diversity of eurasian red squirrels (Sciurus vulgaris) from Denmark. Heredity, 106, 719 to 727. doi: 10.1093/jhered/esv074	Heredity	Heredity	Ecology	74.4	2015	Sciurus vulgaris	286193	fuscoater	Eurasian Red Squirrel	Animalia	Chordata	Mammalia	Rodentia	Sciuridae	N	LC	Non-threatened	NA	4	Palearctic	Denmark	0	0	0	0	0	1	0	0	0	0	0	0	Any	0	0	0	0	0	0	0	0	0	1	0	0	Population
Mank et al. - 2004 - A century of hybridization Decreasing genetic dis.pdf	4595	Mank, J. E., Carlson, J. E., & Brittingham, M. C. (2004). A century of hybridization: Decreasing genetic distance between American black ducks and mallards. Conservation Genetics, 5, 395 to 403. doi: 10.1023/B:COGE.0000031139.55389.b1	Conservation Genetics	Conserv. Genet.	Biodiversity Conservation	59.17	2004	Anas rubripes	604178	NA	American black duck	Animalia	Chordata	Aves	Anseriformes	Anatidae	N	LC	Non-threatened	NA	4.8	Nearctic	Maine to SthCarolina	0	0	0	1	1	1	0	0	0	0	0	0	Any	0	0	0	0	0	0	0	0	0	1	0	0	Population
Mank et al. - 2004 - A century of hybridization Decreasing genetic dis.pdf	4596	Mank, J. E., Carlson, J. E., & Brittingham, M. C. (2004). A century of hybridization: Decreasing genetic distance between American black ducks and mallards. Conservation Genetics, 5, 395 to 403. doi: 10.1023/B:COGE.0000031139.55389.b1	Conservation Genetics	Conserv. Genet.	Biodiversity Conservation	59.17	2004	Anas rubripes	604178	NA	American black duck	Animalia	Chordata	Aves	Anseriformes	Anatidae	N	LC	Non-threatened	NA	4.8	Nearctic	Maine to SthCarolina	0	0	0	1	1	1	0	0	0	0	0	0	Any	0	0	0	0	0	0	0	0	0	1	0	0	Population
Mank et al. - 2004 - A century of hybridization Decreasing genetic dis.pdf	4597	Mank, J. E., Carlson, J. E., & Brittingham, M. C. (2004). A century of hybridization: Decreasing genetic distance between American black ducks and mallards. Conservation Genetics, 5, 395 to 403. doi: 10.1023/B:COGE.0000031139.55389.b1	Conservation Genetics	Conserv. Genet.	Biodiversity Conservation	59.17	2004	Anas platyrhynchos	765167	NA	Mallard	Animalia	Chordata	Aves	Anseriformes	Anatidae	N	LC	Non-threatened	NA	4.8	Nearctic	Maine to SthCarolina	0	0	0	1	1	1	0	0	0	0	0	0	Any	0	0	0	0	0	0	0	0	0	1	0	0	Population
Mank et al. - 2004 - A century of hybridization Decreasing genetic dis.pdf	4598	Mank, J. E., Carlson, J. E., & Brittingham, M. C. (2004). A century of hybridization: Decreasing genetic distance between American black ducks and mallards. Conservation Genetics, 5, 395 to 403. doi: 10.1023/B:COGE.0000031139.55389.b1	Conservation Genetics	Conserv. Genet.	Biodiversity Conservation	59.17	2004	Anas platyrhynchos	765167	NA	Mallard	Animalia	Chordata	Aves	Anseriformes	Anatidae	N	LC	Non-threatened	NA	4.8	Nearctic	Maine to SthCarolina	0	0	0	1	1	1	0	0	0	0	0	0	Any	0	0	0	0	0	0	0	0	0	1	0	0	Population
Marranca et al. - 2015 - Genetic effects of habitat restoration in the Laur.pdf	4745	Marranca, J. M., Welsh, A. B., & Roseman, E. (2015). Genetic effects of habitat restoration in the Laurentian Great Lakes: An assessment of lake sturgeon origin and genetic diversity. Restoration Ecology, 23, 455 to 464. doi: 10.1111/rec.12200	Restoration Ecology	Restor. Ecol.	Ecology	67.77	2015	Acipenser fulvescens	698270	NA	Lake sturgen	Animalia	Chordata	Actinopterygii	Acipenseriformes	Acipenseridae	N	LC	Non-threatened	NA	24	Nearctic	NA	0	1	0	1	0	0	0	0	0	1	0	0	Any	1	0	0	0	0	1	0	0	0	1	0	0	Population
McBride et al. - 2015 - Influence of stocking history on the population ge.pdf	3572	McBride, M. C., Hasselman, D. J., Willis, T. V, Palkovacs, E. P., & Bentzen, P. (2015). Influence of stocking history on the population genetic structure of anadromous alewife (Alosa pseudoharengus) in Maine rivers. Conservation Genetics, 16, 1209 to 1223. doi: 10.1007/s10592-015-0733-1	Conservation Genetics	Conserv. Genet.	Biodiversity Conservation	59.17	2015	Alosa pseudoharengus	519457	NA	Anadromous alewife	Animalia	Chordata	Actinopterygii	Clupeiformes	Clupeidae	N	LC	Non-threatened	NA	2.7	Nearctic	Union River, Leonard Lake Dam, Maine, USA	0	0	0	1	0	1	0	0	0	1	0	0	Any	0	0	0	0	0	1	0	0	0	1	0	0	Population
McBride et al. - 2015 - Influence of stocking history on the population ge.pdf	3573	McBride, M. C., Hasselman, D. J., Willis, T. V, Palkovacs, E. P., & Bentzen, P. (2015). Influence of stocking history on the population genetic structure of anadromous alewife (Alosa pseudoharengus) in Maine rivers. Conservation Genetics, 16, 1209 to 1223. doi: 10.1007/s10592-015-0733-1	Conservation Genetics	Conserv. Genet.	Biodiversity Conservation	59.17	2015	Alosa pseudoharengus	519457	NA	Anadromous alewife	Animalia	Chordata	Actinopterygii	Clupeiformes	Clupeidae	N	LC	Non-threatened	NA	2.7	Nearctic	Sebasticook River, Benton Falls Dam, Maine USA	0	0	0	1	0	1	0	0	0	1	0	0	Any	0	0	0	0	0	1	0	0	0	1	0	0	Population
McBride et al. - 2015 - Influence of stocking history on the population ge.pdf	3576	McBride, M. C., Hasselman, D. J., Willis, T. V, Palkovacs, E. P., & Bentzen, P. (2015). Influence of stocking history on the population genetic structure of anadromous alewife (Alosa pseudoharengus) in Maine rivers. Conservation Genetics, 16, 1209 to 1223. doi: 10.1007/s10592-015-0733-1	Conservation Genetics	Conserv. Genet.	Biodiversity Conservation	59.17	2015	Alosa pseudoharengus	519457	NA	Anadromous alewife	Animalia	Chordata	Actinopterygii	Clupeiformes	Clupeidae	N	LC	Non-threatened	NA	2.7	Nearctic	Androscoggin River, Brunswick Dam, Maine USA	0	0	0	1	0	1	0	0	0	1	0	0	Any	0	0	0	0	0	1	0	0	0	1	0	0	Population
McBride et al. - 2015 - Influence of stocking history on the population ge.pdf	3579	McBride, M. C., Hasselman, D. J., Willis, T. V, Palkovacs, E. P., & Bentzen, P. (2015). Influence of stocking history on the population genetic structure of anadromous alewife (Alosa pseudoharengus) in Maine rivers. Conservation Genetics, 16, 1209 to 1223. doi: 10.1007/s10592-015-0733-1	Conservation Genetics	Conserv. Genet.	Biodiversity Conservation	59.17	2015	Alosa pseudoharengus	519457	NA	Anadromous alewife	Animalia	Chordata	Actinopterygii	Clupeiformes	Clupeidae	N	LC	Non-threatened	NA	2.7	Nearctic	Damariscotta Mills Dam, Maine USA	0	0	0	1	0	1	0	0	0	1	0	0	Any	0	0	0	0	0	1	0	0	0	1	0	0	Population
McBride et al. - 2015 - Influence of stocking history on the population ge.pdf	3582	McBride, M. C., Hasselman, D. J., Willis, T. V, Palkovacs, E. P., & Bentzen, P. (2015). Influence of stocking history on the population genetic structure of anadromous alewife (Alosa pseudoharengus) in Maine rivers. Conservation Genetics, 16, 1209 to 1223. doi: 10.1007/s10592-015-0733-1	Conservation Genetics	Conserv. Genet.	Biodiversity Conservation	59.17	2015	Alosa pseudoharengus	519457	NA	Anadromous alewife	Animalia	Chordata	Actinopterygii	Clupeiformes	Clupeidae	N	LC	Non-threatened	NA	2.7	Nearctic	Eastern River, Dresden Mills Dam, Maine USA	0	0	0	1	0	1	0	0	0	1	0	0	Any	0	0	0	0	0	1	0	0	0	1	0	0	Population
McBride et al. - 2015 - Influence of stocking history on the population ge.pdf	3585	McBride, M. C., Hasselman, D. J., Willis, T. V, Palkovacs, E. P., & Bentzen, P. (2015). Influence of stocking history on the population genetic structure of anadromous alewife (Alosa pseudoharengus) in Maine rivers. Conservation Genetics, 16, 1209 to 1223. doi: 10.1007/s10592-015-0733-1	Conservation Genetics	Conserv. Genet.	Biodiversity Conservation	59.17	2015	Alosa pseudoharengus	519457	NA	Anadromous alewife	Animalia	Chordata	Actinopterygii	Clupeiformes	Clupeidae	N	LC	Non-threatened	NA	2.7	Nearctic	Kennebec River, Lockwood Dam, Maine USA	0	0	0	1	0	1	0	0	0	1	0	0	Any	0	0	0	0	0	1	0	0	0	1	0	0	Population
McBride et al. - 2015 - Influence of stocking history on the population ge.pdf	3594	McBride, M. C., Hasselman, D. J., Willis, T. V, Palkovacs, E. P., & Bentzen, P. (2015). Influence of stocking history on the population genetic structure of anadromous alewife (Alosa pseudoharengus) in Maine rivers. Conservation Genetics, 16, 1209 to 1223. doi: 10.1007/s10592-015-0733-1	Conservation Genetics	Conserv. Genet.	Biodiversity Conservation	59.17	2015	Alosa pseudoharengus	519457	NA	Anadromous alewife	Animalia	Chordata	Actinopterygii	Clupeiformes	Clupeidae	N	LC	Non-threatened	NA	2.7	Nearctic	St. George River, Sennebec Pond, Maine USA	0	0	0	1	0	1	0	0	0	1	0	0	Any	0	0	0	0	0	1	0	0	0	1	0	0	Population
McBride et al. - 2015 - Influence of stocking history on the population ge.pdf	3597	McBride, M. C., Hasselman, D. J., Willis, T. V, Palkovacs, E. P., & Bentzen, P. (2015). Influence of stocking history on the population genetic structure of anadromous alewife (Alosa pseudoharengus) in Maine rivers. Conservation Genetics, 16, 1209 to 1223. doi: 10.1007/s10592-015-0733-1	Conservation Genetics	Conserv. Genet.	Biodiversity Conservation	59.17	2015	Alosa pseudoharengus	519457	NA	Anadromous alewife	Animalia	Chordata	Actinopterygii	Clupeiformes	Clupeidae	N	LC	Non-threatened	NA	2.7	Nearctic	Sewell Creek, Sewell Pond, Maine USA	0	0	0	1	0	1	0	0	0	1	0	0	Any	0	0	0	0	0	1	0	0	0	1	0	0	Population
McBride et al. - 2015 - Influence of stocking history on the population ge.pdf	3606	McBride, M. C., Hasselman, D. J., Willis, T. V, Palkovacs, E. P., & Bentzen, P. (2015). Influence of stocking history on the population genetic structure of anadromous alewife (Alosa pseudoharengus) in Maine rivers. Conservation Genetics, 16, 1209 to 1223. doi: 10.1007/s10592-015-0733-1	Conservation Genetics	Conserv. Genet.	Biodiversity Conservation	59.17	2015	Alosa pseudoharengus	519457	NA	Anadromous alewife	Animalia	Chordata	Actinopterygii	Clupeiformes	Clupeidae	N	LC	Non-threatened	NA	2.7	Nearctic	Seven Mile Stream, Webber Pond Dam, Maine USA	0	0	0	1	0	1	0	0	0	1	0	0	Any	0	0	0	0	0	1	0	0	0	1	0	0	Population
McBride et al. - 2015 - Influence of stocking history on the population ge.pdf	3609	McBride, M. C., Hasselman, D. J., Willis, T. V, Palkovacs, E. P., & Bentzen, P. (2015). Influence of stocking history on the population genetic structure of anadromous alewife (Alosa pseudoharengus) in Maine rivers. Conservation Genetics, 16, 1209 to 1223. doi: 10.1007/s10592-015-0733-1	Conservation Genetics	Conserv. Genet.	Biodiversity Conservation	59.17	2015	Alosa pseudoharengus	519457	NA	Anadromous alewife	Animalia	Chordata	Actinopterygii	Clupeiformes	Clupeidae	N	LC	Non-threatened	NA	2.7	Nearctic	Bagaduce River, Wight Pond, Maine USA	0	0	0	1	0	1	0	0	0	1	0	0	Any	0	0	0	0	0	1	0	0	0	1	0	0	Population
McBride et al. - 2015 - Influence of stocking history on the population ge.pdf	A_155	McBride, M. C., Hasselman, D. J., Willis, T. V, Palkovacs, E. P., & Bentzen, P. (2015). Influence of stocking history on the population genetic structure of anadromous alewife (Alosa pseudoharengus) in Maine rivers. Conservation Genetics, 16, 1209 to 1223. doi: 10.1007/s10592-015-0733-1	Conservation Genetics	Conserv. Genet.	Biodiversity Conservation	59.17	2015	Alosa pseudoharengus	519457	NA	Anadromous alewife	Animalia	Chordata	Actinopterygii	Clupeiformes	Clupeidae	N	LC	Non-threatened	NA	2.7	Nearctic	Union River, Leonard Lake Dam, Maine, USA	0	0	0	1	0	1	0	0	0	1	0	0	Any	0	0	0	0	0	1	0	0	0	1	0	0	Population
McBride et al. - 2015 - Influence of stocking history on the population ge.pdf	A_156	McBride, M. C., Hasselman, D. J., Willis, T. V, Palkovacs, E. P., & Bentzen, P. (2015). Influence of stocking history on the population genetic structure of anadromous alewife (Alosa pseudoharengus) in Maine rivers. Conservation Genetics, 16, 1209 to 1223. doi: 10.1007/s10592-015-0733-1	Conservation Genetics	Conserv. Genet.	Biodiversity Conservation	59.17	2015	Alosa pseudoharengus	519457	NA	Anadromous alewife	Animalia	Chordata	Actinopterygii	Clupeiformes	Clupeidae	N	LC	Non-threatened	NA	2.7	Nearctic	Union River, Leonard Lake Dam, Maine, USA	0	0	0	1	0	1	0	0	0	1	0	0	Any	0	0	0	0	0	1	0	0	0	1	0	0	Population
McBride et al. - 2015 - Influence of stocking history on the population ge.pdf	3574	McBride, M. C., Hasselman, D. J., Willis, T. V, Palkovacs, E. P., & Bentzen, P. (2015). Influence of stocking history on the population genetic structure of anadromous alewife (Alosa pseudoharengus) in Maine rivers. Conservation Genetics, 16, 1209 to 1223. doi: 10.1007/s10592-015-0733-1	Conservation Genetics	Conserv. Genet.	Biodiversity Conservation	59.17	2015	Alosa pseudoharengus	519457	NA	Anadromous alewife	Animalia	Chordata	Actinopterygii	Clupeiformes	Clupeidae	N	LC	Non-threatened	NA	2.7	Nearctic	Sebasticook River, Benton Falls Dam, Maine USA	0	0	0	1	0	1	0	0	0	1	0	0	Any	0	0	0	0	0	1	0	0	0	1	0	0	Population
McBride et al. - 2015 - Influence of stocking history on the population ge.pdf	3575	McBride, M. C., Hasselman, D. J., Willis, T. V, Palkovacs, E. P., & Bentzen, P. (2015). Influence of stocking history on the population genetic structure of anadromous alewife (Alosa pseudoharengus) in Maine rivers. Conservation Genetics, 16, 1209 to 1223. doi: 10.1007/s10592-015-0733-1	Conservation Genetics	Conserv. Genet.	Biodiversity Conservation	59.17	2015	Alosa pseudoharengus	519457	NA	Anadromous alewife	Animalia	Chordata	Actinopterygii	Clupeiformes	Clupeidae	N	LC	Non-threatened	NA	2.7	Nearctic	Sebasticook River, Benton Falls Dam, Maine USA	0	0	0	1	0	1	0	0	0	1	0	0	Any	0	0	0	0	0	1	0	0	0	1	0	0	Population
McBride et al. - 2015 - Influence of stocking history on the population ge.pdf	3577	McBride, M. C., Hasselman, D. J., Willis, T. V, Palkovacs, E. P., & Bentzen, P. (2015). Influence of stocking history on the population genetic structure of anadromous alewife (Alosa pseudoharengus) in Maine rivers. Conservation Genetics, 16, 1209 to 1223. doi: 10.1007/s10592-015-0733-1	Conservation Genetics	Conserv. Genet.	Biodiversity Conservation	59.17	2015	Alosa pseudoharengus	519457	NA	Anadromous alewife	Animalia	Chordata	Actinopterygii	Clupeiformes	Clupeidae	N	LC	Non-threatened	NA	2.7	Nearctic	Androscoggin River, Brunswick Dam, Maine USA	0	0	0	1	0	1	0	0	0	1	0	0	Any	0	0	0	0	0	1	0	0	0	1	0	0	Population
McBride et al. - 2015 - Influence of stocking history on the population ge.pdf	3578	McBride, M. C., Hasselman, D. J., Willis, T. V, Palkovacs, E. P., & Bentzen, P. (2015). Influence of stocking history on the population genetic structure of anadromous alewife (Alosa pseudoharengus) in Maine rivers. Conservation Genetics, 16, 1209 to 1223. doi: 10.1007/s10592-015-0733-1	Conservation Genetics	Conserv. Genet.	Biodiversity Conservation	59.17	2015	Alosa pseudoharengus	519457	NA	Anadromous alewife	Animalia	Chordata	Actinopterygii	Clupeiformes	Clupeidae	N	LC	Non-threatened	NA	2.7	Nearctic	Androscoggin River, Brunswick Dam, Maine USA	0	0	0	1	0	1	0	0	0	1	0	0	Any	0	0	0	0	0	1	0	0	0	1	0	0	Population
McBride et al. - 2015 - Influence of stocking history on the population ge.pdf	3580	McBride, M. C., Hasselman, D. J., Willis, T. V, Palkovacs, E. P., & Bentzen, P. (2015). Influence of stocking history on the population genetic structure of anadromous alewife (Alosa pseudoharengus) in Maine rivers. Conservation Genetics, 16, 1209 to 1223. doi: 10.1007/s10592-015-0733-1	Conservation Genetics	Conserv. Genet.	Biodiversity Conservation	59.17	2015	Alosa pseudoharengus	519457	NA	Anadromous alewife	Animalia	Chordata	Actinopterygii	Clupeiformes	Clupeidae	N	LC	Non-threatened	NA	2.7	Nearctic	Damariscotta Mills Dam, Maine USA	0	0	0	1	0	1	0	0	0	1	0	0	Any	0	0	0	0	0	1	0	0	0	1	0	0	Population
McBride et al. - 2015 - Influence of stocking history on the population ge.pdf	3581	McBride, M. C., Hasselman, D. J., Willis, T. V, Palkovacs, E. P., & Bentzen, P. (2015). Influence of stocking history on the population genetic structure of anadromous alewife (Alosa pseudoharengus) in Maine rivers. Conservation Genetics, 16, 1209 to 1223. doi: 10.1007/s10592-015-0733-1	Conservation Genetics	Conserv. Genet.	Biodiversity Conservation	59.17	2015	Alosa pseudoharengus	519457	NA	Anadromous alewife	Animalia	Chordata	Actinopterygii	Clupeiformes	Clupeidae	N	LC	Non-threatened	NA	2.7	Nearctic	Damariscotta Mills Dam, Maine USA	0	0	0	1	0	1	0	0	0	1	0	0	Any	0	0	0	0	0	1	0	0	0	1	0	0	Population
McBride et al. - 2015 - Influence of stocking history on the population ge.pdf	3583	McBride, M. C., Hasselman, D. J., Willis, T. V, Palkovacs, E. P., & Bentzen, P. (2015). Influence of stocking history on the population genetic structure of anadromous alewife (Alosa pseudoharengus) in Maine rivers. Conservation Genetics, 16, 1209 to 1223. doi: 10.1007/s10592-015-0733-1	Conservation Genetics	Conserv. Genet.	Biodiversity Conservation	59.17	2015	Alosa pseudoharengus	519457	NA	Anadromous alewife	Animalia	Chordata	Actinopterygii	Clupeiformes	Clupeidae	N	LC	Non-threatened	NA	2.7	Nearctic	Eastern River, Dresden Mills Dam, Maine USA	0	0	0	1	0	1	0	0	0	1	0	0	Any	0	0	0	0	0	1	0	0	0	1	0	0	Population
McBride et al. - 2015 - Influence of stocking history on the population ge.pdf	3584	McBride, M. C., Hasselman, D. J., Willis, T. V, Palkovacs, E. P., & Bentzen, P. (2015). Influence of stocking history on the population genetic structure of anadromous alewife (Alosa pseudoharengus) in Maine rivers. Conservation Genetics, 16, 1209 to 1223. doi: 10.1007/s10592-015-0733-1	Conservation Genetics	Conserv. Genet.	Biodiversity Conservation	59.17	2015	Alosa pseudoharengus	519457	NA	Anadromous alewife	Animalia	Chordata	Actinopterygii	Clupeiformes	Clupeidae	N	LC	Non-threatened	NA	2.7	Nearctic	Eastern River, Dresden Mills Dam, Maine USA	0	0	0	1	0	1	0	0	0	1	0	0	Any	0	0	0	0	0	1	0	0	0	1	0	0	Population
McBride et al. - 2015 - Influence of stocking history on the population ge.pdf	3586	McBride, M. C., Hasselman, D. J., Willis, T. V, Palkovacs, E. P., & Bentzen, P. (2015). Influence of stocking history on the population genetic structure of anadromous alewife (Alosa pseudoharengus) in Maine rivers. Conservation Genetics, 16, 1209 to 1223. doi: 10.1007/s10592-015-0733-1	Conservation Genetics	Conserv. Genet.	Biodiversity Conservation	59.17	2015	Alosa pseudoharengus	519457	NA	Anadromous alewife	Animalia	Chordata	Actinopterygii	Clupeiformes	Clupeidae	N	LC	Non-threatened	NA	2.7	Nearctic	Kennebec River, Lockwood Dam, Maine USA	0	0	0	1	0	1	0	0	0	1	0	0	Any	0	0	0	0	0	1	0	0	0	1	0	0	Population
McBride et al. - 2015 - Influence of stocking history on the population ge.pdf	3587	McBride, M. C., Hasselman, D. J., Willis, T. V, Palkovacs, E. P., & Bentzen, P. (2015). Influence of stocking history on the population genetic structure of anadromous alewife (Alosa pseudoharengus) in Maine rivers. Conservation Genetics, 16, 1209 to 1223. doi: 10.1007/s10592-015-0733-1	Conservation Genetics	Conserv. Genet.	Biodiversity Conservation	59.17	2015	Alosa pseudoharengus	519457	NA	Anadromous alewife	Animalia	Chordata	Actinopterygii	Clupeiformes	Clupeidae	N	LC	Non-threatened	NA	2.7	Nearctic	Kennebec River, Lockwood Dam, Maine USA	0	0	0	1	0	1	0	0	0	1	0	0	Any	0	0	0	0	0	1	0	0	0	1	0	0	Population
McBride et al. - 2015 - Influence of stocking history on the population ge.pdf	3595	McBride, M. C., Hasselman, D. J., Willis, T. V, Palkovacs, E. P., & Bentzen, P. (2015). Influence of stocking history on the population genetic structure of anadromous alewife (Alosa pseudoharengus) in Maine rivers. Conservation Genetics, 16, 1209 to 1223. doi: 10.1007/s10592-015-0733-1	Conservation Genetics	Conserv. Genet.	Biodiversity Conservation	59.17	2015	Alosa pseudoharengus	519457	NA	Anadromous alewife	Animalia	Chordata	Actinopterygii	Clupeiformes	Clupeidae	N	LC	Non-threatened	NA	2.7	Nearctic	St. George River, Sennebec Pond, Maine USA	0	0	0	1	0	1	0	0	0	1	0	0	Any	0	0	0	0	0	1	0	0	0	1	0	0	Population
McBride et al. - 2015 - Influence of stocking history on the population ge.pdf	3596	McBride, M. C., Hasselman, D. J., Willis, T. V, Palkovacs, E. P., & Bentzen, P. (2015). Influence of stocking history on the population genetic structure of anadromous alewife (Alosa pseudoharengus) in Maine rivers. Conservation Genetics, 16, 1209 to 1223. doi: 10.1007/s10592-015-0733-1	Conservation Genetics	Conserv. Genet.	Biodiversity Conservation	59.17	2015	Alosa pseudoharengus	519457	NA	Anadromous alewife	Animalia	Chordata	Actinopterygii	Clupeiformes	Clupeidae	N	LC	Non-threatened	NA	2.7	Nearctic	St. George River, Sennebec Pond, Maine USA	0	0	0	1	0	1	0	0	0	1	0	0	Any	0	0	0	0	0	1	0	0	0	1	0	0	Population
McBride et al. - 2015 - Influence of stocking history on the population ge.pdf	3598	McBride, M. C., Hasselman, D. J., Willis, T. V, Palkovacs, E. P., & Bentzen, P. (2015). Influence of stocking history on the population genetic structure of anadromous alewife (Alosa pseudoharengus) in Maine rivers. Conservation Genetics, 16, 1209 to 1223. doi: 10.1007/s10592-015-0733-1	Conservation Genetics	Conserv. Genet.	Biodiversity Conservation	59.17	2015	Alosa pseudoharengus	519457	NA	Anadromous alewife	Animalia	Chordata	Actinopterygii	Clupeiformes	Clupeidae	N	LC	Non-threatened	NA	2.7	Nearctic	Sewell Creek, Sewell Pond, Maine USA	0	0	0	1	0	1	0	0	0	1	0	0	Any	0	0	0	0	0	1	0	0	0	1	0	0	Population
McBride et al. - 2015 - Influence of stocking history on the population ge.pdf	3599	McBride, M. C., Hasselman, D. J., Willis, T. V, Palkovacs, E. P., & Bentzen, P. (2015). Influence of stocking history on the population genetic structure of anadromous alewife (Alosa pseudoharengus) in Maine rivers. Conservation Genetics, 16, 1209 to 1223. doi: 10.1007/s10592-015-0733-1	Conservation Genetics	Conserv. Genet.	Biodiversity Conservation	59.17	2015	Alosa pseudoharengus	519457	NA	Anadromous alewife	Animalia	Chordata	Actinopterygii	Clupeiformes	Clupeidae	N	LC	Non-threatened	NA	2.7	Nearctic	Sewell Creek, Sewell Pond, Maine USA	0	0	0	1	0	1	0	0	0	1	0	0	Any	0	0	0	0	0	1	0	0	0	1	0	0	Population
McBride et al. - 2015 - Influence of stocking history on the population ge.pdf	3607	McBride, M. C., Hasselman, D. J., Willis, T. V, Palkovacs, E. P., & Bentzen, P. (2015). Influence of stocking history on the population genetic structure of anadromous alewife (Alosa pseudoharengus) in Maine rivers. Conservation Genetics, 16, 1209 to 1223. doi: 10.1007/s10592-015-0733-1	Conservation Genetics	Conserv. Genet.	Biodiversity Conservation	59.17	2015	Alosa pseudoharengus	519457	NA	Anadromous alewife	Animalia	Chordata	Actinopterygii	Clupeiformes	Clupeidae	N	LC	Non-threatened	NA	2.7	Nearctic	Seven Mile Stream, Webber Pond Dam, Maine USA	0	0	0	1	0	1	0	0	0	1	0	0	Any	0	0	0	0	0	1	0	0	0	1	0	0	Population
McBride et al. - 2015 - Influence of stocking history on the population ge.pdf	3608	McBride, M. C., Hasselman, D. J., Willis, T. V, Palkovacs, E. P., & Bentzen, P. (2015). Influence of stocking history on the population genetic structure of anadromous alewife (Alosa pseudoharengus) in Maine rivers. Conservation Genetics, 16, 1209 to 1223. doi: 10.1007/s10592-015-0733-1	Conservation Genetics	Conserv. Genet.	Biodiversity Conservation	59.17	2015	Alosa pseudoharengus	519457	NA	Anadromous alewife	Animalia	Chordata	Actinopterygii	Clupeiformes	Clupeidae	N	LC	Non-threatened	NA	2.7	Nearctic	Seven Mile Stream, Webber Pond Dam, Maine USA	0	0	0	1	0	1	0	0	0	1	0	0	Any	0	0	0	0	0	1	0	0	0	1	0	0	Population
McBride et al. - 2015 - Influence of stocking history on the population ge.pdf	3610	McBride, M. C., Hasselman, D. J., Willis, T. V, Palkovacs, E. P., & Bentzen, P. (2015). Influence of stocking history on the population genetic structure of anadromous alewife (Alosa pseudoharengus) in Maine rivers. Conservation Genetics, 16, 1209 to 1223. doi: 10.1007/s10592-015-0733-1	Conservation Genetics	Conserv. Genet.	Biodiversity Conservation	59.17	2015	Alosa pseudoharengus	519457	NA	Anadromous alewife	Animalia	Chordata	Actinopterygii	Clupeiformes	Clupeidae	N	LC	Non-threatened	NA	2.7	Nearctic	Bagaduce River, Wight Pond, Maine USA	0	0	0	1	0	1	0	0	0	1	0	0	Any	0	0	0	0	0	1	0	0	0	1	0	0	Population
McBride et al. - 2015 - Influence of stocking history on the population ge.pdf	3611	McBride, M. C., Hasselman, D. J., Willis, T. V, Palkovacs, E. P., & Bentzen, P. (2015). Influence of stocking history on the population genetic structure of anadromous alewife (Alosa pseudoharengus) in Maine rivers. Conservation Genetics, 16, 1209 to 1223. doi: 10.1007/s10592-015-0733-1	Conservation Genetics	Conserv. Genet.	Biodiversity Conservation	59.17	2015	Alosa pseudoharengus	519457	NA	Anadromous alewife	Animalia	Chordata	Actinopterygii	Clupeiformes	Clupeidae	N	LC	Non-threatened	NA	2.7	Nearctic	Bagaduce River, Wight Pond, Maine USA	0	0	0	1	0	1	0	0	0	1	0	0	Any	0	0	0	0	0	1	0	0	0	1	0	0	Population
McCairns et al. - 2012 - Effective size and genetic composition of two expl.pdf	4972	McCairns, R. J. S., Kuparinen, A., Panda, B., Jokikokko, E., & Meril‚Ä∞, J. (2012). Effective size and genetic composition of two exploited, migratory whitefish (Coregonus lavaretus lavaretus) populations. Conservation Genetics, 13, 1509 to 1520. doi: 10.1007/s10592-012-0394-2	Conservation Genetics	Conserv. Genet.	Biodiversity Conservation	59.17	2012	Coregonus lavaretus	872355	NA	European whitefish	Animalia	Chordata	Actinopterygii	Salmoniformes	Salmonidae	N	VU	Threatened	NA	5	Palearctic	Kiiminkijoki	0	1	0	1	0	0	0	0	0	0	0	0	Any	0	0	0	0	0	0	0	0	0	1	0	0	Population
McCairns et al. - 2012 - Effective size and genetic composition of two expl.pdf	4974	McCairns, R. J. S., Kuparinen, A., Panda, B., Jokikokko, E., & Meril‚Ä∞, J. (2012). Effective size and genetic composition of two exploited, migratory whitefish (Coregonus lavaretus lavaretus) populations. Conservation Genetics, 13, 1509 to 1520. doi: 10.1007/s10592-012-0394-2	Conservation Genetics	Conserv. Genet.	Biodiversity Conservation	59.17	2012	Coregonus lavaretus	872355	NA	European whitefish	Animalia	Chordata	Actinopterygii	Salmoniformes	Salmonidae	N	VU	Threatened	NA	5	Palearctic	Tornionjoki	0	1	0	1	0	0	0	0	0	0	0	0	Any	0	0	0	0	0	0	0	0	0	1	0	0	Population
Morvezen et al. - 2016 - Stock enhancement or sea ranching Insights from m.pdf	1841	Morvezen, R., Boudry, P., Laroche, J., & Charrier, G. (2016). Stock enhancement or sea ranching? Insights from monitoring the genetic diversity, relatedness and effective population size in a seeded great scallop population (Pecten maximus). Heredity, 117, 142 to 148. doi: 10.1038/hdy.2016.42	Heredity	Heredity	Ecology	74.4	2016	Pecten maximus	449048	NA	Great scallop	Animalia	Mollusca	Bivalvia	Pectinida	Pectinidae	N	NA	Unknown	NA	7.2	Temperate Northern Atlantic	Bay of Brest (W)	0	0	0	1	0	0	0	0	0	0	0	0	Any	0	1	0	0	0	0	0	0	0	1	0	0	Population
Morvezen et al. - 2016 - Stock enhancement or sea ranching Insights from m.pdf	1844	Morvezen, R., Boudry, P., Laroche, J., & Charrier, G. (2016). Stock enhancement or sea ranching? Insights from monitoring the genetic diversity, relatedness and effective population size in a seeded great scallop population (Pecten maximus). Heredity, 117, 142 to 148. doi: 10.1038/hdy.2016.42	Heredity	Heredity	Ecology	74.4	2016	Pecten maximus	449048	NA	Great scallop	Animalia	Mollusca	Bivalvia	Pectinida	Pectinidae	N	NA	Unknown	NA	7.2	Temperate Northern Atlantic	Bay of Brest (H)	0	0	0	1	0	0	0	0	0	0	0	0	Any	0	1	0	0	0	0	0	0	0	1	0	0	Population
Morvezen et al. - 2016 - Stock enhancement or sea ranching Insights from m.pdf	1840	Morvezen, R., Boudry, P., Laroche, J., & Charrier, G. (2016). Stock enhancement or sea ranching? Insights from monitoring the genetic diversity, relatedness and effective population size in a seeded great scallop population (Pecten maximus). Heredity, 117, 142 to 148. doi: 10.1038/hdy.2016.42	Heredity	Heredity	Ecology	74.4	2016	Pecten maximus	449048	NA	Great scallop	Animalia	Mollusca	Bivalvia	Pectinida	Pectinidae	N	NA	Unknown	NA	7.2	Temperate Northern Atlantic	Bay of Brest (W)	0	0	0	1	0	0	0	0	0	0	0	0	Any	0	1	0	0	0	0	0	0	0	1	0	0	Population
Morvezen et al. - 2016 - Stock enhancement or sea ranching Insights from m.pdf	1843	Morvezen, R., Boudry, P., Laroche, J., & Charrier, G. (2016). Stock enhancement or sea ranching? Insights from monitoring the genetic diversity, relatedness and effective population size in a seeded great scallop population (Pecten maximus). Heredity, 117, 142 to 148. doi: 10.1038/hdy.2016.42	Heredity	Heredity	Ecology	74.4	2016	Pecten maximus	449048	NA	Great scallop	Animalia	Mollusca	Bivalvia	Pectinida	Pectinidae	N	NA	Unknown	NA	7.2	Temperate Northern Atlantic	Bay of Brest (H)	0	0	0	1	0	0	0	0	0	0	0	0	Any	0	1	0	0	0	0	0	0	0	1	0	0	Population
Morvezen et al. - 2016 - Stock enhancement or sea ranching Insights from m.pdf	1845	Morvezen, R., Boudry, P., Laroche, J., & Charrier, G. (2016). Stock enhancement or sea ranching? Insights from monitoring the genetic diversity, relatedness and effective population size in a seeded great scallop population (Pecten maximus). Heredity, 117, 142 to 148. doi: 10.1038/hdy.2016.42	Heredity	Heredity	Ecology	74.4	2016	Pecten maximus	449048	NA	Great scallop	Animalia	Mollusca	Bivalvia	Pectinida	Pectinidae	N	NA	Unknown	NA	7.2	Temperate Northern Atlantic	Bay of Brest (H)	0	0	0	1	0	0	0	0	0	0	0	0	Any	0	1	0	0	0	0	0	0	0	1	0	0	Population
Mussmann et al. - 2017 - Genetic rescue, the greater prairie chicken and th.pdf	4042	Mussmann, S. M., Douglas, M. R., Anthonysamy, W. J. B., Davis, M. A., Simpson, S. A., Louis, W., & Douglas, M. E. (2017). Genetic rescue, the greater prairie chicken and the problem of conservation reliance in the Anthropocene. Royal Society Open Science, 4, 1 to 14. doi: 10.1098/rsos.160736	Royal Society Open Science	R. Soc. Open Sci.	Multidisciplinary Sciences	61.81	2017	Tympanuchus cupido	728073	NA	greater prairie chicken	Animalia	Chordata	Aves	Galliformes	Phasianidae	N	NT	Non-threatened	NA	2.6	Nearctic	Prairie Ridge State Natural Area, Illinois	0	0	0	0	0	1	0	0	0	1	0	0	Any	0	0	0	0	0	1	0	0	1	1	0	0	Population
Mussmann et al. - 2017 - Genetic rescue, the greater prairie chicken and th.pdf	4043	Mussmann, S. M., Douglas, M. R., Anthonysamy, W. J. B., Davis, M. A., Simpson, S. A., Louis, W., & Douglas, M. E. (2017). Genetic rescue, the greater prairie chicken and the problem of conservation reliance in the Anthropocene. Royal Society Open Science, 4, 1 to 14. doi: 10.1098/rsos.160736	Royal Society Open Science	R. Soc. Open Sci.	Multidisciplinary Sciences	61.81	2017	Tympanuchus cupido	728073	NA	greater prairie chicken	Animalia	Chordata	Aves	Galliformes	Phasianidae	N	NT	Non-threatened	NA	2.6	Nearctic	Prairie Ridge State Natural Area, Illinois	0	0	0	0	0	1	0	0	0	1	0	0	Any	0	0	0	0	0	1	0	0	1	1	0	0	Population
Mussmann et al. - 2017 - Genetic rescue, the greater prairie chicken and th.pdf	4044	Mussmann, S. M., Douglas, M. R., Anthonysamy, W. J. B., Davis, M. A., Simpson, S. A., Louis, W., & Douglas, M. E. (2017). Genetic rescue, the greater prairie chicken and the problem of conservation reliance in the Anthropocene. Royal Society Open Science, 4, 1 to 14. doi: 10.1098/rsos.160736	Royal Society Open Science	R. Soc. Open Sci.	Multidisciplinary Sciences	61.81	2017	Tympanuchus cupido	728073	NA	greater prairie chicken	Animalia	Chordata	Aves	Galliformes	Phasianidae	N	NT	Non-threatened	NA	2.6	Nearctic	Prairie Ridge State Natural Area, Illinois	0	0	0	0	0	1	0	0	0	1	0	0	Any	0	0	0	0	0	1	0	0	1	1	0	0	Population
Narum et al. - 2006 - Small-scale genetic structure and variation in ste.pdf	1849	Narum, S. R., Boe, S., Moran, P., & Powell, M. (2006). Small-Scale Genetic Structure and Variation in Steelhead of the Grande Ronde River, Oregon, USA. Transactions of the American Fisheries Society, 135, 979 to 986. doi: 10.1577/t05-070.1	Transactions of the American Fisheries Society	Trans. Am. Fish. Soc.	Fisheries	46.36	2006	Oncorhynchus mykiss	165368	NA	Steelhead	Animalia	Chordata	Actinopterygii	Salmoniformes	Salmonidae	Y	NA	Unknown	NA	4	Nearctic	Catherine Creek Weir, Grande Ronde River, Oregon	0	0	0	1	0	1	0	0	0	0	0	0	Any	0	0	0	0	0	0	0	0	0	1	0	0	Population
Narum et al. - 2006 - Small-scale genetic structure and variation in ste.pdf	1850	Narum, S. R., Boe, S., Moran, P., & Powell, M. (2006). Small-Scale Genetic Structure and Variation in Steelhead of the Grande Ronde River, Oregon, USA. Transactions of the American Fisheries Society, 135, 979 to 986. doi: 10.1577/t05-070.1	Transactions of the American Fisheries Society	Trans. Am. Fish. Soc.	Fisheries	46.36	2006	Oncorhynchus mykiss	165368	NA	Steelhead	Animalia	Chordata	Actinopterygii	Salmoniformes	Salmonidae	Y	NA	Unknown	NA	4	Nearctic	Catherine Creek Weir, Grande Ronde River, Oregon	0	0	0	1	0	1	0	0	0	0	0	0	Any	0	0	0	0	0	0	0	0	0	1	0	0	Population
Narum et al. - 2006 - Small-scale genetic structure and variation in ste.pdf	1851	Narum, S. R., Boe, S., Moran, P., & Powell, M. (2006). Small-Scale Genetic Structure and Variation in Steelhead of the Grande Ronde River, Oregon, USA. Transactions of the American Fisheries Society, 135, 979 to 986. doi: 10.1577/t05-070.1	Transactions of the American Fisheries Society	Trans. Am. Fish. Soc.	Fisheries	46.36	2006	Oncorhynchus mykiss	165368	NA	Steelhead	Animalia	Chordata	Actinopterygii	Salmoniformes	Salmonidae	Y	NA	Unknown	NA	4	Nearctic	Catherine Creek Weir, Grande Ronde River, Oregon	0	0	0	1	0	1	0	0	0	0	0	0	Any	0	0	0	0	0	0	0	0	0	1	0	0	Population
Narum et al. - 2006 - Small-scale genetic structure and variation in ste.pdf	1852	Narum, S. R., Boe, S., Moran, P., & Powell, M. (2006). Small-Scale Genetic Structure and Variation in Steelhead of the Grande Ronde River, Oregon, USA. Transactions of the American Fisheries Society, 135, 979 to 986. doi: 10.1577/t05-070.1	Transactions of the American Fisheries Society	Trans. Am. Fish. Soc.	Fisheries	46.36	2006	Oncorhynchus mykiss	165368	NA	Steelhead	Animalia	Chordata	Actinopterygii	Salmoniformes	Salmonidae	Y	NA	Unknown	NA	4	Nearctic	Upper Grande Ronde River, Grande Ronde River, Oregon	0	0	0	1	0	1	0	0	0	0	0	0	Any	0	0	0	0	0	0	0	0	0	1	0	0	Population
Narum et al. - 2006 - Small-scale genetic structure and variation in ste.pdf	1853	Narum, S. R., Boe, S., Moran, P., & Powell, M. (2006). Small-Scale Genetic Structure and Variation in Steelhead of the Grande Ronde River, Oregon, USA. Transactions of the American Fisheries Society, 135, 979 to 986. doi: 10.1577/t05-070.1	Transactions of the American Fisheries Society	Trans. Am. Fish. Soc.	Fisheries	46.36	2006	Oncorhynchus mykiss	165368	NA	Steelhead	Animalia	Chordata	Actinopterygii	Salmoniformes	Salmonidae	Y	NA	Unknown	NA	4	Nearctic	Upper Grande Ronde River, Grande Ronde River, Oregon	0	0	0	1	0	1	0	0	0	0	0	0	Any	0	0	0	0	0	0	0	0	0	1	0	0	Population
Narum et al. - 2006 - Small-scale genetic structure and variation in ste.pdf	1854	Narum, S. R., Boe, S., Moran, P., & Powell, M. (2006). Small-Scale Genetic Structure and Variation in Steelhead of the Grande Ronde River, Oregon, USA. Transactions of the American Fisheries Society, 135, 979 to 986. doi: 10.1577/t05-070.1	Transactions of the American Fisheries Society	Trans. Am. Fish. Soc.	Fisheries	46.36	2006	Oncorhynchus mykiss	165368	NA	Steelhead	Animalia	Chordata	Actinopterygii	Salmoniformes	Salmonidae	Y	NA	Unknown	NA	4	Nearctic	Upper Grande Ronde River, Grande Ronde River, Oregon	0	0	0	1	0	1	0	0	0	0	0	0	Any	0	0	0	0	0	0	0	0	0	1	0	0	Population
Narum et al. - 2006 - Small-scale genetic structure and variation in ste.pdf	1855	Narum, S. R., Boe, S., Moran, P., & Powell, M. (2006). Small-Scale Genetic Structure and Variation in Steelhead of the Grande Ronde River, Oregon, USA. Transactions of the American Fisheries Society, 135, 979 to 986. doi: 10.1577/t05-070.1	Transactions of the American Fisheries Society	Trans. Am. Fish. Soc.	Fisheries	46.36	2006	Oncorhynchus mykiss	165368	NA	Steelhead	Animalia	Chordata	Actinopterygii	Salmoniformes	Salmonidae	Y	NA	Unknown	NA	4	Nearctic	Lookingglass Creek, Grande Ronde River, Oregon	0	0	0	1	0	1	0	0	0	0	0	0	Any	0	0	0	0	0	0	0	0	0	1	0	0	Population
Narum et al. - 2006 - Small-scale genetic structure and variation in ste.pdf	1856	Narum, S. R., Boe, S., Moran, P., & Powell, M. (2006). Small-Scale Genetic Structure and Variation in Steelhead of the Grande Ronde River, Oregon, USA. Transactions of the American Fisheries Society, 135, 979 to 986. doi: 10.1577/t05-070.1	Transactions of the American Fisheries Society	Trans. Am. Fish. Soc.	Fisheries	46.36	2006	Oncorhynchus mykiss	165368	NA	Steelhead	Animalia	Chordata	Actinopterygii	Salmoniformes	Salmonidae	Y	NA	Unknown	NA	4	Nearctic	Lookingglass Creek, Grande Ronde River, Oregon	0	0	0	1	0	1	0	0	0	0	0	0	Any	0	0	0	0	0	0	0	0	0	1	0	0	Population
Narum et al. - 2006 - Small-scale genetic structure and variation in ste.pdf	1857	Narum, S. R., Boe, S., Moran, P., & Powell, M. (2006). Small-Scale Genetic Structure and Variation in Steelhead of the Grande Ronde River, Oregon, USA. Transactions of the American Fisheries Society, 135, 979 to 986. doi: 10.1577/t05-070.1	Transactions of the American Fisheries Society	Trans. Am. Fish. Soc.	Fisheries	46.36	2006	Oncorhynchus mykiss	165368	NA	Steelhead	Animalia	Chordata	Actinopterygii	Salmoniformes	Salmonidae	Y	NA	Unknown	NA	4	Nearctic	Lookingglass Creek, Grande Ronde River, Oregon	0	0	0	1	0	1	0	0	0	0	0	0	Any	0	0	0	0	0	0	0	0	0	1	0	0	Population
Nielsen et al. - Genetic Variation in Time and Space Microsatellit.pdf	3399	Nielsen, E. E., Hansen, M. M., & Loeschcke, V. (1999). Genetic variation in time and space: microsatellite analysis of extinct and extant populations of Atlantic salmon. Evolution, 53, 261 to 268. doi: 10.1111/j.1558-5646.1999.tb05351.x	Evolution	Evolution	Ecology	73.19	1999	Salmo salar	688328	NA	Atlantic salmon	Animalia	Chordata	Actinopterygii	Salmoniformes	Salmonidae	N	LC	Non-threatened	NA	3.65	Palearctic	Skjern River	0	1	0	1	0	1	0	0	0	1	0	0	Any	0	0	0	0	0	0	0	0	0	1	0	0	Population
Nielsen et al. - Genetic Variation in Time and Space Microsatellit.pdf	3400	Nielsen, E. E., Hansen, M. M., & Loeschcke, V. (1999). Genetic variation in time and space: microsatellite analysis of extinct and extant populations of Atlantic salmon. Evolution, 53, 261 to 268. doi: 10.1111/j.1558-5646.1999.tb05351.x	Evolution	Evolution	Ecology	73.19	1999	Salmo salar	688328	NA	Atlantic salmon	Animalia	Chordata	Actinopterygii	Salmoniformes	Salmonidae	N	LC	Non-threatened	NA	3.65	Palearctic	Skjern River	0	1	0	1	0	1	0	0	0	1	0	0	Any	0	0	0	0	0	0	0	0	0	1	0	0	Population
Nielsen et al. - Genetic Variation in Time and Space Microsatellit.pdf	3401	Nielsen, E. E., Hansen, M. M., & Loeschcke, V. (1999). Genetic variation in time and space: microsatellite analysis of extinct and extant populations of Atlantic salmon. Evolution, 53, 261 to 268. doi: 10.1111/j.1558-5646.1999.tb05351.x	Evolution	Evolution	Ecology	73.19	1999	Salmo salar	688328	NA	Atlantic salmon	Animalia	Chordata	Actinopterygii	Salmoniformes	Salmonidae	N	LC	Non-threatened	NA	3.65	Palearctic	Skjern River	0	1	0	1	0	1	0	0	0	1	0	0	Any	0	0	0	0	0	0	0	0	0	1	0	0	Population
Nikolic et al. - 2009 - An examination of genetic diversity and effective .pdf	5018	Nikolic, N., Butler, J. R. A., Bagli√ãnire, J. L., Laughton, R., McMyn, I. A. G., & Chevalet, C. (2009). An examination of genetic diversity and effective population size in Atlantic salmon populations. Genetics Research, 91, 395 to 412. doi: 10.1017/S0016672309990346	Genetics Research	Genet. Res.	Genetics & Heredity	12.78	2009	Salmo salar	688328	NA	Atlantic salmon	Animalia	Chordata	Actinopterygii	Salmoniformes	Salmonidae	N	LC	Non-threatened	NA	3.65	Palearctic	Rivers Oir	0	0	0	1	0	1	0	0	0	1	0	0	Any	0	0	0	0	0	1	0	0	0	1	0	0	Population
Nikolic et al. - 2009 - An examination of genetic diversity and effective .pdf	5019	Nikolic, N., Butler, J. R. A., Bagli√ãnire, J. L., Laughton, R., McMyn, I. A. G., & Chevalet, C. (2009). An examination of genetic diversity and effective population size in Atlantic salmon populations. Genetics Research, 91, 395 to 412. doi: 10.1017/S0016672309990346	Genetics Research	Genet. Res.	Genetics & Heredity	12.78	2009	Salmo salar	688328	NA	Atlantic salmon	Animalia	Chordata	Actinopterygii	Salmoniformes	Salmonidae	N	LC	Non-threatened	NA	3.65	Palearctic	Scorff	0	0	0	1	0	1	0	0	0	1	0	0	Any	0	0	0	0	0	1	0	0	0	1	0	0	Population
Nikolic et al. - 2009 - An examination of genetic diversity and effective .pdf	5020	Nikolic, N., Butler, J. R. A., Bagli√ãnire, J. L., Laughton, R., McMyn, I. A. G., & Chevalet, C. (2009). An examination of genetic diversity and effective population size in Atlantic salmon populations. Genetics Research, 91, 395 to 412. doi: 10.1017/S0016672309990346	Genetics Research	Genet. Res.	Genetics & Heredity	12.78	2009	Salmo salar	688328	NA	Atlantic salmon	Animalia	Chordata	Actinopterygii	Salmoniformes	Salmonidae	N	LC	Non-threatened	NA	3.65	Palearctic	Spey	0	0	1	1	0	0	0	0	0	0	0	0	Any	0	0	0	0	0	1	0	0	0	1	0	0	Population
Nikolic et al. - 2009 - An examination of genetic diversity and effective .pdf	5021	Nikolic, N., Butler, J. R. A., Bagli√ãnire, J. L., Laughton, R., McMyn, I. A. G., & Chevalet, C. (2009). An examination of genetic diversity and effective population size in Atlantic salmon populations. Genetics Research, 91, 395 to 412. doi: 10.1017/S0016672309990346	Genetics Research	Genet. Res.	Genetics & Heredity	12.78	2009	Salmo salar	688328	NA	Atlantic salmon	Animalia	Chordata	Actinopterygii	Salmoniformes	Salmonidae	N	LC	Non-threatened	NA	3.65	Palearctic	Shin	0	0	1	1	0	1	0	0	0	0	0	0	Any	0	0	0	0	0	1	0	0	0	1	0	0	Population
Nikolic et al. - 2009 - An examination of genetic diversity and effective .pdf	A_212	Nikolic, N., Butler, J. R. A., Bagli√ãnire, J. L., Laughton, R., McMyn, I. A. G., & Chevalet, C. (2009). An examination of genetic diversity and effective population size in Atlantic salmon populations. Genetics Research, 91, 395 to 412. doi: 10.1017/S0016672309990346	Genetics Research	Genet. Res.	Genetics & Heredity	12.78	2009	Salmo salar	688328	NA	Atlantic salmon	Animalia	Chordata	Actinopterygii	Salmoniformes	Salmonidae	N	LC	Non-threatened	NA	3.65	Palearctic	Rivers Oir	0	0	0	1	0	1	0	0	0	1	0	0	Any	0	0	0	0	0	1	0	0	0	1	0	0	Population
Nikolic et al. - 2009 - An examination of genetic diversity and effective .pdf	A_213	Nikolic, N., Butler, J. R. A., Bagli√ãnire, J. L., Laughton, R., McMyn, I. A. G., & Chevalet, C. (2009). An examination of genetic diversity and effective population size in Atlantic salmon populations. Genetics Research, 91, 395 to 412. doi: 10.1017/S0016672309990346	Genetics Research	Genet. Res.	Genetics & Heredity	12.78	2009	Salmo salar	688328	NA	Atlantic salmon	Animalia	Chordata	Actinopterygii	Salmoniformes	Salmonidae	N	LC	Non-threatened	NA	3.65	Palearctic	Scorff	0	0	0	1	0	1	0	0	0	1	0	0	Any	0	0	0	0	0	1	0	0	0	1	0	0	Population
Nikolic et al. - 2009 - An examination of genetic diversity and effective .pdf	A_214	Nikolic, N., Butler, J. R. A., Bagli√ãnire, J. L., Laughton, R., McMyn, I. A. G., & Chevalet, C. (2009). An examination of genetic diversity and effective population size in Atlantic salmon populations. Genetics Research, 91, 395 to 412. doi: 10.1017/S0016672309990346	Genetics Research	Genet. Res.	Genetics & Heredity	12.78	2009	Salmo salar	688328	NA	Atlantic salmon	Animalia	Chordata	Actinopterygii	Salmoniformes	Salmonidae	N	LC	Non-threatened	NA	3.65	Palearctic	Spey	0	0	1	1	0	0	0	0	0	0	0	0	Any	0	0	0	0	0	1	0	0	0	1	0	0	Population
Nikolic et al. - 2009 - An examination of genetic diversity and effective .pdf	A_215	Nikolic, N., Butler, J. R. A., Bagli√ãnire, J. L., Laughton, R., McMyn, I. A. G., & Chevalet, C. (2009). An examination of genetic diversity and effective population size in Atlantic salmon populations. Genetics Research, 91, 395 to 412. doi: 10.1017/S0016672309990346	Genetics Research	Genet. Res.	Genetics & Heredity	12.78	2009	Salmo salar	688328	NA	Atlantic salmon	Animalia	Chordata	Actinopterygii	Salmoniformes	Salmonidae	N	LC	Non-threatened	NA	3.65	Palearctic	Shin	0	0	1	1	0	1	0	0	0	0	0	0	Any	0	0	0	0	0	1	0	0	0	1	0	0	Population
Ozerov et al. - 2016 - Genomewide introgressive hybridization patterns in.pdf	2392	Ozerov, M. Y., Gross, R., Bruneaux, M., V‚Ä∞h‚Ä∞, J. P., Burimski, O., Pukk, L., & Vasem‚Ä∞gi, A. (2016). Genomewide introgressive hybridization patterns in wild Atlantic salmon influenced by inadvertent gene flow from hatchery releases. Molecular Ecology, 25, 1275 to 1293. doi: 10.1111/mec.13570	Molecular Ecology	Mol. Ecol.	Ecology	90.66	2016	Salmo salar	688328	NA	Atlantic salmon	Animalia	Chordata	Actinopterygii	Salmoniformes	Salmonidae	N	LC	Non-threatened	NA	3.65	Palearctic	Loobu, Finland	0	0	0	1	1	0	0	0	0	0	0	0	Any	0	0	0	0	0	0	0	0	0	1	0	0	Population
Ozerov et al. - 2016 - Genomewide introgressive hybridization patterns in.pdf	2393	Ozerov, M. Y., Gross, R., Bruneaux, M., V‚Ä∞h‚Ä∞, J. P., Burimski, O., Pukk, L., & Vasem‚Ä∞gi, A. (2016). Genomewide introgressive hybridization patterns in wild Atlantic salmon influenced by inadvertent gene flow from hatchery releases. Molecular Ecology, 25, 1275 to 1293. doi: 10.1111/mec.13570	Molecular Ecology	Mol. Ecol.	Ecology	90.66	2016	Salmo salar	688328	NA	Atlantic salmon	Animalia	Chordata	Actinopterygii	Salmoniformes	Salmonidae	N	LC	Non-threatened	NA	3.65	Palearctic	Loobu, Finland	0	0	0	1	1	0	0	0	0	0	0	0	Any	0	0	0	0	0	0	0	0	0	1	0	0	Population
Ozerov et al. - 2016 - Genomewide introgressive hybridization patterns in.pdf	2394	Ozerov, M. Y., Gross, R., Bruneaux, M., V‚Ä∞h‚Ä∞, J. P., Burimski, O., Pukk, L., & Vasem‚Ä∞gi, A. (2016). Genomewide introgressive hybridization patterns in wild Atlantic salmon influenced by inadvertent gene flow from hatchery releases. Molecular Ecology, 25, 1275 to 1293. doi: 10.1111/mec.13570	Molecular Ecology	Mol. Ecol.	Ecology	90.66	2016	Salmo salar	688328	NA	Atlantic salmon	Animalia	Chordata	Actinopterygii	Salmoniformes	Salmonidae	N	LC	Non-threatened	NA	3.65	Palearctic	Loobu, Finland	0	0	0	1	1	0	0	0	0	0	0	0	Any	0	0	0	0	0	0	0	0	0	1	0	0	Population
Ozerov et al. - 2016 - Genomewide introgressive hybridization patterns in.pdf	2400	Ozerov, M. Y., Gross, R., Bruneaux, M., V‚Ä∞h‚Ä∞, J. P., Burimski, O., Pukk, L., & Vasem‚Ä∞gi, A. (2016). Genomewide introgressive hybridization patterns in wild Atlantic salmon influenced by inadvertent gene flow from hatchery releases. Molecular Ecology, 25, 1275 to 1293. doi: 10.1111/mec.13570	Molecular Ecology	Mol. Ecol.	Ecology	90.66	2016	Salmo salar	688328	NA	Atlantic salmon	Animalia	Chordata	Actinopterygii	Salmoniformes	Salmonidae	N	LC	Non-threatened	NA	3.65	Palearctic	Narva, Finland	0	0	0	1	1	0	0	0	0	0	0	0	Any	0	1	0	0	0	0	0	0	0	1	0	0	Population
Ozerov et al. - 2016 - Genomewide introgressive hybridization patterns in.pdf	2401	Ozerov, M. Y., Gross, R., Bruneaux, M., V‚Ä∞h‚Ä∞, J. P., Burimski, O., Pukk, L., & Vasem‚Ä∞gi, A. (2016). Genomewide introgressive hybridization patterns in wild Atlantic salmon influenced by inadvertent gene flow from hatchery releases. Molecular Ecology, 25, 1275 to 1293. doi: 10.1111/mec.13570	Molecular Ecology	Mol. Ecol.	Ecology	90.66	2016	Salmo salar	688328	NA	Atlantic salmon	Animalia	Chordata	Actinopterygii	Salmoniformes	Salmonidae	N	LC	Non-threatened	NA	3.65	Palearctic	Narva, Finland	0	0	0	1	1	0	0	0	0	0	0	0	Any	0	1	0	0	0	0	0	0	0	1	0	0	Population
Ozerov et al. - 2016 - Genomewide introgressive hybridization patterns in.pdf	2402	Ozerov, M. Y., Gross, R., Bruneaux, M., V‚Ä∞h‚Ä∞, J. P., Burimski, O., Pukk, L., & Vasem‚Ä∞gi, A. (2016). Genomewide introgressive hybridization patterns in wild Atlantic salmon influenced by inadvertent gene flow from hatchery releases. Molecular Ecology, 25, 1275 to 1293. doi: 10.1111/mec.13570	Molecular Ecology	Mol. Ecol.	Ecology	90.66	2016	Salmo salar	688328	NA	Atlantic salmon	Animalia	Chordata	Actinopterygii	Salmoniformes	Salmonidae	N	LC	Non-threatened	NA	3.65	Palearctic	Narva, Finland	0	0	0	1	1	0	0	0	0	0	0	0	Any	0	1	0	0	0	0	0	0	0	1	0	0	Population
Ozerov et al. - 2016 - Genomewide introgressive hybridization patterns in.pdf	2395	Ozerov, M. Y., Gross, R., Bruneaux, M., V‚Ä∞h‚Ä∞, J. P., Burimski, O., Pukk, L., & Vasem‚Ä∞gi, A. (2016). Genomewide introgressive hybridization patterns in wild Atlantic salmon influenced by inadvertent gene flow from hatchery releases. Molecular Ecology, 25, 1275 to 1293. doi: 10.1111/mec.13570	Molecular Ecology	Mol. Ecol.	Ecology	90.66	2016	Salmo salar	688328	NA	Atlantic salmon	Animalia	Chordata	Actinopterygii	Salmoniformes	Salmonidae	N	LC	Non-threatened	NA	3.65	Palearctic	Loobu, Finland	0	0	0	1	1	0	0	0	0	0	0	0	Any	0	0	0	0	0	0	0	0	0	1	0	0	Population
Ozerov et al. - 2016 - Genomewide introgressive hybridization patterns in.pdf	2403	Ozerov, M. Y., Gross, R., Bruneaux, M., V‚Ä∞h‚Ä∞, J. P., Burimski, O., Pukk, L., & Vasem‚Ä∞gi, A. (2016). Genomewide introgressive hybridization patterns in wild Atlantic salmon influenced by inadvertent gene flow from hatchery releases. Molecular Ecology, 25, 1275 to 1293. doi: 10.1111/mec.13570	Molecular Ecology	Mol. Ecol.	Ecology	90.66	2016	Salmo salar	688328	NA	Atlantic salmon	Animalia	Chordata	Actinopterygii	Salmoniformes	Salmonidae	N	LC	Non-threatened	NA	3.65	Palearctic	Narva, Finland	0	0	0	1	1	0	0	0	0	0	0	0	Any	0	1	0	0	0	0	0	0	0	1	0	0	Population
Popovic et al. - 2013 - Restitution of vimba (Vimba vimba, Cyprinidae) in .pdf	4253	Popovic, D., Panagiotopoulou, H., Kleszcz, M., Baca, M., Rutkowski, R., Heese, T., √ñ Stankovic, A. (2013). Restitution of vimba (Vimba vimba, Cyprinidae) in Poland: Genetic variability of existing and restored populations. Ichthyological Research, 60, 149 to 158. doi: 10.1007/s10228-012-0326-7	Ichthyological Research	Ichthyol. Res.	Zoology	33.62	2013	Vimba vimba	631528	NA	vimba	Animalia	Chordata	Actinopterygii	Cypriniformes	Cyprinidae	N	LC	Non-threatened	NA	4	Palearctic	Poland, Barycz River	0	0	0	0	0	0	0	0	0	0	0	1	None	0	0	0	0	0	0	0	0	0	1	0	0	Population
Poteaux_1998.pdf	4593	Poteaux, C., Beaudou, D., & Berrebi, P. (1998). Temporal variations of genetic introgression in stocked brown trout populations. Journal of Fish Biology, 53, 701 to 713. doi: 10.1006/jfbi.1998.0736	Journal of Fish Biology	J. Fish Biol.	Marine & Freshwater Biology	58.64	1998	Salmo trutta	688332	NA	Brown trout	Animalia	Chordata	Actinopterygii	Salmoniformes	Salmonidae	Y	LC	Non-threatened	NA	4.98	Palearctic	Orb	0	0	0	1	0	0	0	0	0	0	0	0	Any	0	0	0	0	0	0	0	0	0	1	0	0	Population
Ribeiro et al. - 2008 - Genetic diversity and effective size of the Atlant.pdf	4345	Ribeiro, ¬¨., Mor¬∑n, P., & Caballero, A. (2008). Genetic diversity and effective size of the Atlantic salmon Salmo salar L. inhabiting the River Eo (Spain) following a stock collapse. Journal of Fish Biology, 72, 1933 to 1944. doi: 10.1111/j.1095-8649.2007.01769.x	Journal of Fish Biology	J. Fish Biol.	Marine & Freshwater Biology	58.64	2008	Salmo salar	688328	NA	Atlantic salmon	Animalia	Chordata	Actinopterygii	Salmoniformes	Salmonidae	N	LC	Non-threatened	NA	3.65	Palearctic	River Eo	0	0	0	1	0	1	0	0	0	1	0	0	Any	0	0	0	0	0	0	0	0	0	1	0	0	Population
Ribeiro et al. - 2008 - Genetic diversity and effective size of the Atlant.pdf	4346	Ribeiro, ¬¨., Mor¬∑n, P., & Caballero, A. (2008). Genetic diversity and effective size of the Atlantic salmon Salmo salar L. inhabiting the River Eo (Spain) following a stock collapse. Journal of Fish Biology, 72, 1933 to 1944. doi: 10.1111/j.1095-8649.2007.01769.x	Journal of Fish Biology	J. Fish Biol.	Marine & Freshwater Biology	58.64	2008	Salmo salar	688328	NA	Atlantic salmon	Animalia	Chordata	Actinopterygii	Salmoniformes	Salmonidae	N	LC	Non-threatened	NA	3.65	Palearctic	River Eo	0	0	0	1	0	1	0	0	0	1	0	0	Any	0	0	0	0	0	0	0	0	0	1	0	0	Population
Ribeiro et al. - 2008 - Genetic diversity and effective size of the Atlant.pdf	4347	Ribeiro, ¬¨., Mor¬∑n, P., & Caballero, A. (2008). Genetic diversity and effective size of the Atlantic salmon Salmo salar L. inhabiting the River Eo (Spain) following a stock collapse. Journal of Fish Biology, 72, 1933 to 1944. doi: 10.1111/j.1095-8649.2007.01769.x	Journal of Fish Biology	J. Fish Biol.	Marine & Freshwater Biology	58.64	2008	Salmo salar	688328	NA	Atlantic salmon	Animalia	Chordata	Actinopterygii	Salmoniformes	Salmonidae	N	LC	Non-threatened	NA	3.65	Palearctic	River Eo	0	0	0	1	0	1	0	0	0	1	0	0	Any	0	0	0	0	0	0	0	0	0	1	0	0	Population
Rotheray et al. - 2012 - Genetic variation and population decline of an end.pdf	2588	Rotheray, E. L., Lepais, O., Nater, A., Kr¬∏tzen, M., Greminger, M., Goulson, D., & Bussi√ãre, L. F. (2012). Genetic variation and population decline of an endangered hoverfly Blera fallax (Diptera: Syrphidae). Conservation Genetics, 13, 1283 to 1291. doi: 10.1007/s10592-012-0371-9	Conservation Genetics	Conserv. Genet.	Biodiversity Conservation	59.17	2012	Blera fallax	1011660	NA	Hover fly	Animalia	Arthropoda	Insecta	Diptera	Syrphidae	N	NA	Unknown	NA	1	Palearctic	Scotland	0	0	0	0	0	1	1	0	0	1	0	0	Any	0	1	1	0	0	1	0	0	0	1	1	0	Individual
Rotheray et al. - 2012 - Genetic variation and population decline of an end.pdf	2589	Rotheray, E. L., Lepais, O., Nater, A., Kr¬∏tzen, M., Greminger, M., Goulson, D., & Bussi√ãre, L. F. (2012). Genetic variation and population decline of an endangered hoverfly Blera fallax (Diptera: Syrphidae). Conservation Genetics, 13, 1283 to 1291. doi: 10.1007/s10592-012-0371-9	Conservation Genetics	Conserv. Genet.	Biodiversity Conservation	59.17	2012	Blera fallax	1011660	NA	Hover fly	Animalia	Arthropoda	Insecta	Diptera	Syrphidae	N	NA	Unknown	NA	1	Palearctic	Sweden	0	0	0	0	0	1	1	0	0	1	0	0	Any	0	1	1	0	0	1	0	0	0	1	1	0	Individual
Ryabova et al. - 2006 - A comparison of the spawning migration, genetic an.pdf	1122	Ryabova, G. D., Klimonov, V. O., Afanas'ev, K. I., Rubtsova, G. A., Dovgopol, G. F., & Khodorevskaya, R. P. (2006). A comparison of the spawning migration, genetic and biological parameters of stellate sturgeon from the Volga population in 1985 and 1996. Russian Journal of Genetics, 42, 1180 to 1188. doi: 10.1134/S1022795406100103	Russian Journal of Genetics	Russ. J. Genet.	Genetics & Heredity	3.13	2006	Acipenser stellatus	378920	NA	stellate sturgeon	Animalia	Chordata	Actinopterygii	Acipenseriformes	Acipenseridae	N	CR	Threatened	NA	7	Palearctic	Russia	0	0	0	1	1	1	0	0	0	1	0	0	Any	0	1	0	0	0	0	0	0	0	1	0	0	Population
Ryabova et al. - 2006 - A comparison of the spawning migration, genetic an.pdf	1123	Ryabova, G. D., Klimonov, V. O., Afanas'ev, K. I., Rubtsova, G. A., Dovgopol, G. F., & Khodorevskaya, R. P. (2006). A comparison of the spawning migration, genetic and biological parameters of stellate sturgeon from the Volga population in 1985 and 1996. Russian Journal of Genetics, 42, 1180 to 1188. doi: 10.1134/S1022795406100103	Russian Journal of Genetics	Russ. J. Genet.	Genetics & Heredity	3.13	2006	Acipenser stellatus	378920	NA	stellate sturgeon	Animalia	Chordata	Actinopterygii	Acipenseriformes	Acipenseridae	N	CR	Threatened	NA	7	Palearctic	Russia	0	0	0	1	1	1	0	0	0	1	0	0	Any	0	1	0	0	0	0	0	0	0	1	0	0	Population
Savary et al. - 2017 - Stocking activities for the Arctic charr in Lake G.pdf	4264	Savary, R., Dufresnes, C., Champigneulle, A., Caudron, A., Dubey, S., Perrin, N., & Fumagalli, L. (2017). Stocking activities for the Arctic charr in Lake Geneva: Genetic effects in space and time. Ecology and Evolution, 7, 5201 to 5211. doi: 10.1002/ece3.3073	Ecology and Evolution	Ecol. Evol.	Ecology	56.93	2017	Salvelinus alpinus	688324	NA	arctic charr	Animalia	Chordata	Actinopterygii	Salmoniformes	Salmonidae	N	LC	Non-threatened	NA	6	Palearctic	Europe, Lake Geneva	0	0	0	1	0	1	0	0	0	1	0	0	Any	0	0	1	0	0	0	0	0	0	1	0	0	Mixed
Savary et al. - 2017 - Stocking activities for the Arctic charr in Lake G.pdf	4265	Savary, R., Dufresnes, C., Champigneulle, A., Caudron, A., Dubey, S., Perrin, N., & Fumagalli, L. (2017). Stocking activities for the Arctic charr in Lake Geneva: Genetic effects in space and time. Ecology and Evolution, 7, 5201 to 5211. doi: 10.1002/ece3.3073	Ecology and Evolution	Ecol. Evol.	Ecology	56.93	2017	Salvelinus alpinus	688324	NA	arctic charr	Animalia	Chordata	Actinopterygii	Salmoniformes	Salmonidae	N	LC	Non-threatened	NA	6	Palearctic	Europe, Lake Geneva	0	0	0	1	0	1	0	0	0	1	0	0	Any	0	0	1	0	0	0	0	0	0	1	0	0	Mixed
Schonhuth et al. - 2003 - Effects of a founder event and supplementary intro.pdf	1396	SchÀÜnhuth, S., Luikart, G., & Doadrio, I. (2003). Effects of a founder event and supplementary introductions on genetic variation in a captive breeding population of the endangered Spanish killifish. Journal of Fish Biology, 63, 1538 to 1551. doi: 10.1111/j.1095-8649.2003.00265.x	Journal of Fish Biology	J. Fish Biol.	Marine & Freshwater Biology	58.64	2003	Aphanius baeticus	3641743	NA	killfish	Animalia	Chordata	Actinopterygii	Cyprinodontiformes	Cyprinodontidae	N	EN	Threatened	NA	0.5	Palearctic	Spain. Donana National Park	0	0	0	0	0	0	0	0	0	0	0	1	None	0	0	0	0	0	0	0	0	0	1	0	0	Individual
Schonhuth et al. - 2003 - Effects of a founder event and supplementary intro.pdf	1397	SchÀÜnhuth, S., Luikart, G., & Doadrio, I. (2003). Effects of a founder event and supplementary introductions on genetic variation in a captive breeding population of the endangered Spanish killifish. Journal of Fish Biology, 63, 1538 to 1551. doi: 10.1111/j.1095-8649.2003.00265.x	Journal of Fish Biology	J. Fish Biol.	Marine & Freshwater Biology	58.64	2003	Aphanius baeticus	3641743	NA	killfish	Animalia	Chordata	Actinopterygii	Cyprinodontiformes	Cyprinodontidae	N	EN	Threatened	NA	0.5	Palearctic	Spain. Donana National Park	0	0	0	0	0	0	0	0	0	0	0	1	None	0	0	0	0	0	0	0	0	0	1	0	0	Individual
Schonhuth et al. - 2003 - Effects of a founder event and supplementary intro.pdf	1398	SchÀÜnhuth, S., Luikart, G., & Doadrio, I. (2003). Effects of a founder event and supplementary introductions on genetic variation in a captive breeding population of the endangered Spanish killifish. Journal of Fish Biology, 63, 1538 to 1551. doi: 10.1111/j.1095-8649.2003.00265.x	Journal of Fish Biology	J. Fish Biol.	Marine & Freshwater Biology	58.64	2003	Aphanius baeticus	3641743	NA	killfish	Animalia	Chordata	Actinopterygii	Cyprinodontiformes	Cyprinodontidae	N	EN	Threatened	NA	0.5	Palearctic	Spain. Donana National Park	0	0	0	0	0	0	0	0	0	0	0	1	None	0	0	0	0	0	0	0	0	0	1	0	0	Individual
Sekino et al. - 2011 - Genetic structure in species with shallow evolutio.pdf	4147	Sekino, M., Saitoh, K., Shimizu, D., Wada, T., Kamiyama, K., Gambe, S., √ñ Aritaki, M. (2011). Genetic structure in species with shallow evolutionary lineages: A case study of the rare flatfish Verasper variegatus. Conservation Genetics, 12, 139 to 159. doi: 10.1007/s10592-010-0128-2	Conservation Genetics	Conserv. Genet.	Biodiversity Conservation	59.17	2011	Verasper variegatus	353312	NA	Spotted halibut	Animalia	Chordata	Actinopterygii	Pleuronectiformes	Pleuronectidae	N	NA	Unknown	NA	1	Temperate Northern Pacific	Tohoku area, off manland Japan (SRK)	0	0	0	0	0	0	0	0	1	0	0	0	Any	0	1	0	0	0	0	0	0	0	1	1	0	Population
Sekino et al. - 2011 - Genetic structure in species with shallow evolutio.pdf	4156	Sekino, M., Saitoh, K., Shimizu, D., Wada, T., Kamiyama, K., Gambe, S., √ñ Aritaki, M. (2011). Genetic structure in species with shallow evolutionary lineages: A case study of the rare flatfish Verasper variegatus. Conservation Genetics, 12, 139 to 159. doi: 10.1007/s10592-010-0128-2	Conservation Genetics	Conserv. Genet.	Biodiversity Conservation	59.17	2011	Verasper variegatus	353312	NA	Spotted halibut	Animalia	Chordata	Actinopterygii	Pleuronectiformes	Pleuronectidae	N	NA	Unknown	NA	1	Temperate Northern Pacific	Tachibana Bay, off Japan (TBB)	0	0	0	1	0	0	0	0	0	0	0	0	Any	0	1	0	0	0	0	0	0	0	1	1	0	Population
Sekino et al. - 2011 - Genetic structure in species with shallow evolutio.pdf	4148	Sekino, M., Saitoh, K., Shimizu, D., Wada, T., Kamiyama, K., Gambe, S., √ñ Aritaki, M. (2011). Genetic structure in species with shallow evolutionary lineages: A case study of the rare flatfish Verasper variegatus. Conservation Genetics, 12, 139 to 159. doi: 10.1007/s10592-010-0128-2	Conservation Genetics	Conserv. Genet.	Biodiversity Conservation	59.17	2011	Verasper variegatus	353312	NA	Spotted halibut	Animalia	Chordata	Actinopterygii	Pleuronectiformes	Pleuronectidae	N	NA	Unknown	NA	1	Temperate Northern Pacific	Tohoku area, off manland Japan (SRK)	0	0	0	1	0	0	0	0	0	0	0	0	Any	0	1	0	0	0	0	0	0	0	1	1	0	Population
Sekino et al. - 2011 - Genetic structure in species with shallow evolutio.pdf	4149	Sekino, M., Saitoh, K., Shimizu, D., Wada, T., Kamiyama, K., Gambe, S., √ñ Aritaki, M. (2011). Genetic structure in species with shallow evolutionary lineages: A case study of the rare flatfish Verasper variegatus. Conservation Genetics, 12, 139 to 159. doi: 10.1007/s10592-010-0128-2	Conservation Genetics	Conserv. Genet.	Biodiversity Conservation	59.17	2011	Verasper variegatus	353312	NA	Spotted halibut	Animalia	Chordata	Actinopterygii	Pleuronectiformes	Pleuronectidae	N	NA	Unknown	NA	1	Temperate Northern Pacific	Tohoku area, off manland Japan (SRK)	0	0	0	1	0	0	0	0	0	0	0	0	Any	0	1	0	0	0	0	0	0	0	1	1	0	Population
Sekino et al. - 2011 - Genetic structure in species with shallow evolutio.pdf	4157	Sekino, M., Saitoh, K., Shimizu, D., Wada, T., Kamiyama, K., Gambe, S., √ñ Aritaki, M. (2011). Genetic structure in species with shallow evolutionary lineages: A case study of the rare flatfish Verasper variegatus. Conservation Genetics, 12, 139 to 159. doi: 10.1007/s10592-010-0128-2	Conservation Genetics	Conserv. Genet.	Biodiversity Conservation	59.17	2011	Verasper variegatus	353312	NA	Spotted halibut	Animalia	Chordata	Actinopterygii	Pleuronectiformes	Pleuronectidae	N	NA	Unknown	NA	1	Temperate Northern Pacific	Tachibana Bay, off Japan (TBB)	0	0	0	1	0	0	0	0	0	0	0	0	Any	0	1	0	0	0	0	0	0	0	1	1	0	Population
Sekino et al. - 2011 - Genetic structure in species with shallow evolutio.pdf	4158	Sekino, M., Saitoh, K., Shimizu, D., Wada, T., Kamiyama, K., Gambe, S., √ñ Aritaki, M. (2011). Genetic structure in species with shallow evolutionary lineages: A case study of the rare flatfish Verasper variegatus. Conservation Genetics, 12, 139 to 159. doi: 10.1007/s10592-010-0128-2	Conservation Genetics	Conserv. Genet.	Biodiversity Conservation	59.17	2011	Verasper variegatus	353312	NA	Spotted halibut	Animalia	Chordata	Actinopterygii	Pleuronectiformes	Pleuronectidae	N	NA	Unknown	NA	1	Temperate Northern Pacific	Tachibana Bay, off Japan (TBB)	0	0	0	1	0	0	0	0	0	0	0	0	Any	0	1	0	0	0	0	0	0	0	1	1	0	Population
Sonstebo et al. - 2008 - High genetic introgression in alpine brown trout (.pdf	A_25	S¬Ønsteb¬Ø, J. H., Borgstr¬Øm, R., & Heun, M. (2008). High genetic introgression in alpine brown trout (Salmo trutta L.) populations from Hardangervidda, Norway. Ecology of Freshwater Fish, 17, 174 to 183. doi: 10.1111/j.1600-0633.2007.00271.x	Ecology of Freshwater Fish	Ecol. Freshw. Fish	Marine & Freshwater Biology	57.73	2008	Salmo trutta	688332	NA	brown trout	Animalia	Chordata	Actinopterygii	Salmoniformes	Salmonidae	Y	LC	Non-threatened	NA	4.98	Palearctic	Norway, Midtre Gr‚àö‚àèndalsvatn	0	0	0	1	0	0	0	0	0	0	0	0	Any	0	0	0	0	0	0	0	0	0	1	0	0	Population
Sonstebo et al. - 2008 - High genetic introgression in alpine brown trout (.pdf	A_90	S¬Ønsteb¬Ø, J. H., Borgstr¬Øm, R., & Heun, M. (2008). High genetic introgression in alpine brown trout (Salmo trutta L.) populations from Hardangervidda, Norway. Ecology of Freshwater Fish, 17, 174 to 183. doi: 10.1111/j.1600-0633.2007.00271.x	Ecology of Freshwater Fish	Ecol. Freshw. Fish	Marine & Freshwater Biology	57.73	2008	Salmo trutta	688332	NA	brown trout	Animalia	Chordata	Actinopterygii	Salmoniformes	Salmonidae	Y	LC	Non-threatened	NA	4.98	Palearctic	Norway, Skavatn	0	0	0	1	0	0	0	0	0	0	0	0	Any	0	0	0	0	0	0	0	0	0	1	0	0	Population
Sonstebo et al. - 2008 - High genetic introgression in alpine brown trout (.pdf	A_26	S¬Ønsteb¬Ø, J. H., Borgstr¬Øm, R., & Heun, M. (2008). High genetic introgression in alpine brown trout (Salmo trutta L.) populations from Hardangervidda, Norway. Ecology of Freshwater Fish, 17, 174 to 183. doi: 10.1111/j.1600-0633.2007.00271.x	Ecology of Freshwater Fish	Ecol. Freshw. Fish	Marine & Freshwater Biology	57.73	2008	Salmo trutta	688332	NA	brown trout	Animalia	Chordata	Actinopterygii	Salmoniformes	Salmonidae	Y	LC	Non-threatened	NA	4.98	Palearctic	Norway, Nordmannslagen	0	0	0	1	0	0	0	0	0	0	0	0	Any	0	0	0	0	0	0	0	0	0	1	0	0	Population
Sonstebo et al. - 2008 - High genetic introgression in alpine brown trout (.pdf	4267	S¬Ønsteb¬Ø, J. H., Borgstr¬Øm, R., & Heun, M. (2008). High genetic introgression in alpine brown trout (Salmo trutta L.) populations from Hardangervidda, Norway. Ecology of Freshwater Fish, 17, 174 to 183. doi: 10.1111/j.1600-0633.2007.00271.x	Ecology of Freshwater Fish	Ecol. Freshw. Fish	Marine & Freshwater Biology	57.73	2008	Salmo trutta	688332	NA	brown trout	Animalia	Chordata	Actinopterygii	Salmoniformes	Salmonidae	Y	LC	Non-threatened	NA	4.98	Palearctic	Norway, Skavatn	0	0	0	1	0	0	0	0	0	0	0	0	Any	0	0	0	0	0	0	0	0	0	1	0	0	Population
Speller et al. - 2014 - Assessing prehistoric genetic structure and divers.pdf	A_94	Speller, C. F., Kooyman, B., Rodrigues, A. T., Langemann, E. G., Jobin, R. M., & Yang, D. Y. (2014). Assessing prehistoric genetic structure and diversity of North American elk (Cervus elaphus) populations in Alberta, Canada. Canadian Journal of Zoology, 92, 285 to 298. doi: 10.1139/cjz-2013-0253	Canadian Journal of Zoology	Can. J. Zool.	Zoology	54.89	2014	Cervus elaphus	936014	NA	elk	Animalia	Chordata	Mammalia	Artiodactyla	Cervidae	Y	LC	Non-threatened	NA	5.5	Nearctic	Manitoba	0	0	0	1	0	1	0	0	0	1	0	0	Any	0	0	0	0	0	1	0	0	1	1	0	0	Population
Speller et al. - 2014 - Assessing prehistoric genetic structure and divers.pdf	1394	Speller, C. F., Kooyman, B., Rodrigues, A. T., Langemann, E. G., Jobin, R. M., & Yang, D. Y. (2014). Assessing prehistoric genetic structure and diversity of North American elk (Cervus elaphus) populations in Alberta, Canada. Canadian Journal of Zoology, 92, 285 to 298. doi: 10.1139/cjz-2013-0253	Canadian Journal of Zoology	Can. J. Zool.	Zoology	54.89	2014	Cervus elaphus	936014	NA	elk	Animalia	Chordata	Mammalia	Artiodactyla	Cervidae	Y	LC	Non-threatened	NA	5.5	Nearctic	Rocky Mountain	0	0	0	1	0	1	0	0	0	1	0	0	Any	0	0	0	0	0	1	0	0	1	1	0	0	Population
Susana Amavet et al. - 2017 - The broad-snouted caiman population recovery in Ar.pdf	1410	Amavet, P. S., Rueda, E. C., Vilardi, J. C., Siroski, P., Larriera, A., & Saidman, B. O. (2017). The broad-snouted caiman population recovery in Argentina. A case of genetics conservation. Amphibia Reptilia, 38, 411 to 424. doi: 10.1163/15685381-00003123	Amphibia Reptilia	Amphib. Reptil.	Zoology	62.93	2017	Caiman latirostris	699848	NA	broad-snouted caiman	Animalia	Chordata	Reptilia	Crocodylia	Alligatoridae	N	LC	Non-threatened	NA	15	Neotropic	Argentina. Santa Fe province. EEE population	0	0	0	1	0	0	0	0	0	0	0	0	Any	0	1	1	0	0	1	0	0	0	1	0	0	Population
Susana Amavet et al. - 2017 - The broad-snouted caiman population recovery in Ar.pdf	1413	Amavet, P. S., Rueda, E. C., Vilardi, J. C., Siroski, P., Larriera, A., & Saidman, B. O. (2017). The broad-snouted caiman population recovery in Argentina. A case of genetics conservation. Amphibia Reptilia, 38, 411 to 424. doi: 10.1163/15685381-00003123	Amphibia Reptilia	Amphib. Reptil.	Zoology	62.93	2017	Caiman latirostris	699848	NA	broad-snouted caiman	Animalia	Chordata	Reptilia	Crocodylia	Alligatoridae	N	LC	Non-threatened	NA	15	Neotropic	Argentina. Santa Fe province. CSA population	0	0	0	1	0	0	0	0	0	0	0	0	Any	0	1	1	0	0	1	0	0	0	1	0	0	Population
Susana Amavet et al. - 2017 - The broad-snouted caiman population recovery in Ar.pdf	1416	Amavet, P. S., Rueda, E. C., Vilardi, J. C., Siroski, P., Larriera, A., & Saidman, B. O. (2017). The broad-snouted caiman population recovery in Argentina. A case of genetics conservation. Amphibia Reptilia, 38, 411 to 424. doi: 10.1163/15685381-00003123	Amphibia Reptilia	Amphib. Reptil.	Zoology	62.93	2017	Caiman latirostris	699848	NA	broad-snouted caiman	Animalia	Chordata	Reptilia	Crocodylia	Alligatoridae	N	LC	Non-threatened	NA	15	Neotropic	Argentina. Santa Fe province. EDP population	0	0	0	1	0	0	0	0	0	0	0	0	Any	0	1	1	0	0	1	0	0	0	1	0	0	Population
Susana Amavet et al. - 2017 - The broad-snouted caiman population recovery in Ar.pdf	1419	Amavet, P. S., Rueda, E. C., Vilardi, J. C., Siroski, P., Larriera, A., & Saidman, B. O. (2017). The broad-snouted caiman population recovery in Argentina. A case of genetics conservation. Amphibia Reptilia, 38, 411 to 424. doi: 10.1163/15685381-00003123	Amphibia Reptilia	Amphib. Reptil.	Zoology	62.93	2017	Caiman latirostris	699848	NA	broad-snouted caiman	Animalia	Chordata	Reptilia	Crocodylia	Alligatoridae	N	LC	Non-threatened	NA	15	Neotropic	Argentina. Santa Fe province. AES population	0	0	0	1	0	0	0	0	0	0	0	0	Any	0	1	1	0	0	1	0	0	0	1	0	0	Population
Susana Amavet et al. - 2017 - The broad-snouted caiman population recovery in Ar.pdf	1412	Amavet, P. S., Rueda, E. C., Vilardi, J. C., Siroski, P., Larriera, A., & Saidman, B. O. (2017). The broad-snouted caiman population recovery in Argentina. A case of genetics conservation. Amphibia Reptilia, 38, 411 to 424. doi: 10.1163/15685381-00003123	Amphibia Reptilia	Amphib. Reptil.	Zoology	62.93	2017	Caiman latirostris	699848	NA	broad-snouted caiman	Animalia	Chordata	Reptilia	Crocodylia	Alligatoridae	N	LC	Non-threatened	NA	15	Neotropic	Argentina. Santa Fe province. EEE population	0	0	0	1	0	0	0	0	0	0	0	0	Any	0	1	1	0	0	1	0	0	0	1	0	0	Population
Susana Amavet et al. - 2017 - The broad-snouted caiman population recovery in Ar.pdf	1415	Amavet, P. S., Rueda, E. C., Vilardi, J. C., Siroski, P., Larriera, A., & Saidman, B. O. (2017). The broad-snouted caiman population recovery in Argentina. A case of genetics conservation. Amphibia Reptilia, 38, 411 to 424. doi: 10.1163/15685381-00003123	Amphibia Reptilia	Amphib. Reptil.	Zoology	62.93	2017	Caiman latirostris	699848	NA	broad-snouted caiman	Animalia	Chordata	Reptilia	Crocodylia	Alligatoridae	N	LC	Non-threatened	NA	15	Neotropic	Argentina. Santa Fe province. CSA population	0	0	0	1	0	0	0	0	0	0	0	0	Any	0	1	1	0	0	1	0	0	0	1	0	0	Population
Susana Amavet et al. - 2017 - The broad-snouted caiman population recovery in Ar.pdf	1418	Amavet, P. S., Rueda, E. C., Vilardi, J. C., Siroski, P., Larriera, A., & Saidman, B. O. (2017). The broad-snouted caiman population recovery in Argentina. A case of genetics conservation. Amphibia Reptilia, 38, 411 to 424. doi: 10.1163/15685381-00003123	Amphibia Reptilia	Amphib. Reptil.	Zoology	62.93	2017	Caiman latirostris	699848	NA	broad-snouted caiman	Animalia	Chordata	Reptilia	Crocodylia	Alligatoridae	N	LC	Non-threatened	NA	15	Neotropic	Argentina. Santa Fe province. EDP population	0	0	0	1	0	0	0	0	0	0	0	0	Any	0	1	1	0	0	1	0	0	0	1	0	0	Population
Susana Amavet et al. - 2017 - The broad-snouted caiman population recovery in Ar.pdf	1421	Amavet, P. S., Rueda, E. C., Vilardi, J. C., Siroski, P., Larriera, A., & Saidman, B. O. (2017). The broad-snouted caiman population recovery in Argentina. A case of genetics conservation. Amphibia Reptilia, 38, 411 to 424. doi: 10.1163/15685381-00003123	Amphibia Reptilia	Amphib. Reptil.	Zoology	62.93	2017	Caiman latirostris	699848	NA	broad-snouted caiman	Animalia	Chordata	Reptilia	Crocodylia	Alligatoridae	N	LC	Non-threatened	NA	15	Neotropic	Argentina. Santa Fe province. AES population	0	0	0	1	0	0	0	0	0	0	0	0	Any	0	1	1	0	0	1	0	0	0	1	0	0	Population
Susana Amavet et al. - 2017 - The broad-snouted caiman population recovery in Ar.pdf	1411	Amavet, P. S., Rueda, E. C., Vilardi, J. C., Siroski, P., Larriera, A., & Saidman, B. O. (2017). The broad-snouted caiman population recovery in Argentina. A case of genetics conservation. Amphibia Reptilia, 38, 411 to 424. doi: 10.1163/15685381-00003123	Amphibia Reptilia	Amphib. Reptil.	Zoology	62.93	2017	Caiman latirostris	699848	NA	broad-snouted caiman	Animalia	Chordata	Reptilia	Crocodylia	Alligatoridae	N	LC	Non-threatened	NA	15	Neotropic	Argentina. Santa Fe province. EEE population	0	0	0	1	0	0	0	0	0	0	0	0	Any	0	1	1	0	0	1	0	0	0	1	0	0	Population
Susana Amavet et al. - 2017 - The broad-snouted caiman population recovery in Ar.pdf	1414	Amavet, P. S., Rueda, E. C., Vilardi, J. C., Siroski, P., Larriera, A., & Saidman, B. O. (2017). The broad-snouted caiman population recovery in Argentina. A case of genetics conservation. Amphibia Reptilia, 38, 411 to 424. doi: 10.1163/15685381-00003123	Amphibia Reptilia	Amphib. Reptil.	Zoology	62.93	2017	Caiman latirostris	699848	NA	broad-snouted caiman	Animalia	Chordata	Reptilia	Crocodylia	Alligatoridae	N	LC	Non-threatened	NA	15	Neotropic	Argentina. Santa Fe province. CSA population	0	0	0	1	0	0	0	0	0	0	0	0	Any	0	1	1	0	0	1	0	0	0	1	0	0	Population
Susana Amavet et al. - 2017 - The broad-snouted caiman population recovery in Ar.pdf	1417	Amavet, P. S., Rueda, E. C., Vilardi, J. C., Siroski, P., Larriera, A., & Saidman, B. O. (2017). The broad-snouted caiman population recovery in Argentina. A case of genetics conservation. Amphibia Reptilia, 38, 411 to 424. doi: 10.1163/15685381-00003123	Amphibia Reptilia	Amphib. Reptil.	Zoology	62.93	2017	Caiman latirostris	699848	NA	broad-snouted caiman	Animalia	Chordata	Reptilia	Crocodylia	Alligatoridae	N	LC	Non-threatened	NA	15	Neotropic	Argentina. Santa Fe province. EDP population	0	0	0	1	0	0	0	0	0	0	0	0	Any	0	1	1	0	0	1	0	0	0	1	0	0	Population
Susana Amavet et al. - 2017 - The broad-snouted caiman population recovery in Ar.pdf	1420	Amavet, P. S., Rueda, E. C., Vilardi, J. C., Siroski, P., Larriera, A., & Saidman, B. O. (2017). The broad-snouted caiman population recovery in Argentina. A case of genetics conservation. Amphibia Reptilia, 38, 411 to 424. doi: 10.1163/15685381-00003123	Amphibia Reptilia	Amphib. Reptil.	Zoology	62.93	2017	Caiman latirostris	699848	NA	broad-snouted caiman	Animalia	Chordata	Reptilia	Crocodylia	Alligatoridae	N	LC	Non-threatened	NA	15	Neotropic	Argentina. Santa Fe province. AES population	0	0	0	1	0	0	0	0	0	0	0	0	Any	0	1	1	0	0	1	0	0	0	1	0	0	Population
Techer et al. - 2015 - Genetic characterization of the honeybee (Apis mel.pdf	2267	Techer, M. A., Cl√àmencet, J., Turpin, P., Volbert, N., Reynaud, B., & Delatte, H. (2015). Genetic characterization of the honeybee (Apis mellifera) population of Rodrigues Island, based on microsatellite and mitochondrial DNA. Apidologie, 46, 445 to 454. doi: 10.1007/s13592-014-0335-9	Apidologie	Apidologie	Entomology	71.08	2015	Apis mellifera	461645	NA	honey bee	Animalia	Arthropoda	Insecta	Hymenoptera	Apidae	N	DD	Unknown	Domestic	2	Afrotropic	Rodrigues Island	0	0	0	0	1	1	0	1	0	0	0	0	Any	0	1	0	0	0	1	0	1	0	1	1	0	Individual
Tessier and Bernatchez - 1999 - Stability of population structure and genetic dive.pdf	1923	Nathalie, T., & Bernatchez, L. (1999). Stability of population structure and genetic diversity across generations assessed by microsatellites among sympatric populations of landlocked Atlantic salmon ( Salmo salar L .). Molecular Ecology, 8, 169 to 179. doi: 10.1046/j.1365-294X.1999.00547.x	Molecular Ecology	Mol. Ecol.	Ecology	90.66	1999	Salmo salar	688328	NA	Atlantic salmon	Animalia	Chordata	Actinopterygii	Salmoniformes	Salmonidae	N	LC	Non-threatened	NA	3.65	Nearctic	River aux Saumons	0	0	0	1	0	0	0	0	0	0	0	0	Any	0	0	0	0	0	0	0	0	0	1	0	0	Population
Tessier and Bernatchez - 1999 - Stability of population structure and genetic dive.pdf	1924	Nathalie, T., & Bernatchez, L. (1999). Stability of population structure and genetic diversity across generations assessed by microsatellites among sympatric populations of landlocked Atlantic salmon ( Salmo salar L .). Molecular Ecology, 8, 169 to 179. doi: 10.1046/j.1365-294X.1999.00547.x	Molecular Ecology	Mol. Ecol.	Ecology	90.66	1999	Salmo salar	688328	NA	Atlantic salmon	Animalia	Chordata	Actinopterygii	Salmoniformes	Salmonidae	N	LC	Non-threatened	NA	3.65	Nearctic	River aux Saumons	0	0	0	1	0	0	0	0	0	0	0	0	Any	0	0	0	0	0	0	0	0	0	1	0	0	Population
Tessier and Bernatchez - 1999 - Stability of population structure and genetic dive.pdf	1925	Nathalie, T., & Bernatchez, L. (1999). Stability of population structure and genetic diversity across generations assessed by microsatellites among sympatric populations of landlocked Atlantic salmon ( Salmo salar L .). Molecular Ecology, 8, 169 to 179. doi: 10.1046/j.1365-294X.1999.00547.x	Molecular Ecology	Mol. Ecol.	Ecology	90.66	1999	Salmo salar	688328	NA	Atlantic salmon	Animalia	Chordata	Actinopterygii	Salmoniformes	Salmonidae	N	LC	Non-threatened	NA	3.65	Nearctic	River aux Saumons	0	0	0	1	0	0	0	0	0	0	0	0	Any	0	0	0	0	0	0	0	0	0	1	0	0	Population
Tessier and Bernatchez - 1999 - Stability of population structure and genetic dive.pdf	1926	Nathalie, T., & Bernatchez, L. (1999). Stability of population structure and genetic diversity across generations assessed by microsatellites among sympatric populations of landlocked Atlantic salmon ( Salmo salar L .). Molecular Ecology, 8, 169 to 179. doi: 10.1046/j.1365-294X.1999.00547.x	Molecular Ecology	Mol. Ecol.	Ecology	90.66	1999	Salmo salar	688328	NA	Atlantic salmon	Animalia	Chordata	Actinopterygii	Salmoniformes	Salmonidae	N	LC	Non-threatened	NA	3.65	Nearctic	Ashuapmushuan	0	0	0	1	0	0	0	0	0	0	0	0	Any	0	0	0	0	0	0	0	0	0	1	0	0	Population
Tessier and Bernatchez - 1999 - Stability of population structure and genetic dive.pdf	1927	Nathalie, T., & Bernatchez, L. (1999). Stability of population structure and genetic diversity across generations assessed by microsatellites among sympatric populations of landlocked Atlantic salmon ( Salmo salar L .). Molecular Ecology, 8, 169 to 179. doi: 10.1046/j.1365-294X.1999.00547.x	Molecular Ecology	Mol. Ecol.	Ecology	90.66	1999	Salmo salar	688328	NA	Atlantic salmon	Animalia	Chordata	Actinopterygii	Salmoniformes	Salmonidae	N	LC	Non-threatened	NA	3.65	Nearctic	Ashuapmushuan	0	0	0	1	0	0	0	0	0	0	0	0	Any	0	0	0	0	0	0	0	0	0	1	0	0	Population
Tessier and Bernatchez - 1999 - Stability of population structure and genetic dive.pdf	1928	Nathalie, T., & Bernatchez, L. (1999). Stability of population structure and genetic diversity across generations assessed by microsatellites among sympatric populations of landlocked Atlantic salmon ( Salmo salar L .). Molecular Ecology, 8, 169 to 179. doi: 10.1046/j.1365-294X.1999.00547.x	Molecular Ecology	Mol. Ecol.	Ecology	90.66	1999	Salmo salar	688328	NA	Atlantic salmon	Animalia	Chordata	Actinopterygii	Salmoniformes	Salmonidae	N	LC	Non-threatened	NA	3.65	Nearctic	Ashuapmushuan	0	0	0	1	0	0	0	0	0	0	0	0	Any	0	0	0	0	0	0	0	0	0	1	0	0	Population
Tessier and Bernatchez - 1999 - Stability of population structure and genetic dive.pdf	1929	Nathalie, T., & Bernatchez, L. (1999). Stability of population structure and genetic diversity across generations assessed by microsatellites among sympatric populations of landlocked Atlantic salmon ( Salmo salar L .). Molecular Ecology, 8, 169 to 179. doi: 10.1046/j.1365-294X.1999.00547.x	Molecular Ecology	Mol. Ecol.	Ecology	90.66	1999	Salmo salar	688328	NA	Atlantic salmon	Animalia	Chordata	Actinopterygii	Salmoniformes	Salmonidae	N	LC	Non-threatened	NA	3.65	Nearctic	Mv‚àö¬∞tabetchouane	0	0	0	1	0	0	0	0	0	0	0	0	Any	0	0	0	0	0	0	0	0	0	1	0	0	Population
Tessier and Bernatchez - 1999 - Stability of population structure and genetic dive.pdf	1930	Nathalie, T., & Bernatchez, L. (1999). Stability of population structure and genetic diversity across generations assessed by microsatellites among sympatric populations of landlocked Atlantic salmon ( Salmo salar L .). Molecular Ecology, 8, 169 to 179. doi: 10.1046/j.1365-294X.1999.00547.x	Molecular Ecology	Mol. Ecol.	Ecology	90.66	1999	Salmo salar	688328	NA	Atlantic salmon	Animalia	Chordata	Actinopterygii	Salmoniformes	Salmonidae	N	LC	Non-threatened	NA	3.65	Nearctic	Mv‚àö¬∞tabetchouane	0	0	0	1	0	0	0	0	0	0	0	0	Any	0	0	0	0	0	0	0	0	0	1	0	0	Population
Tessier and Bernatchez - 1999 - Stability of population structure and genetic dive.pdf	1931	Nathalie, T., & Bernatchez, L. (1999). Stability of population structure and genetic diversity across generations assessed by microsatellites among sympatric populations of landlocked Atlantic salmon ( Salmo salar L .). Molecular Ecology, 8, 169 to 179. doi: 10.1046/j.1365-294X.1999.00547.x	Molecular Ecology	Mol. Ecol.	Ecology	90.66	1999	Salmo salar	688328	NA	Atlantic salmon	Animalia	Chordata	Actinopterygii	Salmoniformes	Salmonidae	N	LC	Non-threatened	NA	3.65	Nearctic	Mv‚àö¬∞tabetchouane	0	0	0	1	0	0	0	0	0	0	0	0	Any	0	0	0	0	0	0	0	0	0	1	0	0	Population
Tessier and Bernatchez - 1999 - Stability of population structure and genetic dive.pdf	1932	Nathalie, T., & Bernatchez, L. (1999). Stability of population structure and genetic diversity across generations assessed by microsatellites among sympatric populations of landlocked Atlantic salmon ( Salmo salar L .). Molecular Ecology, 8, 169 to 179. doi: 10.1046/j.1365-294X.1999.00547.x	Molecular Ecology	Mol. Ecol.	Ecology	90.66	1999	Salmo salar	688328	NA	Atlantic salmon	Animalia	Chordata	Actinopterygii	Salmoniformes	Salmonidae	N	LC	Non-threatened	NA	3.65	Nearctic	Ouasiemsca	0	0	0	1	0	0	0	0	0	0	0	0	Any	0	0	0	0	0	0	0	0	0	1	0	0	Population
Tessier and Bernatchez - 1999 - Stability of population structure and genetic dive.pdf	1933	Nathalie, T., & Bernatchez, L. (1999). Stability of population structure and genetic diversity across generations assessed by microsatellites among sympatric populations of landlocked Atlantic salmon ( Salmo salar L .). Molecular Ecology, 8, 169 to 179. doi: 10.1046/j.1365-294X.1999.00547.x	Molecular Ecology	Mol. Ecol.	Ecology	90.66	1999	Salmo salar	688328	NA	Atlantic salmon	Animalia	Chordata	Actinopterygii	Salmoniformes	Salmonidae	N	LC	Non-threatened	NA	3.65	Nearctic	Ouasiemsca	0	0	0	1	0	0	0	0	0	0	0	0	Any	0	0	0	0	0	0	0	0	0	1	0	0	Population
Tessier and Bernatchez - 1999 - Stability of population structure and genetic dive.pdf	1934	Nathalie, T., & Bernatchez, L. (1999). Stability of population structure and genetic diversity across generations assessed by microsatellites among sympatric populations of landlocked Atlantic salmon ( Salmo salar L .). Molecular Ecology, 8, 169 to 179. doi: 10.1046/j.1365-294X.1999.00547.x	Molecular Ecology	Mol. Ecol.	Ecology	90.66	1999	Salmo salar	688328	NA	Atlantic salmon	Animalia	Chordata	Actinopterygii	Salmoniformes	Salmonidae	N	LC	Non-threatened	NA	3.65	Nearctic	Ouasiemsca	0	0	0	1	0	0	0	0	0	0	0	0	Any	0	0	0	0	0	0	0	0	0	1	0	0	Population
Thaulow et al. - 2013 - Brown trout population structure highly affected b.pdf	4280	Thaulow, J., Borgstr¬Øm, R., & Heun, M. (2013). Brown trout population structure highly affected by multiple stocking and river diversion in a high mountain national park. Conservation Genetics, 14, 145 to 158. doi: 10.1007/s10592-012-0438-7	Conservation Genetics	Conserv. Genet.	Biodiversity Conservation	59.17	2013	Salmo trutta	688332	NA	brown trout	Animalia	Chordata	Actinopterygii	Salmoniformes	Salmonidae	Y	LC	Non-threatened	NA	4.98	Palearctic	Norway, Midtre Gr‚àö‚àèndalsvatn	0	0	0	0	0	0	0	0	0	0	0	1	None	0	0	0	0	0	0	0	0	0	1	0	0	Population
Thaulow et al. - 2013 - Brown trout population structure highly affected b.pdf	4281	Thaulow, J., Borgstr¬Øm, R., & Heun, M. (2013). Brown trout population structure highly affected by multiple stocking and river diversion in a high mountain national park. Conservation Genetics, 14, 145 to 158. doi: 10.1007/s10592-012-0438-7	Conservation Genetics	Conserv. Genet.	Biodiversity Conservation	59.17	2013	Salmo trutta	688332	NA	brown trout	Animalia	Chordata	Actinopterygii	Salmoniformes	Salmonidae	Y	LC	Non-threatened	NA	4.98	Palearctic	Norway, Midtre Gr‚àö‚àèndalsvatn	0	0	0	0	0	0	0	0	0	0	0	1	None	0	0	0	0	0	0	0	0	0	1	0	0	Population
Thaulow et al. - 2013 - Brown trout population structure highly affected b.pdf	4282	Thaulow, J., Borgstr¬Øm, R., & Heun, M. (2013). Brown trout population structure highly affected by multiple stocking and river diversion in a high mountain national park. Conservation Genetics, 14, 145 to 158. doi: 10.1007/s10592-012-0438-7	Conservation Genetics	Conserv. Genet.	Biodiversity Conservation	59.17	2013	Salmo trutta	688332	NA	brown trout	Animalia	Chordata	Actinopterygii	Salmoniformes	Salmonidae	Y	LC	Non-threatened	NA	4.98	Palearctic	Norway, Nordmannslagen	0	0	0	0	0	0	0	0	0	0	0	1	None	0	0	0	0	0	0	0	0	0	1	0	0	Population
Thaulow et al. - 2013 - Brown trout population structure highly affected b.pdf	4283	Thaulow, J., Borgstr¬Øm, R., & Heun, M. (2013). Brown trout population structure highly affected by multiple stocking and river diversion in a high mountain national park. Conservation Genetics, 14, 145 to 158. doi: 10.1007/s10592-012-0438-7	Conservation Genetics	Conserv. Genet.	Biodiversity Conservation	59.17	2013	Salmo trutta	688332	NA	brown trout	Animalia	Chordata	Actinopterygii	Salmoniformes	Salmonidae	Y	LC	Non-threatened	NA	4.98	Palearctic	Norway, Nordmannslagen	0	0	0	0	0	0	0	0	0	0	0	1	None	0	0	0	0	0	0	0	0	0	1	0	0	Population
Van Doornik et al. - 2010 - The effect of a supplementation program on the gen.pdf	2616	van Doornik, D. M., Berejikian, B. A., Campbell, L. A., & Volk, E. C. (2010). The effect of a supplementation program on the genetic and life history characteristics of an oncorhynchus mykiss population. Canadian Journal of Fisheries and Aquatic Sciences, 67, 1449 to 1458. doi: 10.1139/F10-073	Canadian Journal of Fisheries and Aquatic Sciences	Can. J. Fish. Aquat. Sci.	Marine & Freshwater Biology	73.18	2010	Oncorhynchus mykiss	165368	NA	Rainbow trout	Animalia	Chordata	Actinopterygii	Salmoniformes	Salmonidae	Y	NA	Unknown	NA	4	Nearctic	USA, Washington	0	0	0	1	0	0	0	0	0	0	0	0	Any	0	0	0	0	0	1	0	0	0	1	0	0	Population
Van Doornik et al. - 2011 - Genetic Monitoring Reveals Genetic Stability withi.pdf	4361	van Doornik, D. M., Waples, R., Baird, M. C., Moran, P., & Berntson, E. A. (2011). Genetic monitoring reveals genetic stability within and among threatened Chinook salmon populations in the Salmon River, Idaho. North American Journal of Fisheries Management, 31, 96 to 105. doi: 10.1080/02755947.2011.562443	North American Journal of Fisheries Management	North Am. J. Fish Manage.	Fisheries	30	2011	Oncorhynchus tshawytscha	730762	NA	Chinook salmon	Animalia	Chordata	Actinopterygii	Salmoniformes	Salmonidae	N	NA	Unknown	NA	4.2	Nearctic	Johnson Creek	0	0	0	1	0	0	0	0	0	0	0	0	Any	0	0	0	0	0	1	0	0	0	1	0	0	Population
Van Doornik et al. - 2011 - Genetic Monitoring Reveals Genetic Stability withi.pdf	4362	van Doornik, D. M., Waples, R., Baird, M. C., Moran, P., & Berntson, E. A. (2011). Genetic monitoring reveals genetic stability within and among threatened Chinook salmon populations in the Salmon River, Idaho. North American Journal of Fisheries Management, 31, 96 to 105. doi: 10.1080/02755947.2011.562443	North American Journal of Fisheries Management	North Am. J. Fish Manage.	Fisheries	30	2011	Oncorhynchus tshawytscha	730762	NA	Chinook salmon	Animalia	Chordata	Actinopterygii	Salmoniformes	Salmonidae	N	NA	Unknown	NA	4.2	Nearctic	Stolle Meadows	0	0	0	1	0	0	0	0	0	0	0	0	Any	0	0	0	0	0	1	0	0	0	1	0	0	Population
Van Doornik et al. - 2011 - Genetic Monitoring Reveals Genetic Stability withi.pdf	4366	van Doornik, D. M., Waples, R., Baird, M. C., Moran, P., & Berntson, E. A. (2011). Genetic monitoring reveals genetic stability within and among threatened Chinook salmon populations in the Salmon River, Idaho. North American Journal of Fisheries Management, 31, 96 to 105. doi: 10.1080/02755947.2011.562443	North American Journal of Fisheries Management	North Am. J. Fish Manage.	Fisheries	30	2011	Oncorhynchus tshawytscha	730762	NA	Chinook salmon	Animalia	Chordata	Actinopterygii	Salmoniformes	Salmonidae	N	NA	Unknown	NA	4.2	Nearctic	Decker Flat	0	0	0	1	0	0	0	0	0	0	0	0	Any	0	0	0	0	0	1	0	0	0	1	0	0	Population
Van Doornik et al. - 2013 - Genetic Monitoring of Threatened Chinook Salmon Po.pdf	3621	van Doornik, D. M., Eddy, D. L., Waples, R. S., Boe, S. J., Hoffnagle, T. L., Berntson, E. A., & Moran, P. (2013). Genetic Monitoring of Threatened Chinook Salmon Populations: Estimating Introgression of Nonnative Hatchery Stocks and Temporal Genetic Changes. North American Journal of Fisheries Management, 33, 693 to 706. doi: 10.1080/02755947.2013.790861	North American Journal of Fisheries Management	North Am. J. Fish Manage.	Fisheries	30	2013	Oncorhynchus tshawytscha	730762	NA	Chinook Salmon	Animalia	Chordata	Actinopterygii	Salmoniformes	Salmonidae	N	NA	Unknown	Domestic	4.2	Nearctic	Catherine Creek, USA	0	0	0	0	1	1	0	0	0	0	0	0	Any	0	0	0	0	0	1	0	0	0	1	0	0	Population
Van Doornik et al. - 2013 - Genetic Monitoring of Threatened Chinook Salmon Po.pdf	3623	van Doornik, D. M., Eddy, D. L., Waples, R. S., Boe, S. J., Hoffnagle, T. L., Berntson, E. A., & Moran, P. (2013). Genetic Monitoring of Threatened Chinook Salmon Populations: Estimating Introgression of Nonnative Hatchery Stocks and Temporal Genetic Changes. North American Journal of Fisheries Management, 33, 693 to 706. doi: 10.1080/02755947.2013.790861	North American Journal of Fisheries Management	North Am. J. Fish Manage.	Fisheries	30	2013	Oncorhynchus tshawytscha	730762	NA	Chinook Salmon	Animalia	Chordata	Actinopterygii	Salmoniformes	Salmonidae	N	NA	Unknown	Domestic	4.2	Nearctic	Upper Grande Ronde River, USA	0	0	0	0	1	1	0	0	0	0	0	0	Any	0	0	0	0	0	1	0	0	0	1	0	0	Population
Van Doornik et al. - 2013 - Genetic Monitoring of Threatened Chinook Salmon Po.pdf	3626	van Doornik, D. M., Eddy, D. L., Waples, R. S., Boe, S. J., Hoffnagle, T. L., Berntson, E. A., & Moran, P. (2013). Genetic Monitoring of Threatened Chinook Salmon Populations: Estimating Introgression of Nonnative Hatchery Stocks and Temporal Genetic Changes. North American Journal of Fisheries Management, 33, 693 to 706. doi: 10.1080/02755947.2013.790861	North American Journal of Fisheries Management	North Am. J. Fish Manage.	Fisheries	30	2013	Oncorhynchus tshawytscha	730762	NA	Chinook Salmon	Animalia	Chordata	Actinopterygii	Salmoniformes	Salmonidae	N	NA	Unknown	Domestic	4.2	Nearctic	Lookingglass Creek, USA	0	0	0	0	1	1	0	0	0	0	0	0	Any	0	0	0	0	0	1	0	0	0	1	0	0	Population
Van Doornik et al. - 2013 - Genetic Monitoring of Threatened Chinook Salmon Po.pdf	3628	van Doornik, D. M., Eddy, D. L., Waples, R. S., Boe, S. J., Hoffnagle, T. L., Berntson, E. A., & Moran, P. (2013). Genetic Monitoring of Threatened Chinook Salmon Populations: Estimating Introgression of Nonnative Hatchery Stocks and Temporal Genetic Changes. North American Journal of Fisheries Management, 33, 693 to 706. doi: 10.1080/02755947.2013.790861	North American Journal of Fisheries Management	North Am. J. Fish Manage.	Fisheries	30	2013	Oncorhynchus tshawytscha	730762	NA	Chinook Salmon	Animalia	Chordata	Actinopterygii	Salmoniformes	Salmonidae	N	NA	Unknown	Domestic	4.2	Nearctic	Lostine River, USA	0	0	0	0	1	1	0	0	0	0	0	0	Any	0	0	0	0	0	1	0	0	0	1	0	0	Population
Vasemagi et al. - 2005 - Extensive immigration from compensatory hatchery r.pdf	3641	Vasem‚Ä∞gi, A., Gross, R., Paaver, T., Koljonen, M. L., & Nilsson, J. (2005). Extensive immigration from compensatory hatchery releases into wild Atlantic salmon population in the Baltic sea: Spatio-temporal analysis over 18 years. Heredity, 95, 76 to 83. doi: 10.1038/sj.hdy.6800693	Heredity	Heredity	Ecology	74.4	2005	Salmo salar	688328	NA	Atlantic salmon!<dc>	Animalia	Chordata	Actinopterygii	Salmoniformes	Salmonidae	N	LC	Non-threatened	Domestic	3.65	Palearctic	Vindel‚àö¬¢lven	0	0	0	1	0	0	0	0	0	0	0	0	Any	0	0	0	0	0	0	0	0	0	1	0	0	Population
Vasemagi et al. - 2005 - Extensive immigration from compensatory hatchery r.pdf	3642	Vasem‚Ä∞gi, A., Gross, R., Paaver, T., Koljonen, M. L., & Nilsson, J. (2005). Extensive immigration from compensatory hatchery releases into wild Atlantic salmon population in the Baltic sea: Spatio-temporal analysis over 18 years. Heredity, 95, 76 to 83. doi: 10.1038/sj.hdy.6800693	Heredity	Heredity	Ecology	74.4	2005	Salmo salar	688328	NA	Atlantic salmon!<dc>	Animalia	Chordata	Actinopterygii	Salmoniformes	Salmonidae	N	LC	Non-threatened	Domestic	3.65	Palearctic	Vindel‚àö¬¢lven	0	0	0	1	0	0	0	0	0	0	0	0	Any	0	0	0	0	0	0	0	0	0	1	0	0	Population
Vasemagi et al. - 2005 - Extensive immigration from compensatory hatchery r.pdf	3643	Vasem‚Ä∞gi, A., Gross, R., Paaver, T., Koljonen, M. L., & Nilsson, J. (2005). Extensive immigration from compensatory hatchery releases into wild Atlantic salmon population in the Baltic sea: Spatio-temporal analysis over 18 years. Heredity, 95, 76 to 83. doi: 10.1038/sj.hdy.6800693	Heredity	Heredity	Ecology	74.4	2005	Salmo salar	688328	NA	Atlantic salmon!<dc>	Animalia	Chordata	Actinopterygii	Salmoniformes	Salmonidae	N	LC	Non-threatened	Domestic	3.65	Palearctic	Ume‚àö¬¢lven	0	0	0	1	0	0	0	0	0	0	0	0	Any	0	0	0	0	0	0	0	0	0	1	0	0	Population
Vasemagi et al. - 2005 - Extensive immigration from compensatory hatchery r.pdf	3644	Vasem‚Ä∞gi, A., Gross, R., Paaver, T., Koljonen, M. L., & Nilsson, J. (2005). Extensive immigration from compensatory hatchery releases into wild Atlantic salmon population in the Baltic sea: Spatio-temporal analysis over 18 years. Heredity, 95, 76 to 83. doi: 10.1038/sj.hdy.6800693	Heredity	Heredity	Ecology	74.4	2005	Salmo salar	688328	NA	Atlantic salmon!<dc>	Animalia	Chordata	Actinopterygii	Salmoniformes	Salmonidae	N	LC	Non-threatened	Domestic	3.65	Palearctic	Ume‚àö¬¢lven	0	0	0	1	0	0	0	0	0	0	0	0	Any	0	0	0	0	0	0	0	0	0	1	0	0	Population
Vasemagi et al. - 2005 - Extensive immigration from compensatory hatchery r.pdf	A_149	Vasem‚Ä∞gi, A., Gross, R., Paaver, T., Koljonen, M. L., & Nilsson, J. (2005). Extensive immigration from compensatory hatchery releases into wild Atlantic salmon population in the Baltic sea: Spatio-temporal analysis over 18 years. Heredity, 95, 76 to 83. doi: 10.1038/sj.hdy.6800693	Heredity	Heredity	Ecology	74.4	2005	Salmo salar	688328	NA	Atlantic salmon!<dc>	Animalia	Chordata	Actinopterygii	Salmoniformes	Salmonidae	N	LC	Non-threatened	Domestic	3.65	Palearctic	Vindel‚àö¬¢lven	0	0	0	1	0	0	0	0	0	0	0	0	Any	0	0	0	0	0	0	0	0	0	1	0	0	Population
Vasemagi et al. - 2005 - Extensive immigration from compensatory hatchery r.pdf	A_150	Vasem‚Ä∞gi, A., Gross, R., Paaver, T., Koljonen, M. L., & Nilsson, J. (2005). Extensive immigration from compensatory hatchery releases into wild Atlantic salmon population in the Baltic sea: Spatio-temporal analysis over 18 years. Heredity, 95, 76 to 83. doi: 10.1038/sj.hdy.6800693	Heredity	Heredity	Ecology	74.4	2005	Salmo salar	688328	NA	Atlantic salmon!<dc>	Animalia	Chordata	Actinopterygii	Salmoniformes	Salmonidae	N	LC	Non-threatened	Domestic	3.65	Palearctic	Ume‚àö¬¢lven	0	0	0	1	0	0	0	0	0	0	0	0	Any	0	0	0	0	0	0	0	0	0	1	0	0	Population
Wang et al. - 2010 - Contribution of progeny cohorts to the restoration.pdf	2549	Wang, Z. S., Liu, H., Wei, N., Xu, W. X., & An, S. Q. (2010). Contribution of progeny cohorts to the restoration of genetic diversity in the post-harvest dragon spruce (Picea asperata) stands. Forestry, 83, 307 to 314. doi: 10.1093/forestry/cpq013	Forestry	Forestry	Forestry	63.43	2010	Picea asperata	463852	NA	dragon spruce, chinese spruce	Plantae	Tracheophyta	Pinopsida	Pinales	Pinaceae	N	VU	Threatened	NA	194.3	Palearctic	post-harvest planted stands-Natural Forest Protection Region Miyaluo	0	0	0	1	0	1	0	0	0	0	0	0	Any	0	0	1	0	0	1	0	0	0	1	0	0	Indirect
Wang et al. - 2010 - Contribution of progeny cohorts to the restoration.pdf	2550	Wang, Z. S., Liu, H., Wei, N., Xu, W. X., & An, S. Q. (2010). Contribution of progeny cohorts to the restoration of genetic diversity in the post-harvest dragon spruce (Picea asperata) stands. Forestry, 83, 307 to 314. doi: 10.1093/forestry/cpq013	Forestry	Forestry	Forestry	63.43	2010	Picea asperata	463852	NA	dragon spruce, chinese spruce	Plantae	Tracheophyta	Pinopsida	Pinales	Pinaceae	N	VU	Threatened	NA	194.3	Palearctic	post-harvest planted stands-Natural Forest Protection Region Miyaluo	0	0	0	1	0	1	0	0	0	0	0	0	Any	0	0	1	0	0	1	0	0	0	1	0	0	Indirect
Waples et al. - 2017 - Human-mediated evolution in a threatened species .pdf	3648	Waples, R. S., Elz, A., Arnsberg, B. D., Faulkner, J. R., Hard, J. J., Timmins-Schiffman, E., & Park, L. K. (2017). Human-mediated evolution in a threatened species? Juvenile life-history changes in Snake River salmon. Evolutionary Applications, 10, 667 to 681. doi: 10.1111/eva.12468	Evolutionary Applications	Evol. Appl.	Evolutionary Biology	77	2017	Oncorhynchus tshawytscha	730762	NA	Snake River fall Chinook salmon	Animalia	Chordata	Actinopterygii	Salmoniformes	Salmonidae	N	NA	Unknown	NA	4.2	Nearctic	Snake River USA (adults)	0	0	0	0	0	1	0	0	0	1	0	0	Any	0	1	0	0	0	1	0	0	0	1	1	0	Population
Waples et al. - 2017 - Human-mediated evolution in a threatened species .pdf	3649	Waples, R. S., Elz, A., Arnsberg, B. D., Faulkner, J. R., Hard, J. J., Timmins-Schiffman, E., & Park, L. K. (2017). Human-mediated evolution in a threatened species? Juvenile life-history changes in Snake River salmon. Evolutionary Applications, 10, 667 to 681. doi: 10.1111/eva.12468	Evolutionary Applications	Evol. Appl.	Evolutionary Biology	77	2017	Oncorhynchus tshawytscha	730762	NA	Snake River fall Chinook salmon	Animalia	Chordata	Actinopterygii	Salmoniformes	Salmonidae	N	NA	Unknown	NA	4.2	Nearctic	Snake River USA (juveniles)	0	0	0	0	0	1	0	0	0	1	0	0	Any	0	1	0	0	0	1	0	0	0	1	1	0	Population
Ward et al. - Genetic variability in spotted seatrout (Cynoscion.pdf	3653	Ward, R., Bowers, K., Hensley, R., Mobley, B., & Belouski, E. (2007). Genetic variability in spotted seatrout (Cynoscion nebulosus), determined with microsatellite DNA markers. Fishery Bulletin, 105, 197 to 206.	Fishery Bulletin	Fish. Bull.	Fisheries	19.09	2007	Cynoscion nebulosus	186252	NA	Spotted Seatrout	Animalia	Chordata	Actinopterygii	Perciformes	Sciaenidae	N	LC	Non-threatened	NA	5.8	Nearctic	Corpus Christi Bay, Texas	0	0	0	1	0	0	0	0	0	0	0	0	Any	0	0	0	0	0	1	0	0	0	1	0	0	Population
Waters et al. - 2015 - Effectiveness of managed gene flow in reducing gen.pdf	1425	Waters, C. D., Hard, J. J., Brieuc, M. S. O., Fast, D. E., Warheit, K. I., Waples, R. S., √ñ Naish, K. A. (2015). Effectiveness of managed gene flow in reducing genetic divergence associated with captive breeding. Evolutionary Applications, 8, 956 to 971. doi: 10.1111/eva.12331	Evolutionary Applications	Evol. Appl.	Evolutionary Biology	77	2015	Oncorhynchus tshawytscha	730762	NA	Chinook salmon	Animalia	Chordata	Actinopterygii	Salmoniformes	Salmonidae	N	NA	Unknown	Domestic	4.2	Nearctic	USA. Yakima river. wild individuals	0	0	0	0	0	0	0	0	1	0	0	0	Any	0	0	0	0	0	0	0	0	0	1	0	0	Mixed
Williamson-2005-Homogenization of fall-run Chi.pdf	3681	Williamson, K. S., & May, B. (2005). Homogenization of Fall-Run Chinook Salmon Gene Pools in the Central Valley of California, USA. North American Journal of Fisheries Management, 25, 993 to 1009. doi: 10.1577/m04-136.1	North American Journal of Fisheries Management	North Am. J. Fish Manage.	Fisheries	30	2005	Oncorhynchus tshawytscha	730762	NA	Chinook Salmon	Animalia	Chordata	Actinopterygii	Salmoniformes	Salmonidae	N	NA	Unknown	NA	4.2	Nearctic	California USA,Merced River	0	0	0	0	0	1	0	0	0	1	0	0	Any	0	0	0	0	0	0	0	0	0	1	0	0	Population
Williamson-2005-Homogenization of fall-run Chi.pdf	3682	Williamson, K. S., & May, B. (2005). Homogenization of Fall-Run Chinook Salmon Gene Pools in the Central Valley of California, USA. North American Journal of Fisheries Management, 25, 993 to 1009. doi: 10.1577/m04-136.1	North American Journal of Fisheries Management	North Am. J. Fish Manage.	Fisheries	30	2005	Oncorhynchus tshawytscha	730762	NA	Chinook Salmon	Animalia	Chordata	Actinopterygii	Salmoniformes	Salmonidae	N	NA	Unknown	NA	4.2	Nearctic	California USA,Merced River	0	0	0	0	0	1	0	0	0	1	0	0	Any	0	0	0	0	0	0	0	0	0	1	0	0	Population
Williamson-2005-Homogenization of fall-run Chi.pdf	3683	Williamson, K. S., & May, B. (2005). Homogenization of Fall-Run Chinook Salmon Gene Pools in the Central Valley of California, USA. North American Journal of Fisheries Management, 25, 993 to 1009. doi: 10.1577/m04-136.1	North American Journal of Fisheries Management	North Am. J. Fish Manage.	Fisheries	30	2005	Oncorhynchus tshawytscha	730762	NA	Chinook Salmon	Animalia	Chordata	Actinopterygii	Salmoniformes	Salmonidae	N	NA	Unknown	NA	4.2	Nearctic	California USA,Merced River	0	0	0	0	0	1	0	0	0	1	0	0	Any	0	0	0	0	0	0	0	0	0	1	0	0	Population
Williamson-2005-Homogenization of fall-run Chi.pdf	3684	Williamson, K. S., & May, B. (2005). Homogenization of Fall-Run Chinook Salmon Gene Pools in the Central Valley of California, USA. North American Journal of Fisheries Management, 25, 993 to 1009. doi: 10.1577/m04-136.1	North American Journal of Fisheries Management	North Am. J. Fish Manage.	Fisheries	30	2005	Oncorhynchus tshawytscha	730762	NA	Chinook Salmon	Animalia	Chordata	Actinopterygii	Salmoniformes	Salmonidae	N	NA	Unknown	NA	4.2	Nearctic	California USA,Hatchery Merced River	0	0	0	0	0	1	0	0	0	1	0	0	Any	0	0	0	0	0	0	0	0	0	1	1	0	Population
Williamson-2005-Homogenization of fall-run Chi.pdf	3685	Williamson, K. S., & May, B. (2005). Homogenization of Fall-Run Chinook Salmon Gene Pools in the Central Valley of California, USA. North American Journal of Fisheries Management, 25, 993 to 1009. doi: 10.1577/m04-136.1	North American Journal of Fisheries Management	North Am. J. Fish Manage.	Fisheries	30	2005	Oncorhynchus tshawytscha	730762	NA	Chinook Salmon	Animalia	Chordata	Actinopterygii	Salmoniformes	Salmonidae	N	NA	Unknown	NA	4.2	Nearctic	California USA,Hatchery Merced River	0	0	0	0	0	1	0	0	0	1	0	0	Any	0	0	0	0	0	0	0	0	0	1	1	0	Population
Williamson-2005-Homogenization of fall-run Chi.pdf	3686	Williamson, K. S., & May, B. (2005). Homogenization of Fall-Run Chinook Salmon Gene Pools in the Central Valley of California, USA. North American Journal of Fisheries Management, 25, 993 to 1009. doi: 10.1577/m04-136.1	North American Journal of Fisheries Management	North Am. J. Fish Manage.	Fisheries	30	2005	Oncorhynchus tshawytscha	730762	NA	Chinook Salmon	Animalia	Chordata	Actinopterygii	Salmoniformes	Salmonidae	N	NA	Unknown	NA	4.2	Nearctic	California USA,Hatchery Merced River	0	0	0	0	0	1	0	0	0	1	0	0	Any	0	0	0	0	0	0	0	0	0	1	1	0	Population
Williamson-2005-Homogenization of fall-run Chi.pdf	3687	Williamson, K. S., & May, B. (2005). Homogenization of Fall-Run Chinook Salmon Gene Pools in the Central Valley of California, USA. North American Journal of Fisheries Management, 25, 993 to 1009. doi: 10.1577/m04-136.1	North American Journal of Fisheries Management	North Am. J. Fish Manage.	Fisheries	30	2005	Oncorhynchus tshawytscha	730762	NA	Chinook Salmon	Animalia	Chordata	Actinopterygii	Salmoniformes	Salmonidae	N	NA	Unknown	NA	4.2	Nearctic	California USA;Stanislaus River	0	0	0	0	0	1	0	0	0	1	0	0	Any	0	0	0	0	0	0	0	0	0	1	0	0	Population
Williamson-2005-Homogenization of fall-run Chi.pdf	3688	Williamson, K. S., & May, B. (2005). Homogenization of Fall-Run Chinook Salmon Gene Pools in the Central Valley of California, USA. North American Journal of Fisheries Management, 25, 993 to 1009. doi: 10.1577/m04-136.1	North American Journal of Fisheries Management	North Am. J. Fish Manage.	Fisheries	30	2005	Oncorhynchus tshawytscha	730762	NA	Chinook Salmon	Animalia	Chordata	Actinopterygii	Salmoniformes	Salmonidae	N	NA	Unknown	NA	4.2	Nearctic	California USA;Stanislaus River	0	0	0	0	0	1	0	0	0	1	0	0	Any	0	0	0	0	0	0	0	0	0	1	0	0	Population
Williamson-2005-Homogenization of fall-run Chi.pdf	3689	Williamson, K. S., & May, B. (2005). Homogenization of Fall-Run Chinook Salmon Gene Pools in the Central Valley of California, USA. North American Journal of Fisheries Management, 25, 993 to 1009. doi: 10.1577/m04-136.1	North American Journal of Fisheries Management	North Am. J. Fish Manage.	Fisheries	30	2005	Oncorhynchus tshawytscha	730762	NA	Chinook Salmon	Animalia	Chordata	Actinopterygii	Salmoniformes	Salmonidae	N	NA	Unknown	NA	4.2	Nearctic	California USA;Stanislaus River	0	0	0	0	0	1	0	0	0	1	0	0	Any	0	0	0	0	0	0	0	0	0	1	0	0	Population
Yamamoto et al. - 2007 - Population genetic structure and effective populat.pdf	3864	Yamamoto, S., Uchida, K., Sato, T., Katsura, K., & Takasawa, T. (2007). Population genetic structure and effective population size of ayu (Plecoglossus altivelis), an amphidromous fish. Journal of Fish Biology, 70, 191 to 201. doi: 10.1111/j.1095-8649.2007.01396.x	Journal of Fish Biology	J. Fish Biol.	Marine & Freshwater Biology	58.64	2007	Plecoglossus altivelis	486933	NA	ayu	Animalia	Chordata	Actinopterygii	Osmeriformes	Plecoglossidae	N	DD	Unknown	NA	1	Indomalaya	Nezugaseki River; Honshu Island, Japan	0	0	0	1	0	1	0	0	0	0	0	0	Any	0	0	0	0	0	0	0	0	0	1	0	0	Population
Yamamoto et al. - 2007 - Population genetic structure and effective populat.pdf	3865	Yamamoto, S., Uchida, K., Sato, T., Katsura, K., & Takasawa, T. (2007). Population genetic structure and effective population size of ayu (Plecoglossus altivelis), an amphidromous fish. Journal of Fish Biology, 70, 191 to 201. doi: 10.1111/j.1095-8649.2007.01396.x	Journal of Fish Biology	J. Fish Biol.	Marine & Freshwater Biology	58.64	2007	Plecoglossus altivelis	486933	NA	ayu	Animalia	Chordata	Actinopterygii	Osmeriformes	Plecoglossidae	N	DD	Unknown	NA	1	Indomalaya	Nezugaseki River; Honshu Island, Japan	0	0	0	1	0	1	0	0	0	0	0	0	Any	0	0	0	0	0	0	0	0	0	1	0	0	Population
Yamamoto et al. - 2007 - Population genetic structure and effective populat.pdf	3866	Yamamoto, S., Uchida, K., Sato, T., Katsura, K., & Takasawa, T. (2007). Population genetic structure and effective population size of ayu (Plecoglossus altivelis), an amphidromous fish. Journal of Fish Biology, 70, 191 to 201. doi: 10.1111/j.1095-8649.2007.01396.x	Journal of Fish Biology	J. Fish Biol.	Marine & Freshwater Biology	58.64	2007	Plecoglossus altivelis	486933	NA	ayu	Animalia	Chordata	Actinopterygii	Osmeriformes	Plecoglossidae	N	DD	Unknown	NA	1	Indomalaya	Nezugaseki River; Honshu Island, Japan	0	0	0	1	0	1	0	0	0	0	0	0	Any	0	0	0	0	0	0	0	0	0	1	0	0	Population
Yamazaki et al. - 2014 - Decreasing genetic diversity in wild and captive p.pdf	1437	Yamazaki, Y., Nakamura, T., Sasaki, M., Nakano, S., & Nishio, M. (2014). Decreasing genetic diversity in wild and captive populations of endangered Itasenpara bittering (Acheilognathus longipinnis) in the Himi region, central Japan, and recommendations for conservation. Conservation Genetics, 15, 921 to 932. doi: 10.1007/s10592-014-0589-9	Conservation Genetics	Conserv. Genet.	Biodiversity Conservation	59.17	2014	Acheilognathus longipinnis	81087	NA	Itasenpara bittering	Animalia	Chordata	Actinopterygii	Cypriniformes	Cyprinidae	N	EN	Threatened	NA	1.5	Indomalaya	Japan. Himi region. Busshouji river (BUS-C1)	0	0	0	0	0	0	0	0	0	0	0	1	None	0	0	0	0	0	1	0	0	0	1	1	0	Individual
Yamazaki et al. - 2014 - Decreasing genetic diversity in wild and captive p.pdf	1441	Yamazaki, Y., Nakamura, T., Sasaki, M., Nakano, S., & Nishio, M. (2014). Decreasing genetic diversity in wild and captive populations of endangered Itasenpara bittering (Acheilognathus longipinnis) in the Himi region, central Japan, and recommendations for conservation. Conservation Genetics, 15, 921 to 932. doi: 10.1007/s10592-014-0589-9	Conservation Genetics	Conserv. Genet.	Biodiversity Conservation	59.17	2014	Acheilognathus longipinnis	81087	NA	Itasenpara bittering	Animalia	Chordata	Actinopterygii	Cypriniformes	Cyprinidae	N	EN	Threatened	NA	1.5	Indomalaya	Japan. Himi region. Busshouji river (BUS-C2)	0	0	0	0	0	0	0	0	0	0	0	1	None	0	0	0	0	0	1	0	0	0	1	1	0	Individual
Yamazaki et al. - 2014 - Decreasing genetic diversity in wild and captive p.pdf	1438	Yamazaki, Y., Nakamura, T., Sasaki, M., Nakano, S., & Nishio, M. (2014). Decreasing genetic diversity in wild and captive populations of endangered Itasenpara bittering (Acheilognathus longipinnis) in the Himi region, central Japan, and recommendations for conservation. Conservation Genetics, 15, 921 to 932. doi: 10.1007/s10592-014-0589-9	Conservation Genetics	Conserv. Genet.	Biodiversity Conservation	59.17	2014	Acheilognathus longipinnis	81087	NA	Itasenpara bittering	Animalia	Chordata	Actinopterygii	Cypriniformes	Cyprinidae	N	EN	Threatened	NA	1.5	Indomalaya	Japan. Himi region. Busshouji river (BUS-C1)	0	0	0	0	0	0	0	0	0	0	0	1	None	0	0	0	0	0	1	0	0	0	1	1	0	Individual
Yamazaki et al. - 2014 - Decreasing genetic diversity in wild and captive p.pdf	1442	Yamazaki, Y., Nakamura, T., Sasaki, M., Nakano, S., & Nishio, M. (2014). Decreasing genetic diversity in wild and captive populations of endangered Itasenpara bittering (Acheilognathus longipinnis) in the Himi region, central Japan, and recommendations for conservation. Conservation Genetics, 15, 921 to 932. doi: 10.1007/s10592-014-0589-9	Conservation Genetics	Conserv. Genet.	Biodiversity Conservation	59.17	2014	Acheilognathus longipinnis	81087	NA	Itasenpara bittering	Animalia	Chordata	Actinopterygii	Cypriniformes	Cyprinidae	N	EN	Threatened	NA	1.5	Indomalaya	Japan. Himi region. Busshouji river (BUS-C2)	0	0	0	0	0	0	0	0	0	0	0	1	None	0	0	0	0	0	1	0	0	0	1	1	0	Individual
Yamazaki et al. - 2014 - Decreasing genetic diversity in wild and captive p.pdf	1439	Yamazaki, Y., Nakamura, T., Sasaki, M., Nakano, S., & Nishio, M. (2014). Decreasing genetic diversity in wild and captive populations of endangered Itasenpara bittering (Acheilognathus longipinnis) in the Himi region, central Japan, and recommendations for conservation. Conservation Genetics, 15, 921 to 932. doi: 10.1007/s10592-014-0589-9	Conservation Genetics	Conserv. Genet.	Biodiversity Conservation	59.17	2014	Acheilognathus longipinnis	81087	NA	Itasenpara bittering	Animalia	Chordata	Actinopterygii	Cypriniformes	Cyprinidae	N	EN	Threatened	NA	1.5	Indomalaya	Japan. Himi region. Busshouji river (BUS-C1)	0	0	0	0	0	0	0	0	0	0	0	1	None	0	0	0	0	0	1	0	0	0	1	1	0	Individual
Yamazaki et al. - 2014 - Decreasing genetic diversity in wild and captive p.pdf	1443	Yamazaki, Y., Nakamura, T., Sasaki, M., Nakano, S., & Nishio, M. (2014). Decreasing genetic diversity in wild and captive populations of endangered Itasenpara bittering (Acheilognathus longipinnis) in the Himi region, central Japan, and recommendations for conservation. Conservation Genetics, 15, 921 to 932. doi: 10.1007/s10592-014-0589-9	Conservation Genetics	Conserv. Genet.	Biodiversity Conservation	59.17	2014	Acheilognathus longipinnis	81087	NA	Itasenpara bittering	Animalia	Chordata	Actinopterygii	Cypriniformes	Cyprinidae	N	EN	Threatened	NA	1.5	Indomalaya	Japan. Himi region. Busshouji river (BUS-C2)	0	0	0	0	0	0	0	0	0	0	0	1	None	0	0	0	0	0	1	0	0	0	1	1	0	Individual
Zenboudji et al. - 2016 - Conservation of the endangered Mediterranean torto.pdf	2647	Zenboudji, S., Cheylan, M., Arnal, V., Bertolero, A., Leblois, R., Astruc, G., √ñ Montgelard, C. (2016). Conservation of the endangered Mediterranean tortoise Testudo hermanni hermanni: The contribution of population genetics and historical demography. Biological Conservation, 195, 279 to 291. doi: 10.1016/j.biocon.2016.01.007	Biological Conservation	Biol. Conserv.	Biodiversity Conservation	90.83	2016	Testudo hermanni	207422	Testudo hermanni hermanni	Western Hermann's tortoise	Animalia	Chordata	Reptilia	Testudines	Testudinidae	N	NT	Non-threatened	NA	15	Palearctic	Corsica	0	0	0	1	1	1	0	0	0	1	0	0	Any	0	1	0	0	0	1	0	0	1	1	0	0	Population
Zhang et al. - 2003 - Mitochondrial DNA variation, effective female popu.pdf	1575	Zhang, S. M., Wang, D. Q., & Zhang, Y. P. (2003). Mitochondrial DNA variation, effective female population size and population history of the endangered Chinese sturgeon, Acipenser sinensis. Conservation Genetics, 4, 673 to 683. doi: 10.1023/B:COGE.0000006107.46111.bc	Conservation Genetics	Conserv. Genet.	Biodiversity Conservation	59.17	2003	Acipenser sinensis	751883	NA	Chinese sturgeon	Animalia	Chordata	Actinopterygii	Acipenseriformes	Acipenseridae	N	CR	Threatened	NA	21.4	Palearctic	Yangtze River below the Gezhouba Dam (China)	0	0	0	1	0	1	0	0	0	1	0	0	Any	0	0	0	0	0	1	0	0	0	1	0	0	Population
09goldfi.pdf	1052	Gold, J. R., Pak, E., & DeVries, D. A. (2002). Population structure of king mackerel (Scomberomorus cavalla) around peninsular Florida, as revealed by microsatellite DNA. Fishery Bulletin, 100, 491 to 509.	Fishery Bulletin	Fish. Bull.	Fisheries	19.09	2002	Scomberomorus cavalla	70546	NA	King mackrel	Animalia	Chordata	Actinopterygii	Perciformes	Scombridae	N	LC	Non-threatened	NA	6.9	Temperate Northern Atlantic	Jacsonville, FL (USA)	0	0	0	1	0	0	0	0	0	0	0	0	Any	0	0	0	0	0	1	0	0	0	0	0	0	Population
09goldfi.pdf	1053	Gold, J. R., Pak, E., & DeVries, D. A. (2002). Population structure of king mackerel (Scomberomorus cavalla) around peninsular Florida, as revealed by microsatellite DNA. Fishery Bulletin, 100, 491 to 509.	Fishery Bulletin	Fish. Bull.	Fisheries	19.09	2002	Scomberomorus cavalla	70546	NA	King mackrel	Animalia	Chordata	Actinopterygii	Perciformes	Scombridae	N	LC	Non-threatened	NA	6.9	Tropical Atlantic	Sebastian, FL (USA)	0	0	0	1	0	0	0	0	0	0	0	0	Any	0	0	0	0	0	1	0	0	0	0	0	0	Population
09goldfi.pdf	1054	Gold, J. R., Pak, E., & DeVries, D. A. (2002). Population structure of king mackerel (Scomberomorus cavalla) around peninsular Florida, as revealed by microsatellite DNA. Fishery Bulletin, 100, 491 to 509.	Fishery Bulletin	Fish. Bull.	Fisheries	19.09	2002	Scomberomorus cavalla	70546	NA	King mackrel	Animalia	Chordata	Actinopterygii	Perciformes	Scombridae	N	LC	Non-threatened	NA	6.9	Tropical Atlantic	Key West, FL (USA)	0	0	0	1	0	0	0	0	0	0	0	0	Any	0	0	0	0	0	1	0	0	0	0	0	0	Population
09goldfi.pdf	1055	Gold, J. R., Pak, E., & DeVries, D. A. (2002). Population structure of king mackerel (Scomberomorus cavalla) around peninsular Florida, as revealed by microsatellite DNA. Fishery Bulletin, 100, 491 to 509.	Fishery Bulletin	Fish. Bull.	Fisheries	19.09	2002	Scomberomorus cavalla	70546	NA	King mackrel	Animalia	Chordata	Actinopterygii	Perciformes	Scombridae	N	LC	Non-threatened	NA	6.9	Tropical Atlantic	Sarasota, FL (USA)	0	0	0	1	0	0	0	0	0	0	0	0	Any	0	0	0	0	0	1	0	0	0	0	0	0	Population
52_3-4_100.pdf	390	Wang, K.-S. (2003). Genetic diversity and temporal genetic structure in European beech (Fagus sylvatica L.). Silvae Genetica, 52, 100 to 106.	Silvae Genetica	Silvae Genet.	Forestry	17.16	2003	Fagus sylvatica	774712	NA	European beech	Plantae	Tracheophyta	Magnoliopsida	Fagales	Fagaceae	N	LC	Non-threatened	NA	60	Palearctic	34B1	0	0	0	0	0	0	0	0	0	0	0	1	None	0	0	0	0	0	0	1	0	0	0	0	0	None
52_3-4_100.pdf	391	Wang, K.-S. (2003). Genetic diversity and temporal genetic structure in European beech (Fagus sylvatica L.). Silvae Genetica, 52, 100 to 106.	Silvae Genetica	Silvae Genet.	Forestry	17.16	2003	Fagus sylvatica	774712	NA	European beech	Plantae	Tracheophyta	Magnoliopsida	Fagales	Fagaceae	N	LC	Non-threatened	NA	60	Palearctic	10A21	0	0	0	0	0	0	0	0	0	0	0	1	None	0	0	0	0	0	0	1	0	0	0	0	0	None
52_3-4_100.pdf	392	Wang, K.-S. (2003). Genetic diversity and temporal genetic structure in European beech (Fagus sylvatica L.). Silvae Genetica, 52, 100 to 106.	Silvae Genetica	Silvae Genet.	Forestry	17.16	2003	Fagus sylvatica	774712	NA	European beech	Plantae	Tracheophyta	Magnoliopsida	Fagales	Fagaceae	N	LC	Non-threatened	NA	60	Palearctic	10A22	0	0	0	0	0	0	0	0	0	0	0	1	None	0	0	0	0	0	0	1	0	0	0	0	0	None
Abbott et al. - 2008 - Patterns of differentiation in a colour polymorphi.pdf	1096	Abbott, J. K., Bensch, S., Gosden, T. P., & Svensson, E. I. (2008). Patterns of differentiation in a colour polymorphism and in neutral markers reveal rapid genetic changes in natural damselfly populations. Molecular Ecology, 17, 1597 to 1604. doi: 10.1111/j.1365-294X.2007.03641.x	Molecular Ecology	Mol. Ecol.	Ecology	90.66	2008	Ischnura elegans	253311	NA	NA	Animalia	Arthropoda	Insecta	Odonata	Coenagrionidae	N	LC	Non-threatened	NA	1	Palearctic	NA	0	0	0	0	0	0	0	0	0	0	0	1	None	0	0	1	0	0	0	0	0	0	0	0	0	Indirect
Abdelkrim et al. - 2005 - Island colonization and founder effects the invas.pdf	804	Abdelkrim, J., Pascal, M., & Samadi, S. (2005). Island colonization and founder effects: the invasion of the Guadeloupe islands by ship rats (Rattus rattus). Molecular Ecology, 14, 2923 to 2931. doi: 10.1111/j.1365-294X.2005.02604.x	Molecular Ecology	Mol. Ecol.	Ecology	90.66	2005	Rattus rattus	271571	NA	Ship rat	Animalia	Chordata	Mammalia	Rodentia	Muridae	Y	LC	Non-threatened	Pest	1	Neotropic	Fajou Island	0	0	0	1	0	0	0	0	0	0	0	0	Any	0	0	0	0	0	0	1	0	0	0	0	0	None
Abdelkrim et al. - 2005 - Island colonization and founder effects the invas.pdf	805	Abdelkrim, J., Pascal, M., & Samadi, S. (2005). Island colonization and founder effects: the invasion of the Guadeloupe islands by ship rats (Rattus rattus). Molecular Ecology, 14, 2923 to 2931. doi: 10.1111/j.1365-294X.2005.02604.x	Molecular Ecology	Mol. Ecol.	Ecology	90.66	2005	Rattus rattus	271571	NA	Ship rat	Animalia	Chordata	Mammalia	Rodentia	Muridae	Y	LC	Non-threatened	Pest	1	Neotropic	Fajou Island	0	0	0	1	0	0	0	0	0	0	0	0	Any	0	0	0	0	0	0	1	0	0	0	0	0	None
Abdelkrim et al. - 2005 - Island colonization and founder effects the invas.pdf	806	Abdelkrim, J., Pascal, M., & Samadi, S. (2005). Island colonization and founder effects: the invasion of the Guadeloupe islands by ship rats (Rattus rattus). Molecular Ecology, 14, 2923 to 2931. doi: 10.1111/j.1365-294X.2005.02604.x	Molecular Ecology	Mol. Ecol.	Ecology	90.66	2005	Rattus rattus	271571	NA	Ship rat	Animalia	Chordata	Mammalia	Rodentia	Muridae	Y	LC	Non-threatened	Pest	1	Neotropic	Fajou Island	0	0	0	1	0	0	0	0	0	0	0	0	Any	0	0	0	0	0	0	1	0	0	0	0	0	None
Abdelkrim et al. - 2012 - Population Genetic Structure and Colonisation Hist.pdf	2342	Abdelkrim, J., Hunt, G. R., Gray, R. D., & Gemmell, N. J. (2012). Population genetic structure and colonisation history of the tool-using New Caledonian crow. PLoS ONE, 7, e36608. doi: 10.1371/journal.pone.0036608	PLoS ONE	PLoS One	Multidisciplinary Sciences	64.58	2012	Corvus moneduloides	200022	NA	New Caledonian Crow	Animalia	Chordata	Aves	Passeriformes	Corvidae	N	LC	Non-threatened	NA	5.7	Australasia	Grande Terre, Mare	0	0	0	1	0	1	0	0	0	0	0	0	Any	0	0	0	0	0	0	1	0	0	0	0	0	None
Abreu and Solferini - 2008 - Genetic population structure and hybridization in .pdf	3263	Abreu, A. G., & Solferini, V. N. (2008). Genetic population structure and hybridization in two sibling species, Tomoplagia reticulata and Tomoplagia pallens (Diptera: Tephritidae). Genetics and Molecular Research, 7, 1298 to 1311. doi: 10.4238/vol7-4gmr534	Genetics and Molecular Research	Genet. Mol. Res.	Genetics & Heredity	NA	2008	Tomoplagia reticulata	4401881	NA	NA	Animalia	Arthropoda	Insecta	Diptera	Tephritidae	N	NA	Unknown	NA	0.17	Neotropic	Santana do Riacho (MG	0	0	0	0	1	0	0	0	0	0	0	0	Any	0	0	0	0	0	0	1	0	0	0	0	0	None
Abreu and Solferini - 2008 - Genetic population structure and hybridization in .pdf	3260	Abreu, A. G., & Solferini, V. N. (2008). Genetic population structure and hybridization in two sibling species, Tomoplagia reticulata and Tomoplagia pallens (Diptera: Tephritidae). Genetics and Molecular Research, 7, 1298 to 1311. doi: 10.4238/vol7-4gmr534	Genetics and Molecular Research	Genet. Mol. Res.	Genetics & Heredity	NA	2008	Tomoplagia pallens	4401876	NA	NA	Animalia	Arthropoda	Insecta	Diptera	Tephritidae	N	NA	Unknown	NA	0.17	Neotropic	Brasilia (DF)	0	0	0	0	1	0	0	0	0	0	0	0	Any	0	0	0	0	0	0	1	0	0	0	0	0	None
Abreu and Solferini - 2008 - Genetic population structure and hybridization in .pdf	3261	Abreu, A. G., & Solferini, V. N. (2008). Genetic population structure and hybridization in two sibling species, Tomoplagia reticulata and Tomoplagia pallens (Diptera: Tephritidae). Genetics and Molecular Research, 7, 1298 to 1311. doi: 10.4238/vol7-4gmr534	Genetics and Molecular Research	Genet. Mol. Res.	Genetics & Heredity	NA	2008	Tomoplagia pallens	4401876	NA	NA	Animalia	Arthropoda	Insecta	Diptera	Tephritidae	N	NA	Unknown	NA	0.17	Neotropic	Pirenopolis (GO)	0	0	0	0	1	0	0	0	0	0	0	0	Any	0	0	0	0	0	0	1	0	0	0	0	0	None
Abreu and Solferini - 2008 - Genetic population structure and hybridization in .pdf	3262	Abreu, A. G., & Solferini, V. N. (2008). Genetic population structure and hybridization in two sibling species, Tomoplagia reticulata and Tomoplagia pallens (Diptera: Tephritidae). Genetics and Molecular Research, 7, 1298 to 1311. doi: 10.4238/vol7-4gmr534	Genetics and Molecular Research	Genet. Mol. Res.	Genetics & Heredity	NA	2008	Tomoplagia pallens	4401876	NA	NA	Animalia	Arthropoda	Insecta	Diptera	Tephritidae	N	NA	Unknown	NA	0.17	Neotropic	Anapolis (GO)	0	0	0	0	1	0	0	0	0	0	0	0	Any	0	0	0	0	0	0	1	0	0	0	0	0	None
Abreu and Solferini - 2008 - Genetic population structure and hybridization in .pdf	3254	Abreu, A. G., & Solferini, V. N. (2008). Genetic population structure and hybridization in two sibling species, Tomoplagia reticulata and Tomoplagia pallens (Diptera: Tephritidae). Genetics and Molecular Research, 7, 1298 to 1311. doi: 10.4238/vol7-4gmr534	Genetics and Molecular Research	Genet. Mol. Res.	Genetics & Heredity	NA	2008	Tomoplagia pallens	4401876	NA	NA	Animalia	Arthropoda	Insecta	Diptera	Tephritidae	N	NA	Unknown	NA	0.17	Neotropic	Brasilia (DF)	0	0	0	0	1	0	0	0	0	0	0	0	Any	0	0	0	0	0	0	1	0	0	0	0	0	None
Abreu and Solferini - 2008 - Genetic population structure and hybridization in .pdf	3255	Abreu, A. G., & Solferini, V. N. (2008). Genetic population structure and hybridization in two sibling species, Tomoplagia reticulata and Tomoplagia pallens (Diptera: Tephritidae). Genetics and Molecular Research, 7, 1298 to 1311. doi: 10.4238/vol7-4gmr534	Genetics and Molecular Research	Genet. Mol. Res.	Genetics & Heredity	NA	2008	Tomoplagia reticulata	4401881	NA	NA	Animalia	Arthropoda	Insecta	Diptera	Tephritidae	N	NA	Unknown	NA	0.17	Neotropic	Santana do Riacho (MG	0	0	0	0	1	0	0	0	0	0	0	0	Any	0	0	0	0	0	0	1	0	0	0	0	0	None
Adams et al. - 2011 - Genomic sweep and potential genetic rescue during .pdf	1103	Adams, J. R., Vucetich, L. M., Hedrick, P. W., Peterson, R. O., & Vucetich, J. A. (2011). Genomic sweep and potential genetic rescue during limiting environmental conditions in an isolated wolf population. Proceedings of the Royal Society B, 278, 3336 to 3344. doi: 10.1098/rspb.2011.0261	Proceedings of the Royal Society B	Proc. R. Soc. B	Biology	86.56	2011	Canis lupus	247341	NA	wolf	Animalia	Chordata	Mammalia	Carnivora	Canidae	N	LC	Non-threatened	NA	3.8	Nearctic	USA	0	0	0	0	0	0	0	0	0	0	0	1	None	0	0	0	0	0	1	0	0	0	0	0	0	Indirect
Adcock et al. - 1999 - Microsatellite analysis of genetic diversity in th.pdf	1214	Adcock, G. J., Shaw, P. W., Rodhouse, P. G., & Carvalho, G. R. (1999). Microsatellite analysis of genetic diversity in the squid Illex argentinus during a period of intensive fishing. Marine Ecology Progress Series, 187, 171 to 178. doi: 10.3354/meps187171	Marine Ecology Progress Series	Mar. Ecol.-Prog. Ser.	Marine & Freshwater Biology	78.64	1999	Illex argentinus	1054837	NA	Argentine short-finned squid	Animalia	Mollusca	Cephalopoda	Oegopsida	Ommastrephidae	N	LC	Non-threatened	NA	1	Temperate South America	Falkland Islands	0	0	0	1	0	0	0	0	0	0	0	0	Any	0	0	0	0	0	1	0	0	0	0	0	0	Indirect
Adcock et al. - 1999 - Microsatellite analysis of genetic diversity in th.pdf	1215	Adcock, G. J., Shaw, P. W., Rodhouse, P. G., & Carvalho, G. R. (1999). Microsatellite analysis of genetic diversity in the squid Illex argentinus during a period of intensive fishing. Marine Ecology Progress Series, 187, 171 to 178. doi: 10.3354/meps187171	Marine Ecology Progress Series	Mar. Ecol.-Prog. Ser.	Marine & Freshwater Biology	78.64	1999	Illex argentinus	1054837	NA	Argentine short-finned squid	Animalia	Mollusca	Cephalopoda	Oegopsida	Ommastrephidae	N	LC	Non-threatened	NA	1	Temperate South America	Falkland Islands	0	0	0	1	0	0	0	0	0	0	0	0	Any	0	0	0	0	0	1	0	0	0	0	0	0	Indirect
Adcock et al. - 1999 - Microsatellite analysis of genetic diversity in th.pdf	1216	Adcock, G. J., Shaw, P. W., Rodhouse, P. G., & Carvalho, G. R. (1999). Microsatellite analysis of genetic diversity in the squid Illex argentinus during a period of intensive fishing. Marine Ecology Progress Series, 187, 171 to 178. doi: 10.3354/meps187171	Marine Ecology Progress Series	Mar. Ecol.-Prog. Ser.	Marine & Freshwater Biology	78.64	1999	Illex argentinus	1054837	NA	Argentine short-finned squid	Animalia	Mollusca	Cephalopoda	Oegopsida	Ommastrephidae	N	LC	Non-threatened	NA	1	Temperate South America	Falkland Islands	0	0	0	1	0	0	0	0	0	0	0	0	Any	0	0	0	0	0	1	0	0	0	0	0	0	Indirect
Aglieri et al. - 2014 - First Evidence of Inbreeding, Relatedness and Chao.pdf	1219	Aglieri, G., Papetti, C., Zane, L., Milisenda, G., Boero, F., & Piraino, S. (2014). First evidence of inbreeding, relatedness and chaotic genetic patchiness in the holoplanktonic jellyfish Pelagia noctiluca (Scyphozoa, Cnidaria). PLoS ONE, 9, e99647. doi: 10.1371/journal.pone.0099647	PLoS ONE	PLoS One	Multidisciplinary Sciences	64.58	2014	Pelagia noctiluca	34592	NA	Mauve stinger	Animalia	Cnidaria	Scyphozoa	Semaeostomeae	Pelagiidae	N	NA	Unknown	Pest	0.56	Temperate Northern Atlantic	Messina Strait, Southern Tyrrhenian Sea	0	0	0	0	0	0	0	0	0	0	0	1	None	0	0	0	0	0	0	1	0	0	0	0	0	None
Aglieri et al. - 2014 - First Evidence of Inbreeding, Relatedness and Chao.pdf	1220	Aglieri, G., Papetti, C., Zane, L., Milisenda, G., Boero, F., & Piraino, S. (2014). First evidence of inbreeding, relatedness and chaotic genetic patchiness in the holoplanktonic jellyfish Pelagia noctiluca (Scyphozoa, Cnidaria). PLoS ONE, 9, e99647. doi: 10.1371/journal.pone.0099647	PLoS ONE	PLoS One	Multidisciplinary Sciences	64.58	2014	Pelagia noctiluca	34592	NA	Mauve stinger	Animalia	Cnidaria	Scyphozoa	Semaeostomeae	Pelagiidae	N	NA	Unknown	Pest	0.56	Temperate Northern Atlantic	Ustica Island, Southern Tyrrhenian Sea	0	0	0	0	0	0	0	0	0	0	0	1	None	0	0	0	0	0	0	1	0	0	0	0	0	None
Aglieri et al. - 2014 - First Evidence of Inbreeding, Relatedness and Chao.pdf	1221	Aglieri, G., Papetti, C., Zane, L., Milisenda, G., Boero, F., & Piraino, S. (2014). First evidence of inbreeding, relatedness and chaotic genetic patchiness in the holoplanktonic jellyfish Pelagia noctiluca (Scyphozoa, Cnidaria). PLoS ONE, 9, e99647. doi: 10.1371/journal.pone.0099647	PLoS ONE	PLoS One	Multidisciplinary Sciences	64.58	2014	Pelagia noctiluca	34592	NA	Mauve stinger	Animalia	Cnidaria	Scyphozoa	Semaeostomeae	Pelagiidae	N	NA	Unknown	Pest	0.56	Temperate Northern Atlantic	Messina Strait, Southern Tyrrhenian Sea	0	0	0	0	0	0	0	0	0	0	0	1	None	0	0	0	0	0	0	1	0	0	0	0	0	None
Aglieri et al. - 2014 - First Evidence of Inbreeding, Relatedness and Chao.pdf	1222	Aglieri, G., Papetti, C., Zane, L., Milisenda, G., Boero, F., & Piraino, S. (2014). First evidence of inbreeding, relatedness and chaotic genetic patchiness in the holoplanktonic jellyfish Pelagia noctiluca (Scyphozoa, Cnidaria). PLoS ONE, 9, e99647. doi: 10.1371/journal.pone.0099647	PLoS ONE	PLoS One	Multidisciplinary Sciences	64.58	2014	Pelagia noctiluca	34592	NA	Mauve stinger	Animalia	Cnidaria	Scyphozoa	Semaeostomeae	Pelagiidae	N	NA	Unknown	Pest	0.56	Temperate Northern Atlantic	Ustica Island, Southern Tyrrhenian Sea	0	0	0	0	0	0	0	0	0	0	0	1	None	0	0	0	0	0	0	1	0	0	0	0	0	None
Aglieri et al. - 2014 - First Evidence of Inbreeding, Relatedness and Chao.pdf	1223	Aglieri, G., Papetti, C., Zane, L., Milisenda, G., Boero, F., & Piraino, S. (2014). First evidence of inbreeding, relatedness and chaotic genetic patchiness in the holoplanktonic jellyfish Pelagia noctiluca (Scyphozoa, Cnidaria). PLoS ONE, 9, e99647. doi: 10.1371/journal.pone.0099647	PLoS ONE	PLoS One	Multidisciplinary Sciences	64.58	2014	Pelagia noctiluca	34592	NA	Mauve stinger	Animalia	Cnidaria	Scyphozoa	Semaeostomeae	Pelagiidae	N	NA	Unknown	Pest	0.56	Temperate Northern Atlantic	Messina Strait, Southern Tyrrhenian Sea	0	0	0	0	0	0	0	0	0	0	0	1	None	0	0	0	0	0	0	1	0	0	0	0	0	None
Aglieri et al. - 2014 - First Evidence of Inbreeding, Relatedness and Chao.pdf	1224	Aglieri, G., Papetti, C., Zane, L., Milisenda, G., Boero, F., & Piraino, S. (2014). First evidence of inbreeding, relatedness and chaotic genetic patchiness in the holoplanktonic jellyfish Pelagia noctiluca (Scyphozoa, Cnidaria). PLoS ONE, 9, e99647. doi: 10.1371/journal.pone.0099647	PLoS ONE	PLoS One	Multidisciplinary Sciences	64.58	2014	Pelagia noctiluca	34592	NA	Mauve stinger	Animalia	Cnidaria	Scyphozoa	Semaeostomeae	Pelagiidae	N	NA	Unknown	Pest	0.56	Temperate Northern Atlantic	Ustica Island, Southern Tyrrhenian Sea	0	0	0	0	0	0	0	0	0	0	0	1	None	0	0	0	0	0	0	1	0	0	0	0	0	None
Aguilar et al. - 2005 - Population genetics of northern pike (Esox lucius).pdf	807	Aguilar, A., Banks, J. D., Levine, K. F., & Wayne, R. K. (2005). Population genetics of northern pike (Esox lucius) introduced into Lake Davis, California. Canadian Journal of Fisheries and Aquatic Sciences, 62, 1589 to 1599. doi: 10.1139/f05-068	Canadian Journal of Fisheries and Aquatic Sciences	Can. J. Fish. Aquat. Sci.	Marine & Freshwater Biology	73.18	2005	Esox lucius	739941	NA	Northern pike	Animalia	Chordata	Actinopterygii	Esociformes	Esocidae	N	LC	Non-threatened	Pest	4	Nearctic	Lake Davis	0	0	0	1	0	0	0	0	0	0	0	0	Any	0	0	0	0	0	0	1	0	0	0	0	0	None
Aguilar et al. - 2005 - Population genetics of northern pike (Esox lucius).pdf	808	Aguilar, A., Banks, J. D., Levine, K. F., & Wayne, R. K. (2005). Population genetics of northern pike (Esox lucius) introduced into Lake Davis, California. Canadian Journal of Fisheries and Aquatic Sciences, 62, 1589 to 1599. doi: 10.1139/f05-068	Canadian Journal of Fisheries and Aquatic Sciences	Can. J. Fish. Aquat. Sci.	Marine & Freshwater Biology	73.18	2005	Esox lucius	739941	NA	Northern pike	Animalia	Chordata	Actinopterygii	Esociformes	Esocidae	N	LC	Non-threatened	Pest	4	Nearctic	Lake Davis	0	0	0	1	0	0	0	0	0	0	0	0	Any	0	0	0	0	0	0	1	0	0	0	0	0	None
Aguilar et al. - 2005 - Population genetics of northern pike (Esox lucius).pdf	809	Aguilar, A., Banks, J. D., Levine, K. F., & Wayne, R. K. (2005). Population genetics of northern pike (Esox lucius) introduced into Lake Davis, California. Canadian Journal of Fisheries and Aquatic Sciences, 62, 1589 to 1599. doi: 10.1139/f05-068	Canadian Journal of Fisheries and Aquatic Sciences	Can. J. Fish. Aquat. Sci.	Marine & Freshwater Biology	73.18	2005	Esox lucius	739941	NA	Northern pike	Animalia	Chordata	Actinopterygii	Esociformes	Esocidae	N	LC	Non-threatened	Pest	4	Nearctic	Lake Davis	0	0	0	1	0	0	0	0	0	0	0	0	Any	0	0	0	0	0	0	1	0	0	0	0	0	None
Akimoto et al. - 1999 - The extinction of genetic resources of Asian wild .pdf	468	Akimoto, M., Shimamoto, Y., & Morishima, H. (1999). The extinction of genetic resources of Asian wild rice, Oryza rufipogon Griff.: A case study in Thailand. Genetic Resources and Crop Evolution, 46, 419 to 425. doi: 10.1023/A:1008622405001	Genetic Resources and Crop Evolution	Genet. Resour. Crop Evol.	Agronomy	43.41	1999	Oryza rufipogon	135756	NA	Asian wild rice	Plantae	Tracheophyta	Liliopsida	Poales	Poaceae	N	LC	Non-threatened	NA	3	Indomalaya	NA	0	0	1	0	1	1	0	0	0	0	0	0	Any	0	0	0	0	0	0	1	0	0	0	0	0	None
Akimoto et al. - 1999 - The extinction of genetic resources of Asian wild .pdf	469	Akimoto, M., Shimamoto, Y., & Morishima, H. (1999). The extinction of genetic resources of Asian wild rice, Oryza rufipogon Griff.: A case study in Thailand. Genetic Resources and Crop Evolution, 46, 419 to 425. doi: 10.1023/A:1008622405001	Genetic Resources and Crop Evolution	Genet. Resour. Crop Evol.	Agronomy	43.41	1999	Oryza rufipogon	135756	NA	Asian wild rice	Plantae	Tracheophyta	Liliopsida	Poales	Poaceae	N	LC	Non-threatened	NA	3	Indomalaya	NA	0	0	1	0	1	1	0	0	0	0	0	0	Any	0	0	0	0	0	0	1	0	0	0	0	0	None
Albaladejo et al. - 2009 - Spatiotemporal mating pattern variation in a wind-.pdf	393	Albaladejo, R. G., Gonz¬∑lez-Mart√ïnez, S. C., Heuertz, M., Vendramin, G. G., & Aparicio, A. (2009). Spatiotemporal mating pattern variation in a wind-pollinated Mediterranean shrub. Molecular Ecology, 18, 5195 to 5206. doi: 10.1111/j.1365-294X.2009.04415.x	Molecular Ecology	Mol. Ecol.	Ecology	90.66	2009	Pistacia lentiscus	565880	NA	NA	Plantae	Tracheophyta	Magnoliopsida	Sapindales	Anacardiaceae	N	LC	Non-threatened	NA	28.1	Palearctic	NA	0	0	0	0	0	0	0	0	0	0	0	1	None	0	0	0	0	0	0	1	0	0	0	0	0	None
Albaladejo et al. - 2009 - Spatiotemporal mating pattern variation in a wind-.pdf	394	Albaladejo, R. G., Gonz¬∑lez-Mart√ïnez, S. C., Heuertz, M., Vendramin, G. G., & Aparicio, A. (2009). Spatiotemporal mating pattern variation in a wind-pollinated Mediterranean shrub. Molecular Ecology, 18, 5195 to 5206. doi: 10.1111/j.1365-294X.2009.04415.x	Molecular Ecology	Mol. Ecol.	Ecology	90.66	2009	Pistacia lentiscus	565880	NA	NA	Plantae	Tracheophyta	Magnoliopsida	Sapindales	Anacardiaceae	N	LC	Non-threatened	NA	28.1	Palearctic	NA	0	0	0	0	0	0	0	0	0	0	0	1	None	0	0	0	0	0	0	1	0	0	0	0	0	None
Alfsnes et al. - 2016 - Birds, nutrients, and climate change mtDNA haplot.pdf	584	Alfsnes, K., Hob√äk, A., Weider, L. J., & Hessen, D. O. (2016). Birds, nutrients, and climate change: mtDNA haplotype diversity of Arctic Daphnia on Svalbard revisited. Polar Biology, 39, 1425 to 1437. doi: 10.1007/s00300-015-1868-8	Polar Biology	Polar Biol.	Biodiversity Conservation	50.83	2016	Daphnia tenebrosa	684945	NA	water flea	Animalia	Arthropoda	Branchiopoda	Diplostraca	Daphniidae	N	NA	Unknown	NA	0.3	Palearctic	Svalbard, Makeoyane	0	0	0	0	0	1	0	0	0	1	0	0	Any	0	0	0	0	0	0	1	0	0	0	0	0	None
Alfsnes et al. - 2016 - Birds, nutrients, and climate change mtDNA haplot.pdf	586	Alfsnes, K., Hob√äk, A., Weider, L. J., & Hessen, D. O. (2016). Birds, nutrients, and climate change: mtDNA haplotype diversity of Arctic Daphnia on Svalbard revisited. Polar Biology, 39, 1425 to 1437. doi: 10.1007/s00300-015-1868-8	Polar Biology	Polar Biol.	Biodiversity Conservation	50.83	2016	Daphnia tenebrosa	684945	NA	water flea	Animalia	Arthropoda	Branchiopoda	Diplostraca	Daphniidae	N	NA	Unknown	NA	0.3	Palearctic	Svalbard, Reinsdyrflya	0	0	0	0	0	1	0	0	0	1	0	0	Any	0	0	0	0	0	0	1	0	0	0	0	0	None
Alfsnes et al. - 2016 - Birds, nutrients, and climate change mtDNA haplot.pdf	583	Alfsnes, K., Hob√äk, A., Weider, L. J., & Hessen, D. O. (2016). Birds, nutrients, and climate change: mtDNA haplotype diversity of Arctic Daphnia on Svalbard revisited. Polar Biology, 39, 1425 to 1437. doi: 10.1007/s00300-015-1868-8	Polar Biology	Polar Biol.	Biodiversity Conservation	50.83	2016	Daphnia tenebrosa	684945	NA	water flea	Animalia	Arthropoda	Branchiopoda	Diplostraca	Daphniidae	N	NA	Unknown	NA	0.3	Palearctic	Svalbard, Makeoyane	0	0	0	0	0	1	0	0	0	1	0	0	Any	0	0	0	0	0	0	1	0	0	0	0	0	None
Alfsnes et al. - 2016 - Birds, nutrients, and climate change mtDNA haplot.pdf	585	Alfsnes, K., Hob√äk, A., Weider, L. J., & Hessen, D. O. (2016). Birds, nutrients, and climate change: mtDNA haplotype diversity of Arctic Daphnia on Svalbard revisited. Polar Biology, 39, 1425 to 1437. doi: 10.1007/s00300-015-1868-8	Polar Biology	Polar Biol.	Biodiversity Conservation	50.83	2016	Daphnia tenebrosa	684945	NA	water flea	Animalia	Arthropoda	Branchiopoda	Diplostraca	Daphniidae	N	NA	Unknown	NA	0.3	Palearctic	Svalbard, Reinsdyrflya	0	0	0	0	0	1	0	0	0	1	0	0	Any	0	0	0	0	0	0	1	0	0	0	0	0	None
Ali et al. - 2016 - CLONCASE Estimation of sex frequency and effectiv.pdf	2834	Ali, S., Soubeyrand, S., Gladieux, P., Giraud, T., Leconte, M., Gautier, A., √ñ Enjalbert, J. (2016). cloncase: Estimation of sex frequency and effective population size by clonemate resampling in partially clonal organisms. Molecular Ecology Resources, 16, 845 to 861. doi: 10.1111/1755-0998.12511	Molecular Ecology Resources	Mol. Ecol. Resour.	Ecology	93.07	2016	Puccinia striiformis	563420	tritici	Stripe/yellow rust	Fungi	Basidiomycota	Pucciniomycetes	Pucciniales	Pucciniaceae	N	NA	Unknown	Pathogen	1	Palearctic	Gansu Province	0	0	0	0	0	0	0	0	0	0	0	1	None	0	0	0	0	0	0	1	0	0	0	0	0	None
Ali et al. - 2016 - CLONCASE Estimation of sex frequency and effectiv.pdf	2835	Ali, S., Soubeyrand, S., Gladieux, P., Giraud, T., Leconte, M., Gautier, A., √ñ Enjalbert, J. (2016). cloncase: Estimation of sex frequency and effective population size by clonemate resampling in partially clonal organisms. Molecular Ecology Resources, 16, 845 to 861. doi: 10.1111/1755-0998.12511	Molecular Ecology Resources	Mol. Ecol. Resour.	Ecology	93.07	2016	Puccinia striiformis	563420	tritici	Stripe/yellow rust	Fungi	Basidiomycota	Pucciniomycetes	Pucciniales	Pucciniaceae	N	NA	Unknown	Pathogen	1	Palearctic	Gansu Province	0	0	0	0	0	0	0	0	0	0	0	1	None	0	0	0	0	0	0	1	0	0	0	0	0	None
Allen and Lynch - 2012 - THE EFFECT OF VARIABLE FREQUENCY OF SEXUAL REPRODU.pdf	1105	Allen, D. E., & Lynch, M. (2012). The effect of variable frequency of sexual reproduction on the genetic structure of natural populations of a cyclical parthenogen. Evolution, 66, 919 to 926. doi: 10.1111/j.1558-5646.2011.01488.x	Evolution	Evolution	Ecology	73.19	2012	Daphnia pulicaria	668394	NA	water flea	Animalia	Arthropoda	Branchiopoda	Diplostraca	Daphniidae	N	NA	Unknown	NA	1	Nearctic	Cloverdale, Michigan	0	0	0	0	0	0	1	0	0	0	0	0	Any	0	0	0	0	0	0	1	0	0	0	0	0	None
Allen and Lynch - 2012 - THE EFFECT OF VARIABLE FREQUENCY OF SEXUAL REPRODU.pdf	1106	Allen, D. E., & Lynch, M. (2012). The effect of variable frequency of sexual reproduction on the genetic structure of natural populations of a cyclical parthenogen. Evolution, 66, 919 to 926. doi: 10.1111/j.1558-5646.2011.01488.x	Evolution	Evolution	Ecology	73.19	2012	Daphnia pulicaria	668394	NA	water flea	Animalia	Arthropoda	Branchiopoda	Diplostraca	Daphniidae	N	NA	Unknown	NA	1	Nearctic	Little Long Michigan	0	0	0	0	0	0	1	0	0	0	0	0	Any	0	0	0	0	0	0	1	0	0	0	0	0	None
Allen and Lynch - 2012 - THE EFFECT OF VARIABLE FREQUENCY OF SEXUAL REPRODU.pdf	1107	Allen, D. E., & Lynch, M. (2012). The effect of variable frequency of sexual reproduction on the genetic structure of natural populations of a cyclical parthenogen. Evolution, 66, 919 to 926. doi: 10.1111/j.1558-5646.2011.01488.x	Evolution	Evolution	Ecology	73.19	2012	Daphnia pulicaria	668394	NA	water flea	Animalia	Arthropoda	Branchiopoda	Diplostraca	Daphniidae	N	NA	Unknown	NA	1	Nearctic	Bristol, Michigan	0	0	0	0	0	0	1	0	0	0	0	0	Any	0	0	0	0	0	0	1	0	0	0	0	0	None
Allen and Lynch - 2012 - THE EFFECT OF VARIABLE FREQUENCY OF SEXUAL REPRODU.pdf	1108	Allen, D. E., & Lynch, M. (2012). The effect of variable frequency of sexual reproduction on the genetic structure of natural populations of a cyclical parthenogen. Evolution, 66, 919 to 926. doi: 10.1111/j.1558-5646.2011.01488.x	Evolution	Evolution	Ecology	73.19	2012	Daphnia pulicaria	668394	NA	water flea	Animalia	Arthropoda	Branchiopoda	Diplostraca	Daphniidae	N	NA	Unknown	NA	1	Nearctic	Warner, Michigan	0	0	0	0	0	0	1	0	0	0	0	0	Any	0	0	0	0	0	0	1	0	0	0	0	0	None
Allen and Lynch - 2012 - THE EFFECT OF VARIABLE FREQUENCY OF SEXUAL REPRODU.pdf	1109	Allen, D. E., & Lynch, M. (2012). The effect of variable frequency of sexual reproduction on the genetic structure of natural populations of a cyclical parthenogen. Evolution, 66, 919 to 926. doi: 10.1111/j.1558-5646.2011.01488.x	Evolution	Evolution	Ecology	73.19	2012	Daphnia pulicaria	668394	NA	water flea	Animalia	Arthropoda	Branchiopoda	Diplostraca	Daphniidae	N	NA	Unknown	NA	1	Nearctic	Pine , Michigan	0	0	0	0	0	0	1	0	0	0	0	0	Any	0	0	0	0	0	0	1	0	0	0	0	0	None
Allen and Lynch - 2012 - THE EFFECT OF VARIABLE FREQUENCY OF SEXUAL REPRODU.pdf	1110	Allen, D. E., & Lynch, M. (2012). The effect of variable frequency of sexual reproduction on the genetic structure of natural populations of a cyclical parthenogen. Evolution, 66, 919 to 926. doi: 10.1111/j.1558-5646.2011.01488.x	Evolution	Evolution	Ecology	73.19	2012	Daphnia pulicaria	668394	NA	water flea	Animalia	Arthropoda	Branchiopoda	Diplostraca	Daphniidae	N	NA	Unknown	NA	1	Nearctic	Cloverdale, Michigan	0	0	0	0	0	0	1	0	0	0	0	0	Any	0	0	0	0	0	0	1	0	0	0	0	0	None
Allen and Lynch - 2012 - THE EFFECT OF VARIABLE FREQUENCY OF SEXUAL REPRODU.pdf	1111	Allen, D. E., & Lynch, M. (2012). The effect of variable frequency of sexual reproduction on the genetic structure of natural populations of a cyclical parthenogen. Evolution, 66, 919 to 926. doi: 10.1111/j.1558-5646.2011.01488.x	Evolution	Evolution	Ecology	73.19	2012	Daphnia pulicaria	668394	NA	water flea	Animalia	Arthropoda	Branchiopoda	Diplostraca	Daphniidae	N	NA	Unknown	NA	1	Nearctic	Little Long Michigan	0	0	0	0	0	0	1	0	0	0	0	0	Any	0	0	0	0	0	0	1	0	0	0	0	0	None
Allen and Lynch - 2012 - THE EFFECT OF VARIABLE FREQUENCY OF SEXUAL REPRODU.pdf	1112	Allen, D. E., & Lynch, M. (2012). The effect of variable frequency of sexual reproduction on the genetic structure of natural populations of a cyclical parthenogen. Evolution, 66, 919 to 926. doi: 10.1111/j.1558-5646.2011.01488.x	Evolution	Evolution	Ecology	73.19	2012	Daphnia pulicaria	668394	NA	water flea	Animalia	Arthropoda	Branchiopoda	Diplostraca	Daphniidae	N	NA	Unknown	NA	1	Nearctic	Bristol, Michigan	0	0	0	0	0	0	1	0	0	0	0	0	Any	0	0	0	0	0	0	1	0	0	0	0	0	None
Allen and Lynch - 2012 - THE EFFECT OF VARIABLE FREQUENCY OF SEXUAL REPRODU.pdf	1113	Allen, D. E., & Lynch, M. (2012). The effect of variable frequency of sexual reproduction on the genetic structure of natural populations of a cyclical parthenogen. Evolution, 66, 919 to 926. doi: 10.1111/j.1558-5646.2011.01488.x	Evolution	Evolution	Ecology	73.19	2012	Daphnia pulicaria	668394	NA	water flea	Animalia	Arthropoda	Branchiopoda	Diplostraca	Daphniidae	N	NA	Unknown	NA	1	Nearctic	Warner, Michigan	0	0	0	0	0	0	1	0	0	0	0	0	Any	0	0	0	0	0	0	1	0	0	0	0	0	None
Allen and Lynch - 2012 - THE EFFECT OF VARIABLE FREQUENCY OF SEXUAL REPRODU.pdf	1114	Allen, D. E., & Lynch, M. (2012). The effect of variable frequency of sexual reproduction on the genetic structure of natural populations of a cyclical parthenogen. Evolution, 66, 919 to 926. doi: 10.1111/j.1558-5646.2011.01488.x	Evolution	Evolution	Ecology	73.19	2012	Daphnia pulicaria	668394	NA	water flea	Animalia	Arthropoda	Branchiopoda	Diplostraca	Daphniidae	N	NA	Unknown	NA	1	Nearctic	Pine , Michigan	0	0	0	0	0	0	1	0	0	0	0	0	Any	0	0	0	0	0	0	1	0	0	0	0	0	None
Allen and Lynch - 2012 - THE EFFECT OF VARIABLE FREQUENCY OF SEXUAL REPRODU.pdf	1115	Allen, D. E., & Lynch, M. (2012). The effect of variable frequency of sexual reproduction on the genetic structure of natural populations of a cyclical parthenogen. Evolution, 66, 919 to 926. doi: 10.1111/j.1558-5646.2011.01488.x	Evolution	Evolution	Ecology	73.19	2012	Daphnia pulicaria	668394	NA	water flea	Animalia	Arthropoda	Branchiopoda	Diplostraca	Daphniidae	N	NA	Unknown	NA	1	Nearctic	Baker, Michigan	0	0	0	0	0	0	1	0	0	0	0	0	Any	0	0	0	0	0	0	1	0	0	0	0	0	None
Allen and Lynch - 2012 - THE EFFECT OF VARIABLE FREQUENCY OF SEXUAL REPRODU.pdf	1116	Allen, D. E., & Lynch, M. (2012). The effect of variable frequency of sexual reproduction on the genetic structure of natural populations of a cyclical parthenogen. Evolution, 66, 919 to 926. doi: 10.1111/j.1558-5646.2011.01488.x	Evolution	Evolution	Ecology	73.19	2012	Daphnia pulicaria	668394	NA	water flea	Animalia	Arthropoda	Branchiopoda	Diplostraca	Daphniidae	N	NA	Unknown	NA	1	Nearctic	Baker, Michigan	0	0	0	0	0	0	1	0	0	0	0	0	Any	0	0	0	0	0	0	1	0	0	0	0	0	None
Almathen et al. - 2016 - Ancient and modern DNA reveal dynamics of domestic.pdf	12	Almathen, F., Charruau, P., Mohandesan, E., Mwacharo, J. M., Orozco-TerWengel, P., Pitt, D., √ñ Burger, P. A. (2016). Ancient and modern DNA reveal dynamics of domestication and cross-continental dispersal of the dromedary. Proceedings of the National Academy of Sciences of the United States of America, 113, 6707 to 6712. doi: 10.1073/pnas.1519508113	Proceedings of the National Academy of Sciences of the United States of America	Proc. Natl. Acad. Sci. U. S. A.	Multidisciplinary Sciences	89.58	2016	Camelus dromedarius	510752	NA	dromedary	Animalia	Chordata	Mammalia	Artiodactyla	Camelidae	N	NA	Unknown	Domestic	5	Palearctic	NA	0	0	0	0	0	0	0	0	0	0	0	1	None	0	1	0	0	0	0	0	0	0	0	0	0	Population
Al-Sadi et al. - 2012 - Analysis of Diversity in Pythium aphanidermatum Po.pdf	1178	Al-Sadi, A. M., Al-Ghaithi, A. G., Al-Balushi, Z. M., & Al-Jabri, A. H. (2012). Analysis of diversity in Pythium aphanidermatum populations from a single greenhouse reveals phenotypic and genotypic changes over 2006 to 2011. Plant Disease, 96, 852 to 858. doi: 10.1094/PDIS-07-11-0624	Plant Disease	Plant Dis.	Plant Sciences	87.87	2012	Pythium aphanidermatum	504920	NA	protist plant pathogen	Chromista	Oomycota	Peronosporea	Peronosporales	Pythiaceae	N	NA	Unknown	Pathogen	0.04	Palearctic	NA	0	0	0	1	0	0	0	0	0	0	0	0	Any	0	0	0	0	0	0	1	0	0	0	0	0	None
Al-Sadi et al. - 2012 - Analysis of Diversity in Pythium aphanidermatum Po.pdf	1179	Al-Sadi, A. M., Al-Ghaithi, A. G., Al-Balushi, Z. M., & Al-Jabri, A. H. (2012). Analysis of diversity in Pythium aphanidermatum populations from a single greenhouse reveals phenotypic and genotypic changes over 2006 to 2011. Plant Disease, 96, 852 to 858. doi: 10.1094/PDIS-07-11-0624	Plant Disease	Plant Dis.	Plant Sciences	87.87	2012	Pythium aphanidermatum	504920	NA	protist plant pathogen	Chromista	Oomycota	Peronosporea	Peronosporales	Pythiaceae	N	NA	Unknown	Pathogen	0.04	Palearctic	NA	0	0	0	1	0	0	0	0	0	0	0	0	Any	0	0	0	0	0	0	1	0	0	0	0	0	None
Alstrom-Rapapor-2010-Seasonal variation in the.pdf	1117	AlstrÀÜm-Rapaport, C., Leskinen, E., & Pamilo, P. (2010). Seasonal variation in the mode of reproduction of Ulva intestinalis in a brackish water environment. Aquatic Botany, 93, 244 to 249. doi: 10.1016/j.aquabot.2010.08.003	Aquatic Botany	Aquat. Bot.	Marine & Freshwater Biology	68.64	2010	Ulva intestinalis	951298	NA	gut weed	Plantae	Chlorophyta	Ulvophyceae	Ulvales	Ulvaceae	N	NA	Unknown	NA	1	Palearctic	Sweden	0	0	0	0	0	0	0	0	0	0	0	1	None	0	0	0	0	0	0	1	0	0	0	0	0	None
Alstrom-Rapapor-2010-Seasonal variation in the.pdf	1118	AlstrÀÜm-Rapaport, C., Leskinen, E., & Pamilo, P. (2010). Seasonal variation in the mode of reproduction of Ulva intestinalis in a brackish water environment. Aquatic Botany, 93, 244 to 249. doi: 10.1016/j.aquabot.2010.08.003	Aquatic Botany	Aquat. Bot.	Marine & Freshwater Biology	68.64	2010	Ulva intestinalis	951298	NA	gut weed	Plantae	Chlorophyta	Ulvophyceae	Ulvales	Ulvaceae	N	NA	Unknown	NA	1	Palearctic	Sweden	0	0	0	0	0	0	0	0	0	0	0	1	None	0	0	0	0	0	0	1	0	0	0	0	0	None
Alter et al. - 2012 - Pre-Whaling Genetic Diversity and Population Ecolo.pdf	587	Alter, S. E., Newsome, S. D., & Palumbi, S. R. (2012). Pre-whaling genetic diversity and population ecology in eastern pacific gray whales: Insights from ancient DNA and stable isotopes. PLoS ONE, 7, e35039. doi: 10.1371/journal.pone.0035039	PLoS ONE	PLoS One	Multidisciplinary Sciences	64.58	2012	Eschrichtius robustus	800320	eastern Pacific gray whale	gray whale	Animalia	Chordata	Mammalia	Cetacea	Eschrichtiidae	N	LC	Non-threatened	NA	15.5	Nearctic	Eastern Pacific ocean	0	0	0	1	0	0	0	0	0	0	0	0	Any	0	0	0	0	0	1	0	0	0	0	0	0	Population
Alter et al. - 2012 - Pre-Whaling Genetic Diversity and Population Ecolo.pdf	589	Alter, S. E., Newsome, S. D., & Palumbi, S. R. (2012). Pre-whaling genetic diversity and population ecology in eastern pacific gray whales: Insights from ancient DNA and stable isotopes. PLoS ONE, 7, e35039. doi: 10.1371/journal.pone.0035039	PLoS ONE	PLoS One	Multidisciplinary Sciences	64.58	2012	Eschrichtius robustus	800320	eastern Pacific gray whale	gray whale	Animalia	Chordata	Mammalia	Cetacea	Eschrichtiidae	N	LC	Non-threatened	NA	15.5	Nearctic	Eastern Pacific ocean	0	0	0	1	0	0	0	0	0	0	0	0	Any	0	0	0	0	0	1	0	0	0	0	0	0	Population
Altukhov-1991-THE GENETIC-STRUCTURE OF SALMON.pdf	442	Altukhov, Y. P., & Salmenkova, E. A. (1991). The genetic structure of salmon populations. Aquaculture, 98, 11 to 40. doi: 10.1016/0044-8486(91)90368-H	Aquaculture	Aquaculture	Marine & Freshwater Biology	90.45	1991	Oncorhynchus gorbuscha	739927	NA	pink salmon	Animalia	Chordata	Actinopterygii	Salmoniformes	Salmonidae	N	NA	Unknown	NA	2	Palearctic	Naiba	0	0	0	1	0	0	0	0	0	0	0	0	Any	0	1	0	0	0	0	0	0	0	0	0	0	Individual
Altukhov-1991-THE GENETIC-STRUCTURE OF SALMON.pdf	443	Altukhov, Y. P., & Salmenkova, E. A. (1991). The genetic structure of salmon populations. Aquaculture, 98, 11 to 40. doi: 10.1016/0044-8486(91)90368-H	Aquaculture	Aquaculture	Marine & Freshwater Biology	90.45	1991	Oncorhynchus gorbuscha	739927	NA	pink salmon	Animalia	Chordata	Actinopterygii	Salmoniformes	Salmonidae	N	NA	Unknown	NA	2	Palearctic	Firskova	0	0	0	1	0	0	0	0	0	0	0	0	Any	0	0	0	0	0	0	1	0	0	0	0	0	None
Alves et al. - 2018 - Long-term on-farm participatory maize breeding by .pdf	503	Alves, M. L., Belo, M., Carbas, B., Brites, C., Paulo, M., Mendes-Moreira, P., √ñ Vaz Patto, M. C. (2018). Long-term on-farm participatory maize breeding by stratified mass selection retains molecular diversity while improving agronomic performance. Evolutionary Applications, 11, 254 to 270. doi: 10.1111/eva.12549	Evolutionary Applications	Evol. Appl.	Evolutionary Biology	77	2018	Zea mays	605194	NA	maize	Plantae	Tracheophyta	Liliopsida	Poales	Poaceae	N	LC	Non-threatened	Domestic	1	Palearctic	Lousada,Portugal	0	0	0	1	0	0	0	0	0	0	0	0	Any	0	1	0	0	0	0	0	0	0	0	0	0	Individual
Alves et al. - 2018 - Long-term on-farm participatory maize breeding by .pdf	504	Alves, M. L., Belo, M., Carbas, B., Brites, C., Paulo, M., Mendes-Moreira, P., √ñ Vaz Patto, M. C. (2018). Long-term on-farm participatory maize breeding by stratified mass selection retains molecular diversity while improving agronomic performance. Evolutionary Applications, 11, 254 to 270. doi: 10.1111/eva.12549	Evolutionary Applications	Evol. Appl.	Evolutionary Biology	77	2018	Zea mays	605194	NA	maize	Plantae	Tracheophyta	Liliopsida	Poales	Poaceae	N	LC	Non-threatened	Domestic	1	Palearctic	Serra do Carvalho,Portugal	0	0	0	1	0	0	0	0	0	0	0	0	Any	0	1	0	0	0	0	0	0	0	0	0	0	Individual
Alves et al. - 2018 - Long-term on-farm participatory maize breeding by .pdf	506	Alves, M. L., Belo, M., Carbas, B., Brites, C., Paulo, M., Mendes-Moreira, P., √ñ Vaz Patto, M. C. (2018). Long-term on-farm participatory maize breeding by stratified mass selection retains molecular diversity while improving agronomic performance. Evolutionary Applications, 11, 254 to 270. doi: 10.1111/eva.12549	Evolutionary Applications	Evol. Appl.	Evolutionary Biology	77	2018	Zea mays	605194	NA	maize	Plantae	Tracheophyta	Liliopsida	Poales	Poaceae	N	LC	Non-threatened	Domestic	1	Palearctic	Coimbra, Portugal (CA)	0	0	0	1	0	0	0	0	0	0	0	0	Any	0	1	0	0	0	0	0	0	0	0	0	0	Individual
Alves et al. - 2018 - Long-term on-farm participatory maize breeding by .pdf	510	Alves, M. L., Belo, M., Carbas, B., Brites, C., Paulo, M., Mendes-Moreira, P., √ñ Vaz Patto, M. C. (2018). Long-term on-farm participatory maize breeding by stratified mass selection retains molecular diversity while improving agronomic performance. Evolutionary Applications, 11, 254 to 270. doi: 10.1111/eva.12549	Evolutionary Applications	Evol. Appl.	Evolutionary Biology	77	2018	Zea mays	605194	NA	maize	Plantae	Tracheophyta	Liliopsida	Poales	Poaceae	N	LC	Non-threatened	Domestic	1	Palearctic	Coimbra, Portugal (CA)	0	0	0	1	0	0	0	0	0	0	0	0	Any	0	1	0	0	0	0	0	0	0	0	0	0	Individual
Alves et al. - 2018 - Long-term on-farm participatory maize breeding by .pdf	507	Alves, M. L., Belo, M., Carbas, B., Brites, C., Paulo, M., Mendes-Moreira, P., √ñ Vaz Patto, M. C. (2018). Long-term on-farm participatory maize breeding by stratified mass selection retains molecular diversity while improving agronomic performance. Evolutionary Applications, 11, 254 to 270. doi: 10.1111/eva.12549	Evolutionary Applications	Evol. Appl.	Evolutionary Biology	77	2018	Zea mays	605194	NA	maize	Plantae	Tracheophyta	Liliopsida	Poales	Poaceae	N	LC	Non-threatened	Domestic	1	Palearctic	Lousada,Portugal	0	0	0	1	0	0	0	0	0	0	0	0	Any	0	1	0	0	0	0	0	0	0	0	0	0	Individual
Alves et al. - 2018 - Long-term on-farm participatory maize breeding by .pdf	508	Alves, M. L., Belo, M., Carbas, B., Brites, C., Paulo, M., Mendes-Moreira, P., √ñ Vaz Patto, M. C. (2018). Long-term on-farm participatory maize breeding by stratified mass selection retains molecular diversity while improving agronomic performance. Evolutionary Applications, 11, 254 to 270. doi: 10.1111/eva.12549	Evolutionary Applications	Evol. Appl.	Evolutionary Biology	77	2018	Zea mays	605194	NA	maize	Plantae	Tracheophyta	Liliopsida	Poales	Poaceae	N	LC	Non-threatened	Domestic	1	Palearctic	Serra do Carvalho,Portugal	0	0	0	1	0	0	0	0	0	0	0	0	Any	0	1	0	0	0	0	0	0	0	0	0	0	Individual
Alves Mendonca-2014-Temporal genetic structure.pdf	3200	Mendon√Åa, B. A. A., de Sousa, A. C. B., de Souza, A. P., & Scarpassa, V. M. (2014). Temporal genetic structure of major dengue vector Aedes aegypti from Manaus, Amazonas, Brazil. Acta Tropica, 134, 80 to 88. doi: 10.1016/j.actatropica.2014.02.014	Acta Tropica	Acta Trop.	Tropical Medicine	84.78	2014	Aedes aegypti	269666	NA	Yellow fever mosquito	Animalia	Arthropoda	Insecta	Diptera	Culicidae	N	NA	Unknown	Pest	0.05	Neotropic	Jorge Teixeira, Manaus, Brazil	0	0	0	1	0	0	1	0	0	0	0	0	Any	0	0	0	0	0	0	1	0	0	0	0	0	None
Alves Mendonca-2014-Temporal genetic structure.pdf	3203	Mendon√Åa, B. A. A., de Sousa, A. C. B., de Souza, A. P., & Scarpassa, V. M. (2014). Temporal genetic structure of major dengue vector Aedes aegypti from Manaus, Amazonas, Brazil. Acta Tropica, 134, 80 to 88. doi: 10.1016/j.actatropica.2014.02.014	Acta Tropica	Acta Trop.	Tropical Medicine	84.78	2014	Aedes aegypti	269666	NA	Yellow fever mosquito	Animalia	Arthropoda	Insecta	Diptera	Culicidae	N	NA	Unknown	Pest	0.05	Neotropic	Coroado, Manaus, Brazil	0	0	0	1	0	0	1	0	0	0	0	0	Any	0	0	0	0	0	0	1	0	0	0	0	0	None
Alves Mendonca-2014-Temporal genetic structure.pdf	3206	Mendon√Åa, B. A. A., de Sousa, A. C. B., de Souza, A. P., & Scarpassa, V. M. (2014). Temporal genetic structure of major dengue vector Aedes aegypti from Manaus, Amazonas, Brazil. Acta Tropica, 134, 80 to 88. doi: 10.1016/j.actatropica.2014.02.014	Acta Tropica	Acta Trop.	Tropical Medicine	84.78	2014	Aedes aegypti	269666	NA	Yellow fever mosquito	Animalia	Arthropoda	Insecta	Diptera	Culicidae	N	NA	Unknown	Pest	0.05	Neotropic	Praca 14 de Janeiro, Manaus, Brazil	0	0	0	1	0	0	1	0	0	0	0	0	Any	0	0	0	0	0	0	1	0	0	0	0	0	None
Alves Mendonca-2014-Temporal genetic structure.pdf	3209	Mendon√Åa, B. A. A., de Sousa, A. C. B., de Souza, A. P., & Scarpassa, V. M. (2014). Temporal genetic structure of major dengue vector Aedes aegypti from Manaus, Amazonas, Brazil. Acta Tropica, 134, 80 to 88. doi: 10.1016/j.actatropica.2014.02.014	Acta Tropica	Acta Trop.	Tropical Medicine	84.78	2014	Aedes aegypti	269666	NA	Yellow fever mosquito	Animalia	Arthropoda	Insecta	Diptera	Culicidae	N	NA	Unknown	Pest	0.05	Neotropic	Cidade Nova, Manaus, Brazil	0	0	0	1	0	0	1	0	0	0	0	0	Any	0	0	0	0	0	0	1	0	0	0	0	0	None
Alves Mendonca-2014-Temporal genetic structure.pdf	3201	Mendon√Åa, B. A. A., de Sousa, A. C. B., de Souza, A. P., & Scarpassa, V. M. (2014). Temporal genetic structure of major dengue vector Aedes aegypti from Manaus, Amazonas, Brazil. Acta Tropica, 134, 80 to 88. doi: 10.1016/j.actatropica.2014.02.014	Acta Tropica	Acta Trop.	Tropical Medicine	84.78	2014	Aedes aegypti	269666	NA	Yellow fever mosquito	Animalia	Arthropoda	Insecta	Diptera	Culicidae	N	NA	Unknown	Pest	0.05	Neotropic	Jorge Teixeira, Manaus, Brazil	0	0	0	1	0	0	1	0	0	0	0	0	Any	0	0	0	0	0	0	1	0	0	0	0	0	None
Alves Mendonca-2014-Temporal genetic structure.pdf	3204	Mendon√Åa, B. A. A., de Sousa, A. C. B., de Souza, A. P., & Scarpassa, V. M. (2014). Temporal genetic structure of major dengue vector Aedes aegypti from Manaus, Amazonas, Brazil. Acta Tropica, 134, 80 to 88. doi: 10.1016/j.actatropica.2014.02.014	Acta Tropica	Acta Trop.	Tropical Medicine	84.78	2014	Aedes aegypti	269666	NA	Yellow fever mosquito	Animalia	Arthropoda	Insecta	Diptera	Culicidae	N	NA	Unknown	Pest	0.05	Neotropic	Coroado, Manaus, Brazil	0	0	0	1	0	0	1	0	0	0	0	0	Any	0	0	0	0	0	0	1	0	0	0	0	0	None
Alves Mendonca-2014-Temporal genetic structure.pdf	3207	Mendon√Åa, B. A. A., de Sousa, A. C. B., de Souza, A. P., & Scarpassa, V. M. (2014). Temporal genetic structure of major dengue vector Aedes aegypti from Manaus, Amazonas, Brazil. Acta Tropica, 134, 80 to 88. doi: 10.1016/j.actatropica.2014.02.014	Acta Tropica	Acta Trop.	Tropical Medicine	84.78	2014	Aedes aegypti	269666	NA	Yellow fever mosquito	Animalia	Arthropoda	Insecta	Diptera	Culicidae	N	NA	Unknown	Pest	0.05	Neotropic	Praca 14 de Janeiro, Manaus, Brazil	0	0	0	1	0	0	1	0	0	0	0	0	Any	0	0	0	0	0	0	1	0	0	0	0	0	None
Alves Mendonca-2014-Temporal genetic structure.pdf	3210	Mendon√Åa, B. A. A., de Sousa, A. C. B., de Souza, A. P., & Scarpassa, V. M. (2014). Temporal genetic structure of major dengue vector Aedes aegypti from Manaus, Amazonas, Brazil. Acta Tropica, 134, 80 to 88. doi: 10.1016/j.actatropica.2014.02.014	Acta Tropica	Acta Trop.	Tropical Medicine	84.78	2014	Aedes aegypti	269666	NA	Yellow fever mosquito	Animalia	Arthropoda	Insecta	Diptera	Culicidae	N	NA	Unknown	Pest	0.05	Neotropic	Cidade Nova, Manaus, Brazil	0	0	0	1	0	0	1	0	0	0	0	0	Any	0	0	0	0	0	0	1	0	0	0	0	0	None
Alves Mendonca-2014-Temporal genetic structure.pdf	3202	Mendon√Åa, B. A. A., de Sousa, A. C. B., de Souza, A. P., & Scarpassa, V. M. (2014). Temporal genetic structure of major dengue vector Aedes aegypti from Manaus, Amazonas, Brazil. Acta Tropica, 134, 80 to 88. doi: 10.1016/j.actatropica.2014.02.014	Acta Tropica	Acta Trop.	Tropical Medicine	84.78	2014	Aedes aegypti	269666	NA	Yellow fever mosquito	Animalia	Arthropoda	Insecta	Diptera	Culicidae	N	NA	Unknown	Pest	0.05	Neotropic	Jorge Teixeira, Manaus, Brazil	0	0	0	1	0	0	1	0	0	0	0	0	Any	0	0	0	0	0	0	1	0	0	0	0	0	None
Alves Mendonca-2014-Temporal genetic structure.pdf	3205	Mendon√Åa, B. A. A., de Sousa, A. C. B., de Souza, A. P., & Scarpassa, V. M. (2014). Temporal genetic structure of major dengue vector Aedes aegypti from Manaus, Amazonas, Brazil. Acta Tropica, 134, 80 to 88. doi: 10.1016/j.actatropica.2014.02.014	Acta Tropica	Acta Trop.	Tropical Medicine	84.78	2014	Aedes aegypti	269666	NA	Yellow fever mosquito	Animalia	Arthropoda	Insecta	Diptera	Culicidae	N	NA	Unknown	Pest	0.05	Neotropic	Coroado, Manaus, Brazil	0	0	0	1	0	0	1	0	0	0	0	0	Any	0	0	0	0	0	0	1	0	0	0	0	0	None
Alves Mendonca-2014-Temporal genetic structure.pdf	3208	Mendon√Åa, B. A. A., de Sousa, A. C. B., de Souza, A. P., & Scarpassa, V. M. (2014). Temporal genetic structure of major dengue vector Aedes aegypti from Manaus, Amazonas, Brazil. Acta Tropica, 134, 80 to 88. doi: 10.1016/j.actatropica.2014.02.014	Acta Tropica	Acta Trop.	Tropical Medicine	84.78	2014	Aedes aegypti	269666	NA	Yellow fever mosquito	Animalia	Arthropoda	Insecta	Diptera	Culicidae	N	NA	Unknown	Pest	0.05	Neotropic	Praca 14 de Janeiro, Manaus, Brazil	0	0	0	1	0	0	1	0	0	0	0	0	Any	0	0	0	0	0	0	1	0	0	0	0	0	None
Alves Mendonca-2014-Temporal genetic structure.pdf	3211	Mendon√Åa, B. A. A., de Sousa, A. C. B., de Souza, A. P., & Scarpassa, V. M. (2014). Temporal genetic structure of major dengue vector Aedes aegypti from Manaus, Amazonas, Brazil. Acta Tropica, 134, 80 to 88. doi: 10.1016/j.actatropica.2014.02.014	Acta Tropica	Acta Trop.	Tropical Medicine	84.78	2014	Aedes aegypti	269666	NA	Yellow fever mosquito	Animalia	Arthropoda	Insecta	Diptera	Culicidae	N	NA	Unknown	Pest	0.05	Neotropic	Cidade Nova, Manaus, Brazil	0	0	0	1	0	0	1	0	0	0	0	0	Any	0	0	0	0	0	0	1	0	0	0	0	0	None
Alves-2018-A high level of outcrossing in the.pdf	352	Alves, F. M., Sartori, ¬¨. L. B., Zucchi, M. I., Azevedo-Tozzi, A. M. G., Tambarussi, E. V, & De Souza, A. P. (2018). A high level of outcrossing in the vulnerable species Prosopis rubriflora in a Chaco remnant. Australian Journal of Botany, 66, 360 to 368. doi: 10.1071/BT17195	Australian Journal of Botany	Aust. J. Bot.	Plant Sciences	27.45	2018	Prosopis rubriflora	3918753	NA	NA	Plantae	Tracheophyta	Magnoliopsida	Fabales	Fabaceae	N	NA	Unknown	NA	19.5	Neotropic	Brazil	0	0	0	0	0	1	0	0	0	0	0	0	Any	0	0	0	0	0	0	1	0	0	0	0	0	None
Alves-2018-A high level of outcrossing in the.pdf	353	Alves, F. M., Sartori, ¬¨. L. B., Zucchi, M. I., Azevedo-Tozzi, A. M. G., Tambarussi, E. V, & De Souza, A. P. (2018). A high level of outcrossing in the vulnerable species Prosopis rubriflora in a Chaco remnant. Australian Journal of Botany, 66, 360 to 368. doi: 10.1071/BT17195	Australian Journal of Botany	Aust. J. Bot.	Plant Sciences	27.45	2018	Prosopis rubriflora	3918753	NA	NA	Plantae	Tracheophyta	Magnoliopsida	Fabales	Fabaceae	N	NA	Unknown	NA	19.5	Neotropic	Brazil	0	0	0	0	0	1	0	0	0	0	0	0	Any	0	0	0	0	0	0	1	0	0	0	0	0	None
Alves-2018-A high level of outcrossing in the.pdf	354	Alves, F. M., Sartori, ¬¨. L. B., Zucchi, M. I., Azevedo-Tozzi, A. M. G., Tambarussi, E. V, & De Souza, A. P. (2018). A high level of outcrossing in the vulnerable species Prosopis rubriflora in a Chaco remnant. Australian Journal of Botany, 66, 360 to 368. doi: 10.1071/BT17195	Australian Journal of Botany	Aust. J. Bot.	Plant Sciences	27.45	2018	Prosopis rubriflora	3918753	NA	NA	Plantae	Tracheophyta	Magnoliopsida	Fabales	Fabaceae	N	NA	Unknown	NA	19.5	Neotropic	Brazil	0	0	0	0	0	1	0	0	0	0	0	0	Any	0	0	0	0	0	0	1	0	0	0	0	0	None
Amouroux et al. - 2013 - Invasive mango blossom gall midge, Procontarinia m.pdf	2198	Amouroux, P., Normand, F., Nibouche, S., & Delatte, H. (2013). Invasive mango blossom gall midge, Procontarinia mangiferae (Felt) (Diptera: Cecidomyiidae) in Reunion Island: ecological plasticity, permanent and structured populations. Biological Invasions, 15, 1677 to 1693. doi: 10.1007/s10530-012-0400-0	Biological Invasions	Biol. Invasions	Biodiversity Conservation	75.83	2013	Procontarinia mangiferae	768529	NA	Mango blossom gall midge	Animalia	Arthropoda	Insecta	Diptera	Cecidomyiidae	N	NA	Unknown	Pest	0.075	Afrotropic	CPEA	0	0	0	0	0	0	0	0	1	0	0	0	Any	0	0	0	0	0	0	1	0	0	0	0	0	None
Amouroux et al. - 2013 - Invasive mango blossom gall midge, Procontarinia m.pdf	2199	Amouroux, P., Normand, F., Nibouche, S., & Delatte, H. (2013). Invasive mango blossom gall midge, Procontarinia mangiferae (Felt) (Diptera: Cecidomyiidae) in Reunion Island: ecological plasticity, permanent and structured populations. Biological Invasions, 15, 1677 to 1693. doi: 10.1007/s10530-012-0400-0	Biological Invasions	Biol. Invasions	Biodiversity Conservation	75.83	2013	Procontarinia mangiferae	768529	NA	Mango blossom gall midge	Animalia	Arthropoda	Insecta	Diptera	Cecidomyiidae	N	NA	Unknown	Pest	0.075	Afrotropic	LYC	0	0	0	0	0	0	0	0	1	0	0	0	Any	0	0	0	0	0	0	1	0	0	0	0	0	None
Amouroux et al. - 2013 - Invasive mango blossom gall midge, Procontarinia m.pdf	2200	Amouroux, P., Normand, F., Nibouche, S., & Delatte, H. (2013). Invasive mango blossom gall midge, Procontarinia mangiferae (Felt) (Diptera: Cecidomyiidae) in Reunion Island: ecological plasticity, permanent and structured populations. Biological Invasions, 15, 1677 to 1693. doi: 10.1007/s10530-012-0400-0	Biological Invasions	Biol. Invasions	Biodiversity Conservation	75.83	2013	Procontarinia mangiferae	768529	NA	Mango blossom gall midge	Animalia	Arthropoda	Insecta	Diptera	Cecidomyiidae	N	NA	Unknown	Pest	0.075	Afrotropic	SSU	0	0	0	0	0	0	0	0	1	0	0	0	Any	0	0	0	0	0	0	1	0	0	0	0	0	None
Andersen et al. - 2003 - Genetic population structure of minke whales Balae.pdf	1210	Andersen, L. W., Born, E. W., Dietz, R., Haug, T., √øien, N., & Bendixen, C. (2003). Genetic population structure of minke whales Balaenoptera acutorostrata from Greenland, the North East Atlantic and the North Sea probably reflects different ecological regions. Marine Ecology Progress Series, 247, 263 to 280. doi: 10.3354/meps247263	Marine Ecology Progress Series	Mar. Ecol.-Prog. Ser.	Marine & Freshwater Biology	78.64	2003	Balaenoptera acutorostrata	800317	NA	minke whale	Animalia	Chordata	Mammalia	Cetacea	Balaenopteridae	N	LC	Non-threatened	NA	22	Arctic	West Greenland	0	0	0	0	0	0	0	0	1	0	0	0	Any	0	0	0	0	0	1	0	0	0	0	0	0	Population
Andersen et al. - 2003 - Genetic population structure of minke whales Balae.pdf	1211	Andersen, L. W., Born, E. W., Dietz, R., Haug, T., √øien, N., & Bendixen, C. (2003). Genetic population structure of minke whales Balaenoptera acutorostrata from Greenland, the North East Atlantic and the North Sea probably reflects different ecological regions. Marine Ecology Progress Series, 247, 263 to 280. doi: 10.3354/meps247263	Marine Ecology Progress Series	Mar. Ecol.-Prog. Ser.	Marine & Freshwater Biology	78.64	2003	Balaenoptera acutorostrata	800317	NA	minke whale	Animalia	Chordata	Mammalia	Cetacea	Balaenopteridae	N	LC	Non-threatened	NA	22	Arctic	West Greenland	0	0	0	0	0	0	0	0	1	0	0	0	Any	0	0	0	0	0	1	0	0	0	0	0	0	Population
Andersen et al. - 2003 - Genetic population structure of minke whales Balae.pdf	1212	Andersen, L. W., Born, E. W., Dietz, R., Haug, T., √øien, N., & Bendixen, C. (2003). Genetic population structure of minke whales Balaenoptera acutorostrata from Greenland, the North East Atlantic and the North Sea probably reflects different ecological regions. Marine Ecology Progress Series, 247, 263 to 280. doi: 10.3354/meps247263	Marine Ecology Progress Series	Mar. Ecol.-Prog. Ser.	Marine & Freshwater Biology	78.64	2003	Balaenoptera acutorostrata	800317	NA	minke whale	Animalia	Chordata	Mammalia	Cetacea	Balaenopteridae	N	LC	Non-threatened	NA	22	Arctic	West Greenland	0	0	0	0	0	0	0	0	1	0	0	0	Any	0	0	0	0	0	1	0	0	0	0	0	0	Population
Andersen-2017-Walruses (Odobenus rosmarus rosm.pdf	4526	Andersen, L. W., Jacobsen, M. W., Lydersen, C., Semenova, V., Boltunov, A., Born, E. W., √ñ Kovacs, K. M. (2017). Walruses (Odobenus rosmarus rosmarus) in the Pechora Sea in the context of contemporary population structure of Northeast Atlantic walruses. Biological Journal of the Linnean Society, 122, 897 to 915. doi: 10.1093/BIOLINNEAN/BLX093	Biological Journal of the Linnean Society	Biol. J. Linnean Soc.	Evolutionary Biology	25	2017	Odobenus rosmarus	749644	rosmarus	Atlantic walrus	Animalia	Chordata	Mammalia	Carnivora	Odobenidae	N	VU	Threatened	NA	15.15	Arctic	Svalbard	0	0	0	0	0	0	0	0	0	0	0	1	None	0	0	0	0	0	1	0	0	0	0	0	0	Indirect
Andersen-2017-Walruses (Odobenus rosmarus rosm.pdf	4528	Andersen, L. W., Jacobsen, M. W., Lydersen, C., Semenova, V., Boltunov, A., Born, E. W., √ñ Kovacs, K. M. (2017). Walruses (Odobenus rosmarus rosmarus) in the Pechora Sea in the context of contemporary population structure of Northeast Atlantic walruses. Biological Journal of the Linnean Society, 122, 897 to 915. doi: 10.1093/BIOLINNEAN/BLX093	Biological Journal of the Linnean Society	Biol. J. Linnean Soc.	Evolutionary Biology	25	2017	Odobenus rosmarus	749644	rosmarus	Atlantic walrus	Animalia	Chordata	Mammalia	Carnivora	Odobenidae	N	VU	Threatened	NA	15.15	Arctic	Svalbard	0	0	0	0	0	0	0	0	0	0	0	1	None	0	0	0	0	0	1	0	0	0	0	0	0	Indirect
Andersen-2017-Walruses (Odobenus rosmarus rosm.pdf	A_33	Andersen, L. W., Jacobsen, M. W., Lydersen, C., Semenova, V., Boltunov, A., Born, E. W., √ñ Kovacs, K. M. (2017). Walruses (Odobenus rosmarus rosmarus) in the Pechora Sea in the context of contemporary population structure of Northeast Atlantic walruses. Biological Journal of the Linnean Society, 122, 897 to 915. doi: 10.1093/BIOLINNEAN/BLX093	Biological Journal of the Linnean Society	Biol. J. Linnean Soc.	Evolutionary Biology	25	2017	Odobenus rosmarus	749644	rosmarus	Atlantic walrus	Animalia	Chordata	Mammalia	Carnivora	Odobenidae	N	VU	Threatened	NA	15.15	Arctic	Svalbard	0	0	0	0	0	0	0	0	0	0	0	1	None	0	0	0	0	0	1	0	0	0	0	0	0	Indirect
Andersen-2017-Walruses (Odobenus rosmarus rosm.pdf	4527	Andersen, L. W., Jacobsen, M. W., Lydersen, C., Semenova, V., Boltunov, A., Born, E. W., √ñ Kovacs, K. M. (2017). Walruses (Odobenus rosmarus rosmarus) in the Pechora Sea in the context of contemporary population structure of Northeast Atlantic walruses. Biological Journal of the Linnean Society, 122, 897 to 915. doi: 10.1093/BIOLINNEAN/BLX093	Biological Journal of the Linnean Society	Biol. J. Linnean Soc.	Evolutionary Biology	25	2017	Odobenus rosmarus	749644	rosmarus	Atlantic walrus	Animalia	Chordata	Mammalia	Carnivora	Odobenidae	N	VU	Threatened	NA	15.15	Arctic	Svalbard	0	0	0	0	0	0	0	0	0	0	0	1	None	0	0	0	0	0	1	0	0	0	0	0	0	Indirect
ANDRIVON - 1994 - RACES OF PHYTOPHTHORA-INFESTANS IN FRANCE, 1991-19.pdf	801	Andrivon, D. (1994). Races of Phytophthora infestans in France, 1991-1993. Potato Research, 37, 279 to 286. doi: 10.7868/s0555109916010153	Potato Research	Potato Res.	Agronomy	59.89	1994	Phytophthora infestans	775725	NA	Potato late blight	Chromista	Oomycota	Peronosporea	Peronosporales	Peronosporaceae	N	NA	Unknown	Pathogen	0.04	Palearctic	Brittany	0	0	0	0	0	0	0	0	0	0	0	1	None	0	0	0	0	0	0	1	0	0	0	0	0	None
Angeletti et al. - 2010 - Genetic diversity of the killifish Aphanius fascia.pdf	3897	Angeletti, D., Cimmaruta, R., & Nascetti, G. (2010). Genetic diversity of the killifish Aphanius fasciatus paralleling the environmental changes of Tarquinia salterns habitat. Genetica, 138, 1011 to 1021. doi: 10.1007/s10709-010-9487-3	Genetica	Genetica	Genetics & Heredity	7.67	2010	Aphanius fasciatus	763270	NA	killifish	Animalia	Chordata	Actinopterygii	Cyprinodontiformes	Cyprinodontidae	N	LC	Non-threatened	NA	1	Palearctic	Tarquinia salterns	0	1	0	0	0	1	0	0	0	1	0	0	Any	1	0	1	0	0	1	0	0	0	0	0	0	Indirect
Angeletti et al. - 2010 - Genetic diversity of the killifish Aphanius fascia.pdf	3898	Angeletti, D., Cimmaruta, R., & Nascetti, G. (2010). Genetic diversity of the killifish Aphanius fasciatus paralleling the environmental changes of Tarquinia salterns habitat. Genetica, 138, 1011 to 1021. doi: 10.1007/s10709-010-9487-3	Genetica	Genetica	Genetics & Heredity	7.67	2010	Aphanius fasciatus	763270	NA	killifish	Animalia	Chordata	Actinopterygii	Cyprinodontiformes	Cyprinodontidae	N	LC	Non-threatened	NA	1	Palearctic	Tarquinia salterns	0	1	0	0	0	1	0	0	0	1	0	0	Any	1	0	1	0	0	1	0	0	0	0	0	0	Indirect
Angeletti et al. - 2010 - Genetic diversity of the killifish Aphanius fascia.pdf	3899	Angeletti, D., Cimmaruta, R., & Nascetti, G. (2010). Genetic diversity of the killifish Aphanius fasciatus paralleling the environmental changes of Tarquinia salterns habitat. Genetica, 138, 1011 to 1021. doi: 10.1007/s10709-010-9487-3	Genetica	Genetica	Genetics & Heredity	7.67	2010	Aphanius fasciatus	763270	NA	killifish	Animalia	Chordata	Actinopterygii	Cyprinodontiformes	Cyprinodontidae	N	LC	Non-threatened	NA	1	Palearctic	Tarquinia salterns	0	1	0	0	0	1	0	0	0	1	0	0	Any	1	0	1	0	0	1	0	0	0	0	0	0	Indirect
Angeletti et al. - 2010 - Genetic diversity of the killifish Aphanius fascia.pdf	3900	Angeletti, D., Cimmaruta, R., & Nascetti, G. (2010). Genetic diversity of the killifish Aphanius fasciatus paralleling the environmental changes of Tarquinia salterns habitat. Genetica, 138, 1011 to 1021. doi: 10.1007/s10709-010-9487-3	Genetica	Genetica	Genetics & Heredity	7.67	2010	Aphanius fasciatus	763270	NA	killifish	Animalia	Chordata	Actinopterygii	Cyprinodontiformes	Cyprinodontidae	N	LC	Non-threatened	NA	1	Palearctic	Tarquinia salterns	0	1	0	0	0	1	0	0	0	1	0	0	Any	1	0	1	0	0	1	0	0	0	0	0	0	Indirect
Angeletti et al. - 2017 - Environmental heterogeneity promotes microgeograph.pdf	137	Angeletti, D., Cimmaruta, R., Sebbio, C., Bellisario, B., Carere, C., & Nascetti, G. (2017). Environmental heterogeneity promotes microgeographic genetic divergence in the Mediterranean killifish Aphanius fasciatus (Cyprinodontidae). Ethology Ecology and Evolution, 29, 367 to 386. doi: 10.1080/03949370.2016.1188159	Ethology Ecology and Evolution	Ethol. Ecol. Evol.	Zoology	41.67	2017	Aphanius fasciatus	763270	NA	Mediterranean killifish	Animalia	Chordata	Actinopterygii	Cyprinodontiformes	Cyprinodontidae	N	LC	Non-threatened	NA	1	Palearctic	NA	0	0	0	0	0	0	0	0	0	0	0	1	None	1	0	0	0	0	0	0	0	0	0	0	0	Population
Antonio Sanchez et al. - 2013 - Inferring the population structure of Myzus persic.pdf	172	Sanchez, J. A., La-Spina, M., Guirao, P., & C¬∑novas, F. (2013). Inferring the population structure of Myzus persicae in diverse agroecosystems using microsatellite markers. Bulletin of Entomological Research, 103, 473 to 484. doi: 10.1017/S0007485313000059	Bulletin of Entomological Research	Bull. Entomol. Res.	Entomology	58.33	2013	Myzus persicae	785522	NA	aphid	Animalia	Arthropoda	Insecta	Hemiptera	Aphididae	N	NA	Unknown	Pest	1	Palearctic	Campo-herb	0	0	0	0	0	0	0	0	0	0	0	1	None	0	0	0	0	0	0	1	0	0	0	0	0	None
Antonio Sanchez et al. - 2013 - Inferring the population structure of Myzus persic.pdf	175	Sanchez, J. A., La-Spina, M., Guirao, P., & C¬∑novas, F. (2013). Inferring the population structure of Myzus persicae in diverse agroecosystems using microsatellite markers. Bulletin of Entomological Research, 103, 473 to 484. doi: 10.1017/S0007485313000059	Bulletin of Entomological Research	Bull. Entomol. Res.	Entomology	58.33	2013	Myzus persicae	785522	NA	aphid	Animalia	Arthropoda	Insecta	Hemiptera	Aphididae	N	NA	Unknown	Pest	1	Palearctic	Noroeste-prunus	0	0	0	0	0	0	0	0	0	0	0	1	None	0	0	0	0	0	0	1	0	0	0	0	0	None
Antonio Sanchez et al. - 2013 - Inferring the population structure of Myzus persic.pdf	174	Sanchez, J. A., La-Spina, M., Guirao, P., & C¬∑novas, F. (2013). Inferring the population structure of Myzus persicae in diverse agroecosystems using microsatellite markers. Bulletin of Entomological Research, 103, 473 to 484. doi: 10.1017/S0007485313000059	Bulletin of Entomological Research	Bull. Entomol. Res.	Entomology	58.33	2013	Myzus persicae	785522	NA	aphid	Animalia	Arthropoda	Insecta	Hemiptera	Aphididae	N	NA	Unknown	Pest	1	Palearctic	Campo-herb	0	0	0	0	0	0	0	0	0	0	0	1	None	0	0	0	0	0	0	1	0	0	0	0	0	None
Antonio Sanchez et al. - 2013 - Inferring the population structure of Myzus persic.pdf	177	Sanchez, J. A., La-Spina, M., Guirao, P., & C¬∑novas, F. (2013). Inferring the population structure of Myzus persicae in diverse agroecosystems using microsatellite markers. Bulletin of Entomological Research, 103, 473 to 484. doi: 10.1017/S0007485313000059	Bulletin of Entomological Research	Bull. Entomol. Res.	Entomology	58.33	2013	Myzus persicae	785522	NA	aphid	Animalia	Arthropoda	Insecta	Hemiptera	Aphididae	N	NA	Unknown	Pest	1	Palearctic	Noroeste-prunus	0	0	0	0	0	0	0	0	0	0	0	1	None	0	0	0	0	0	0	1	0	0	0	0	0	None
Antonio Sanchez et al. - 2013 - Inferring the population structure of Myzus persic.pdf	173	Sanchez, J. A., La-Spina, M., Guirao, P., & C¬∑novas, F. (2013). Inferring the population structure of Myzus persicae in diverse agroecosystems using microsatellite markers. Bulletin of Entomological Research, 103, 473 to 484. doi: 10.1017/S0007485313000059	Bulletin of Entomological Research	Bull. Entomol. Res.	Entomology	58.33	2013	Myzus persicae	785522	NA	aphid	Animalia	Arthropoda	Insecta	Hemiptera	Aphididae	N	NA	Unknown	Pest	1	Palearctic	Campo-herb	0	0	0	0	0	0	0	0	0	0	0	1	None	0	0	0	0	0	0	1	0	0	0	0	0	None
Antonio Sanchez et al. - 2013 - Inferring the population structure of Myzus persic.pdf	176	Sanchez, J. A., La-Spina, M., Guirao, P., & C¬∑novas, F. (2013). Inferring the population structure of Myzus persicae in diverse agroecosystems using microsatellite markers. Bulletin of Entomological Research, 103, 473 to 484. doi: 10.1017/S0007485313000059	Bulletin of Entomological Research	Bull. Entomol. Res.	Entomology	58.33	2013	Myzus persicae	785522	NA	aphid	Animalia	Arthropoda	Insecta	Hemiptera	Aphididae	N	NA	Unknown	Pest	1	Palearctic	Noroeste-prunus	0	0	0	0	0	0	0	0	0	0	0	1	None	0	0	0	0	0	0	1	0	0	0	0	0	None
Ardren and Kapuscinski - 2003 - Demographic and genetic estimates of effective pop.pdf	A_197	Ardren, W. R., & Kapuscinski, A. R. (2003). Demographic and genetic estimates of effective population size (Ne) reveals genetic compensation in steelhead trout. Molecular Ecology, 12, 35 to 49. doi: 10.1046/j.1365-294X.2003.01705.x	Molecular Ecology	Mol. Ecol.	Ecology	90.66	2003	Oncorhynchus mykiss	165368	NA	steelhead trout	Animalia	Chordata	Actinopterygii	Salmoniformes	Salmonidae	Y	NA	Unknown	NA	4	Nearctic	NA	0	0	0	0	0	0	0	0	0	0	0	1	None	0	0	0	0	0	1	0	0	0	0	0	0	Indirect
Ardren and Kapuscinski - 2003 - Demographic and genetic estimates of effective pop.pdf	269	Ardren, W. R., & Kapuscinski, A. R. (2003). Demographic and genetic estimates of effective population size (Ne) reveals genetic compensation in steelhead trout. Molecular Ecology, 12, 35 to 49. doi: 10.1046/j.1365-294X.2003.01705.x	Molecular Ecology	Mol. Ecol.	Ecology	90.66	2003	Oncorhynchus mykiss	165368	NA	steelhead trout	Animalia	Chordata	Actinopterygii	Salmoniformes	Salmonidae	Y	NA	Unknown	NA	4	Nearctic	NA	0	0	0	0	0	0	0	0	0	0	0	1	None	0	0	0	0	0	1	0	0	0	0	0	0	Indirect
Ardren and Kapuscinski - 2003 - Demographic and genetic estimates of effective pop.pdf	268	Ardren, W. R., & Kapuscinski, A. R. (2003). Demographic and genetic estimates of effective population size (Ne) reveals genetic compensation in steelhead trout. Molecular Ecology, 12, 35 to 49. doi: 10.1046/j.1365-294X.2003.01705.x	Molecular Ecology	Mol. Ecol.	Ecology	90.66	2003	Oncorhynchus mykiss	165368	NA	steelhead trout	Animalia	Chordata	Actinopterygii	Salmoniformes	Salmonidae	Y	NA	Unknown	NA	4	Nearctic	NA	0	0	0	0	0	0	0	0	0	0	0	1	None	0	0	0	0	0	1	0	0	0	0	0	0	Indirect
Arnaud-Haond et al. - 2004 - Spatio-temporal variation in the genetic compositi.pdf	A_334	Arnaud-Haond, S., Vonau, V., Bonhomme, F., Boudry, P., Blanc, F., Prou, J., √ñ Goyard, E. (2004). Spatio-temporal variation in the genetic composition of wild populations of pearl oyster (Pinctada margaritifera cumingii) in French Polynesia following 10 years of juvenile translocation. Molecular Ecology, 13, 2001 to 2007. doi: 10.1111/j.1365-294X.2004.02188.x	Molecular Ecology	Mol. Ecol.	Ecology	90.66	2004	Pinctada margaritifera	175233	NA	pearl oyster	Animalia	Mollusca	Bivalvia	Ostreida	Margaritidae	N	NA	Unknown	NA	4	Palearctic	Society Islands - MP	0	0	0	1	0	0	0	0	0	0	0	0	Any	0	0	0	0	0	0	1	0	0	0	0	0	None
Arnaud-Haond et al. - 2004 - Spatio-temporal variation in the genetic compositi.pdf	A_335	Arnaud-Haond, S., Vonau, V., Bonhomme, F., Boudry, P., Blanc, F., Prou, J., √ñ Goyard, E. (2004). Spatio-temporal variation in the genetic composition of wild populations of pearl oyster (Pinctada margaritifera cumingii) in French Polynesia following 10 years of juvenile translocation. Molecular Ecology, 13, 2001 to 2007. doi: 10.1111/j.1365-294X.2004.02188.x	Molecular Ecology	Mol. Ecol.	Ecology	90.66	2004	Pinctada margaritifera	175233	NA	pearl oyster	Animalia	Mollusca	Bivalvia	Ostreida	Margaritidae	N	NA	Unknown	NA	4	Palearctic	Society Islands - MP	0	0	0	1	0	0	0	0	0	0	0	0	Any	0	0	0	0	0	0	1	0	0	0	0	0	None
Arruda et al. - 2015 - Mating system and genetic diversity of progenies b.pdf	395	Arruda, C. C. B., Silva, M. B., Sebbenn, A. M., Kanashiro, M., Lemes, M. R., & Gribel, R. (2015). Mating system and genetic diversity of progenies before and after logging: a case study of Bagassa guianensis (Moraceae), a low-density dioecious tree of the Amazonian forest. Tree Genetics and Genomes, 11, 1 to 9. doi: 10.1007/s11295-015-0837-2	Tree Genetics and Genomes	Tree Genet. Genomes	Horticulture	77.03	2015	Bagassa guianensis	192180	NA	NA	Plantae	Tracheophyta	Magnoliopsida	Rosales	Moraceae	N	NA	Unknown	NA	50	Neotropic	NA	0	0	0	1	0	0	0	0	0	0	0	0	Any	0	0	0	0	0	1	0	0	0	0	0	0	Indirect
Arruda et al. - 2015 - Mating system and genetic diversity of progenies b.pdf	396	Arruda, C. C. B., Silva, M. B., Sebbenn, A. M., Kanashiro, M., Lemes, M. R., & Gribel, R. (2015). Mating system and genetic diversity of progenies before and after logging: a case study of Bagassa guianensis (Moraceae), a low-density dioecious tree of the Amazonian forest. Tree Genetics and Genomes, 11, 1 to 9. doi: 10.1007/s11295-015-0837-2	Tree Genetics and Genomes	Tree Genet. Genomes	Horticulture	77.03	2015	Bagassa guianensis	192180	NA	NA	Plantae	Tracheophyta	Magnoliopsida	Rosales	Moraceae	N	NA	Unknown	NA	50	Neotropic	NA	0	0	0	1	0	0	0	0	0	0	0	0	Any	0	0	0	0	0	1	0	0	0	0	0	0	Indirect
Arruda et al. - 2015 - Mating system and genetic diversity of progenies b.pdf	397	Arruda, C. C. B., Silva, M. B., Sebbenn, A. M., Kanashiro, M., Lemes, M. R., & Gribel, R. (2015). Mating system and genetic diversity of progenies before and after logging: a case study of Bagassa guianensis (Moraceae), a low-density dioecious tree of the Amazonian forest. Tree Genetics and Genomes, 11, 1 to 9. doi: 10.1007/s11295-015-0837-2	Tree Genetics and Genomes	Tree Genet. Genomes	Horticulture	77.03	2015	Bagassa guianensis	192180	NA	NA	Plantae	Tracheophyta	Magnoliopsida	Rosales	Moraceae	N	NA	Unknown	NA	50	Neotropic	NA	0	0	0	1	0	0	0	0	0	0	0	0	Any	0	0	0	0	0	1	0	0	0	0	0	0	Indirect
Arruda et al. - 2015 - Mating system and genetic diversity of progenies b.pdf	398	Arruda, C. C. B., Silva, M. B., Sebbenn, A. M., Kanashiro, M., Lemes, M. R., & Gribel, R. (2015). Mating system and genetic diversity of progenies before and after logging: a case study of Bagassa guianensis (Moraceae), a low-density dioecious tree of the Amazonian forest. Tree Genetics and Genomes, 11, 1 to 9. doi: 10.1007/s11295-015-0837-2	Tree Genetics and Genomes	Tree Genet. Genomes	Horticulture	77.03	2015	Bagassa guianensis	192180	NA	NA	Plantae	Tracheophyta	Magnoliopsida	Rosales	Moraceae	N	NA	Unknown	NA	50	Neotropic	NA	0	0	0	1	0	0	0	0	0	0	0	0	Any	0	0	0	0	0	1	0	0	0	0	0	0	Indirect
Aspi et al. - 2006 - Genetic diversity, population structure, effective.pdf	591	Aspi, J., Roininen, E., Ruokonen, M., Kojola, I., & Vil‚Ä°, C. (2006). Genetic diversity, population structure, effective population size and demographic history of the Finnish wolf population. Molecular Ecology, 15, 1561 to 1576. doi: 10.1111/j.1365-294X.2006.02877.x	Molecular Ecology	Mol. Ecol.	Ecology	90.66	2006	Canis lupus	247341	NA	grey wolf	Animalia	Chordata	Mammalia	Carnivora	Canidae	N	LC	Non-threatened	NA	3.8	Palearctic	Finland	0	0	0	1	0	0	0	0	0	0	0	0	Any	0	0	0	0	0	1	0	0	0	0	0	0	Population
Aspi et al. - 2006 - Genetic diversity, population structure, effective.pdf	592	Aspi, J., Roininen, E., Ruokonen, M., Kojola, I., & Vil‚Ä°, C. (2006). Genetic diversity, population structure, effective population size and demographic history of the Finnish wolf population. Molecular Ecology, 15, 1561 to 1576. doi: 10.1111/j.1365-294X.2006.02877.x	Molecular Ecology	Mol. Ecol.	Ecology	90.66	2006	Canis lupus	247341	NA	grey wolf	Animalia	Chordata	Mammalia	Carnivora	Canidae	N	LC	Non-threatened	NA	3.8	Palearctic	Finland	0	0	0	1	0	0	0	0	0	0	0	0	Any	0	0	0	0	0	1	0	0	0	0	0	0	Population
Aspi et al. - 2006 - Genetic diversity, population structure, effective.pdf	593	Aspi, J., Roininen, E., Ruokonen, M., Kojola, I., & Vil‚Ä°, C. (2006). Genetic diversity, population structure, effective population size and demographic history of the Finnish wolf population. Molecular Ecology, 15, 1561 to 1576. doi: 10.1111/j.1365-294X.2006.02877.x	Molecular Ecology	Mol. Ecol.	Ecology	90.66	2006	Canis lupus	247341	NA	grey wolf	Animalia	Chordata	Mammalia	Carnivora	Canidae	N	LC	Non-threatened	NA	3.8	Palearctic	Finland	0	0	0	1	0	0	0	0	0	0	0	0	Any	0	0	0	0	0	1	0	0	0	0	0	0	Population
Athrey et al. - 2012 - Birds in space and time genetic changes accompany.pdf	600	Athrey, G., Barr, K. R., Lance, R. F., & Leberg, P. L. (2012). Birds in space and time: Genetic changes accompanying anthropogenic habitat fragmentation in the endangered black-capped vireo (Vireo atricapilla). Evolutionary Applications, 5, 540 to 552. doi: 10.1111/j.1752-4571.2011.00233.x	Evolutionary Applications	Evol. Appl.	Evolutionary Biology	77	2012	Vireo atricapilla	392755	NA	black-capped vireo	Animalia	Chordata	Aves	Passeriformes	Vireonidae	N	NT	Non-threatened	NA	2.6	Neotropic	texas-oklahoma, total	0	0	1	0	0	1	0	0	0	1	0	0	Any	1	0	0	1	0	0	0	0	0	0	0	0	Mixed
Athrey et al. - 2012 - Birds in space and time genetic changes accompany.pdf	599	Athrey, G., Barr, K. R., Lance, R. F., & Leberg, P. L. (2012). Birds in space and time: Genetic changes accompanying anthropogenic habitat fragmentation in the endangered black-capped vireo (Vireo atricapilla). Evolutionary Applications, 5, 540 to 552. doi: 10.1111/j.1752-4571.2011.00233.x	Evolutionary Applications	Evol. Appl.	Evolutionary Biology	77	2012	Vireo atricapilla	392755	NA	black-capped vireo	Animalia	Chordata	Aves	Passeriformes	Vireonidae	N	NT	Non-threatened	NA	2.6	Neotropic	texas-oklahoma, Oklahoma	0	0	1	0	0	1	0	0	0	1	0	0	Any	0	0	0	0	0	0	1	0	0	0	0	0	None
Athrey et al. - 2012 - Birds in space and time genetic changes accompany.pdf	598	Athrey, G., Barr, K. R., Lance, R. F., & Leberg, P. L. (2012). Birds in space and time: Genetic changes accompanying anthropogenic habitat fragmentation in the endangered black-capped vireo (Vireo atricapilla). Evolutionary Applications, 5, 540 to 552. doi: 10.1111/j.1752-4571.2011.00233.x	Evolutionary Applications	Evol. Appl.	Evolutionary Biology	77	2012	Vireo atricapilla	392755	NA	black-capped vireo	Animalia	Chordata	Aves	Passeriformes	Vireonidae	N	NT	Non-threatened	NA	2.6	Neotropic	texas-oklahoma, Bexar	0	0	1	0	0	1	0	0	0	1	0	0	Any	0	0	0	0	0	0	1	0	0	0	0	0	None
Athrey et al. - 2012 - Birds in space and time genetic changes accompany.pdf	597	Athrey, G., Barr, K. R., Lance, R. F., & Leberg, P. L. (2012). Birds in space and time: Genetic changes accompanying anthropogenic habitat fragmentation in the endangered black-capped vireo (Vireo atricapilla). Evolutionary Applications, 5, 540 to 552. doi: 10.1111/j.1752-4571.2011.00233.x	Evolutionary Applications	Evol. Appl.	Evolutionary Biology	77	2012	Vireo atricapilla	392755	NA	black-capped vireo	Animalia	Chordata	Aves	Passeriformes	Vireonidae	N	NT	Non-threatened	NA	2.6	Neotropic	texas-oklahoma, Kerr	0	0	1	0	0	1	0	0	0	1	0	0	Any	1	0	0	1	0	0	0	0	0	0	0	0	Population
Athrey et al. - 2012 - Birds in space and time genetic changes accompany.pdf	594	Athrey, G., Barr, K. R., Lance, R. F., & Leberg, P. L. (2012). Birds in space and time: Genetic changes accompanying anthropogenic habitat fragmentation in the endangered black-capped vireo (Vireo atricapilla). Evolutionary Applications, 5, 540 to 552. doi: 10.1111/j.1752-4571.2011.00233.x	Evolutionary Applications	Evol. Appl.	Evolutionary Biology	77	2012	Vireo atricapilla	392755	NA	black-capped vireo	Animalia	Chordata	Aves	Passeriformes	Vireonidae	N	NT	Non-threatened	NA	2.6	Neotropic	texas-oklahoma, Kerr	0	0	1	0	0	1	0	0	0	1	0	0	Any	1	0	0	1	0	0	0	0	0	0	0	0	Population
Athrey et al. - 2012 - Birds in space and time genetic changes accompany.pdf	595	Athrey, G., Barr, K. R., Lance, R. F., & Leberg, P. L. (2012). Birds in space and time: Genetic changes accompanying anthropogenic habitat fragmentation in the endangered black-capped vireo (Vireo atricapilla). Evolutionary Applications, 5, 540 to 552. doi: 10.1111/j.1752-4571.2011.00233.x	Evolutionary Applications	Evol. Appl.	Evolutionary Biology	77	2012	Vireo atricapilla	392755	NA	black-capped vireo	Animalia	Chordata	Aves	Passeriformes	Vireonidae	N	NT	Non-threatened	NA	2.6	Neotropic	texas-oklahoma, Bexar	0	0	1	0	0	1	0	0	0	1	0	0	Any	0	0	0	0	0	0	1	0	0	0	0	0	None
Athrey et al. - 2012 - Birds in space and time genetic changes accompany.pdf	596	Athrey, G., Barr, K. R., Lance, R. F., & Leberg, P. L. (2012). Birds in space and time: Genetic changes accompanying anthropogenic habitat fragmentation in the endangered black-capped vireo (Vireo atricapilla). Evolutionary Applications, 5, 540 to 552. doi: 10.1111/j.1752-4571.2011.00233.x	Evolutionary Applications	Evol. Appl.	Evolutionary Biology	77	2012	Vireo atricapilla	392755	NA	black-capped vireo	Animalia	Chordata	Aves	Passeriformes	Vireonidae	N	NT	Non-threatened	NA	2.6	Neotropic	texas-oklahoma, Oklahoma	0	0	1	0	0	1	0	0	0	1	0	0	Any	0	0	0	0	0	0	1	0	0	0	0	0	None
Athrey et al. - 2012 - Birds in space and time genetic changes accompany.pdf	601	Athrey, G., Barr, K. R., Lance, R. F., & Leberg, P. L. (2012). Birds in space and time: Genetic changes accompanying anthropogenic habitat fragmentation in the endangered black-capped vireo (Vireo atricapilla). Evolutionary Applications, 5, 540 to 552. doi: 10.1111/j.1752-4571.2011.00233.x	Evolutionary Applications	Evol. Appl.	Evolutionary Biology	77	2012	Vireo atricapilla	392755	NA	black-capped vireo	Animalia	Chordata	Aves	Passeriformes	Vireonidae	N	NT	Non-threatened	NA	2.6	Neotropic	texas-oklahoma, total	0	0	1	0	0	1	0	0	0	1	0	0	Any	1	0	0	1	0	0	0	0	0	0	0	0	Mixed
Athrey et al. - 2012 - The Effective Population Size of Malaria Mosquitoe.pdf	4115	Athrey, G., Hodges, T. K., Reddy, M. R., Overgaard, H. J., Matias, A., Ridl, F. C., √ñ Slotman, M. A. (2012). The Effective Population Size of Malaria Mosquitoes: Large Impact of Vector Control. PLoS Genetics, 8, e1003097. doi: 10.1371/journal.pgen.1003097	PLoS Genetics	PLoS Genet.	Genetics & Heredity	84.94	2012	Anopheles gambiae	553555	NA	malaria mosquito	Animalia	Arthropoda	Insecta	Diptera	Culicidae	N	NA	Unknown	Pest	0.06	Afrotropic	Cameroon	0	1	0	1	0	0	0	0	0	1	0	0	Any	0	0	0	0	0	0	1	0	0	0	0	0	None
Athrey et al. - 2012 - The Effective Population Size of Malaria Mosquitoe.pdf	4116	Athrey, G., Hodges, T. K., Reddy, M. R., Overgaard, H. J., Matias, A., Ridl, F. C., √ñ Slotman, M. A. (2012). The Effective Population Size of Malaria Mosquitoes: Large Impact of Vector Control. PLoS Genetics, 8, e1003097. doi: 10.1371/journal.pgen.1003097	PLoS Genetics	PLoS Genet.	Genetics & Heredity	84.94	2012	Anopheles gambiae	553555	NA	malaria mosquito	Animalia	Arthropoda	Insecta	Diptera	Culicidae	N	NA	Unknown	Pest	0.06	Afrotropic	Mali	0	1	0	1	0	0	0	0	0	1	0	0	Any	0	0	0	0	0	0	1	0	0	0	0	0	None
Athrey et al. - 2012 - The Effective Population Size of Malaria Mosquitoe.pdf	4112	Athrey, G., Hodges, T. K., Reddy, M. R., Overgaard, H. J., Matias, A., Ridl, F. C., √ñ Slotman, M. A. (2012). The Effective Population Size of Malaria Mosquitoes: Large Impact of Vector Control. PLoS Genetics, 8, e1003097. doi: 10.1371/journal.pgen.1003097	PLoS Genetics	PLoS Genet.	Genetics & Heredity	84.94	2012	Anopheles moucheti	940635	NA	malaria mosquito	Animalia	Arthropoda	Insecta	Diptera	Culicidae	N	NA	Unknown	Pest	0.04	Afrotropic	Neifang, Equatorial Guinea	0	1	0	1	0	0	0	0	0	1	0	0	Any	0	0	0	0	0	0	1	0	0	0	0	0	None
Athrey et al. - 2012 - The Effective Population Size of Malaria Mosquitoe.pdf	4114	Athrey, G., Hodges, T. K., Reddy, M. R., Overgaard, H. J., Matias, A., Ridl, F. C., √ñ Slotman, M. A. (2012). The Effective Population Size of Malaria Mosquitoes: Large Impact of Vector Control. PLoS Genetics, 8, e1003097. doi: 10.1371/journal.pgen.1003097	PLoS Genetics	PLoS Genet.	Genetics & Heredity	84.94	2012	Anopheles melas	647975	NA	malaria mosquito	Animalia	Arthropoda	Insecta	Diptera	Culicidae	N	NA	Unknown	Pest	0.04	Afrotropic	Arena Blanca	0	1	0	1	0	0	0	0	0	1	0	0	Any	0	0	0	0	0	0	1	0	0	0	0	0	None
Athrey et al. - 2012 - The Effective Population Size of Malaria Mosquitoe.pdf	4108	Athrey, G., Hodges, T. K., Reddy, M. R., Overgaard, H. J., Matias, A., Ridl, F. C., √ñ Slotman, M. A. (2012). The Effective Population Size of Malaria Mosquitoes: Large Impact of Vector Control. PLoS Genetics, 8, e1003097. doi: 10.1371/journal.pgen.1003097	PLoS Genetics	PLoS Genet.	Genetics & Heredity	84.94	2012	Anopheles gambiae	553555	M form	malaria mosquito	Animalia	Arthropoda	Insecta	Diptera	Culicidae	N	NA	Unknown	Pest	0.06	Afrotropic	Punta Europa, Equatorial Guinea	0	1	0	1	0	0	0	0	0	1	0	0	Any	0	0	0	0	0	0	1	0	0	0	0	0	None
[truncated: 3,434 more rows]
[truncated: 58 more columns]
