# Supplementary material for: Global meta-analysis shows action is needed to halt genetic diversity loss
Source: Nature. 2025 Jan 29;638(8051):704–10. doi: 10.1038/s41586-024-08458-x (PMC11839457; doi:10.1038/s41586-024-08458-x)
Supplement: Supplementary file 8 — Generation length information for unique species in our dataset. [file 41586_2024_8458_MOESM8_ESM.xlsx]

## Sheet: READ_ME
For full details see main paper and supporting information
Column name	Description
Binomen.rotl	Taxonomic species name aligned with Open Tree Taxonomy
Generation.Length	Generation length collected from various sources, specified in reference column.
Reference	Source (doi of paper in our dataset, or link to global datasbases) of generation length information.
Comment.on.calculation	Notes on how generation length calculated/determined

## Sheet: Spp_Generation
Binomen.rotl	Generation.Length	Reference	Comment.on.calculation	taxonomic order	Alphabetic order
Acacia pinguifolia	41.8	https://doi.org/10.1038/s41467-021-21977-9 | www.nature.com/naturecommunications	perennial shrub with seed bank, and mass recruitment after fire. Generation time likely strongly influenced by environmental conditions. Average of two other species - note long lived soil seed bank	627	1
Acanthaster planci	8	https://animaldiversity.org/accounts/Acanthaster_planci/ https://core.ac.uk/download/pdf/5093645.pdf	Longevity in the wild 16 y. Sexual maturity is reached between 1.5 and 2 y of age. Large individuals contribute more to reproduction. Guesstimate for average generation length around 8 years.	520	2
Acanthopagrus australis	5.2	https://www.fishbase.se/popdyn/KeyfactsSummary_3.php?ID=8109&GenusName=Acanthopagrus&SpeciesName=australis&vStockCode=8419&fc=330&var_tm=4	life-history tool of fishbase on species page	222	3
Achatinella fuscobasis	10	see comment on exact calculation	reproductive at 5 – 6 yr, low fecundity (1 – 7 off spring per year) - lifespan ( > 10 yr) - estimate 10yrs	553	4
Achatinella lila	6	screened paper Sischo et al. 2016, doi:10.2984/70.2.1	NA	554	5
Acheilognathus longipinnis	1.5	Yamazaki, Y., Ikeya, K., Goto, K., & Chimura, Y. (2016). Population viability analysis predicts decreasing genetic diversity in ex situ populations of the Itasenpara bitterling Acheilognathus longipinnis from the Kiso River, Japan. Ichthyological Research, 64(1), 54–63. doi:10.1007/s10228-016-0540-9	breeds at age 1 to 2; max lifespan 2 y	141	6
Acinonyx jubatus	5	https://www.iucnredlist.org/species/219/50649567	NA	387	7
Acipenser fulvescens	24	Screened paper Duong et al 2013, doi: 10.1111/mec.12167	NA	114	8
Acipenser medirostris	30	IUCN 2021, https://www.iucnredlist.org/ https://www.iucnredlist.org/ja/species/233/13042842	NA	115	9
Acipenser oxyrinchus	33	https://www.fishbase.se/summary/Acipenser-oxyrinchus.html	NA	116	10
Acipenser sinensis	21.4	screened paper Zhang et al 2003, https://doi.org/10.1023/B:COGE.0000006107.46111.bc.	NA	117	11
Acipenser stellatus	7	https://www.fws.gov/sites/default/files/documents/Ecological-Risk-Screening-Summary-Stellate-sturgeon_0.pdf	NA	118	12
Acipenser transmontanus	26.3	https://www.fishbase.in/popdyn/KeyfactsSummary_1.php?ID=2594&GenusName=Acipenser&SpeciesName=transmontanus&vStockCode=2790&fc=32	NA	120	14
Acridotheres javanicus	2.8	Table S4 https://conbio.onlinelibrary.wiley.com/doi/pdfdirect/10.1111/cobi.13486?casa_token=Hu_wATOqD4kAAAAA:hSI5t1udRD0pnlXeZKR0ybqP0gPcj16UQQii-4Zf5MI70VmdjCGKzk-MCZUCebJcx-_T5kfvEVNJwhI51	NA	328	15
Acrocephalus sechellensis	6.7	Table S4 https://conbio.onlinelibrary.wiley.com/doi/pdfdirect/10.1111/cobi.13486?casa_token=Hu_wATOqD4kAAAAA:hSI5t1udRD0pnlXeZKR0ybqP0gPcj16UQQii-4Zf5MI70VmdjCGKzk-MCZUCebJcx-_T5kfvEVNJwhI33	NA	303	17
Acropora millepora	276	https://doi.org/10.1007/s00338-017-1602-9	average of genet age across genus Acropora	514	18
Acropora palmata	374	https://doi.org/10.1007/s00338-017-1602-9	average of genet age (min - max: 187–561 y)	515	19
Acropora pulchra	276	https://doi.org/10.1007/s00338-017-1602-9	average of genet age across genus Acropora	516	20
Aedes aegypti	0.05	https://www.oecd-ilibrary.org/sites/9789264302235-6-en/index.html?itemId=/content/component/9789264302235-6-en	NA	18	21
Aedes albopictus	0.1	screened paper Maynard et al 2017, https://doi.org/10.1371/journal.pntd.0005546	NA	19	22
Aedes japonicus	0.3	Scott J. 2003. The ecology of the exotic mosquito Ochlerotatus (Finlaya) japonicus japonicus (Theobald 1901) (Diptera: Culicidae) and an examination of its role in the West Nile virus cycle in New Jersey. PhD thesis. Rutgers Univ., New Jersey. 179 pp. See also http://vectorbio.rutgers.edu/publications/Kaufman2014InvasionBiologyjaponicus.pdf	at temperatures typical of the invasive range in N-America	20	23
Aedes vexans	0.14	https://bugguide.net/node/view/57572	NA	21	24
Aeorestes cinereus	1	screened paper Korstian et al. 2015, DOI:10.1093/jmammal/gyv101	Pacifici et al GL = 5.6 (Mean_family_same_body_mass)	430	25
Agelaius xanthomus	3.4	Table S4 https://conbio.onlinelibrary.wiley.com/doi/pdfdirect/10.1111/cobi.13486?casa_token=Hu_wATOqD4kAAAAA:hSI5t1udRD0pnlXeZKR0ybqP0gPcj16UQQii-4Zf5MI70VmdjCGKzk-MCZUCebJcx-_T5kfvEVNJwhI42	NA	314	26
Ailuropoda melanoleuca	5.5	screened paper Zhu et al 2013, http://dx.doi.org/10.1890/12-1451.1	Pacifici et al GL = 14.4 (Rspan-AFR(SM+Gest)	414	27
Alcelaphus buselaphus	5.5	Flagstad et al. - 2000 https://doi.org/10.1046/j.1523-1739.2000.98339.x	Generation time of 5.5 years. The generation time was arrived at by averaging 3 and 8 years, deduced from Kingdon (1982) as the age classes within which hartebeest bear most young	354	28
Alces alces	7	doi: 10.1007/s13364-013-0148-7	NA	367	29
Alnus glutinosa	20	screened paper Cubry et al 2015, DOI 10.1007/s11295-015-0924-4	NA	635	30
Alosa alosa	5	https://www.fishbase.de/summary/Alosa-alosa.html, https://academic.oup.com/icesjms/article/69/10/1802/623126	NA	129	31
Alosa fallax	3.1	https://www.fishbase.se/summary/Alosa-fallax.html	NA	130	32
Alosa pseudoharengus	2.7	https://www.fishbase.se/summary/Alosa-pseudoharengus.html	NA	131	33
Alosa sapidissima	4.75	screened papers Cushman et al 2012, DOI: 10.1080/00028487.2012.692347; Hasselman et al 2010, doi:10.1139/F10-031	NA	132	34
Alouatta belzebul	7.2	screened paper: https://dx.doi.org/10.1590%2Fs1415-47572010000400027	Screened paper says that 18 years correspond to 2 to 3 generations. https://dx.doi.org/10.1590%2Fs1415-47572010000400027, but 12 years according to https://www.iucnredlist.org/species/39957/190412426	447	35
Alouatta palliata	4.5	screened paper: https://doi.org/10.1007/s10592-008-9584-3	9.79 years according to https://www.iucnredlist.org/species/39960/190425583	448	36
Amblyraja radiata	16	https://www.iucnredlist.org/species/161542/124503504	NA	352	37
Amblyrhynchus cristatus	7	https://www.iucnredlist.org/species/1086/177552193#habitat-ecology	NA	504	38
Ambrosia artemisiifolia	1	see comment on exact calculation	annual	610	39
Ambystoma californiense	4.8	https://www.fws.gov/sacramento/es_species/Accounts/Amphibians-Reptiles/ca_tiger_salamander/, https://www.fs.usda.gov/Internet/FSE_DOCUMENTS/stelprdb5226872.pdf	Maturity =4-5y, MaxAge=10y	263	40
Ambystoma macrodactylum	5	https://www.adfg.alaska.gov/static/species/speciesinfo/_aknhp/Ltoed_salamander.pdf	Maturity=3y, MaxAge=6-10y, GL=5y for A.tigrinum https://www.canada.ca/en/environment-climate-change/services/species-risk-public-registry/cosewic-assessments-status-reports/eastern-tiger-salamander-2013.html	264	41
Ambystoma opacum	4	https://www.virginiaherpetologicalsociety.com/amphibians/salamanders/marbled-salamander/marbled_salamander.php	Maturity =3, MaxAge=8-10, suvivorship 0.03-0.6; assuming 0.5 survivorship, average age of adults = 3.96 y	265	42
Ambystoma talpoideum	4.7	https://amphibiaweb.org/cgi/amphib_query?where-genus=Ambystoma&where-species=talpoideum	Maturity =3, MaxAge=7-9, suvivorship Breeding season mortality has been reported to range from 10-30%. Terrestrial adult mortality varies from 16-37% yearly and 45% of adults die before leaving the breeding wetland area. Assuming 0.75 adult survival average generation length =4.7	266	43
Amphilophus citrinellus	1.8	https://www.fishbase.se/summary/Amphilophus-citrinellus.html	life-history tool of fishbase on species page	182	44
Anarhichas lupus	8.8	https://www.fishbase.de/summary/Anarhichas-lupus.html	life-history tool of fishbase on species page	176	45
Anas platyrhynchos	4.8	Table S4 https://conbio.onlinelibrary.wiley.com/doi/pdfdirect/10.1111/cobi.13486?casa_token=Hu_wATOqD4kAAAAA:hSI5t1udRD0pnlXeZKR0ybqP0gPcj16UQQii-4Zf5MI70VmdjCGKzk-MCZUCebJcx-_T5kfvEVNJwhI9	NA	277	46
Anas rubripes	4.8	Table S4 https://conbio.onlinelibrary.wiley.com/doi/pdfdirect/10.1111/cobi.13486?casa_token=Hu_wATOqD4kAAAAA:hSI5t1udRD0pnlXeZKR0ybqP0gPcj16UQQii-4Zf5MI70VmdjCGKzk-MCZUCebJcx-_T5kfvEVNJwhI10	NA	278	47
Anaxyrus boreas	6	COSEWIC. 2012. COSEWIC assessment and status report on the Western Toad Anaxyrus boreas in Canada. Committee on the Status of Endangered Wildlife in Canada. Ottawa. xiv + 71 pp.; https://www.registrelep-sararegistry.gc.ca/virtual_sara/files/plans/mp-western-toad-e-proposed.pdf	NA	255	48
Anguilla anguilla	10	screened paper - Maes et al 2006 doi: 10.1111/j.1365-294X.2006.02925.x	NA	121	49
Anguilla japonica	6	screened paper Tseng et al 2006, doi:10.3354/meps308221	NA	122	50
Anguilla reinhardtii	24	https://www.iucnredlist.org/ja/species/196303/154801946	NA	123	51
Anguilla rostrata	8	screened paper Cote et al 2013 doi: 10.1111/mec.12142	NA	124	52
Anisakis simplex	2	see comment on exact calculation	nematode - multiple hosts at different stages of the life-cycle. Assumed similar to Didymosulcus katsuwonicola	558	53
Anopheles arabiensis	0.08	screened paper Wondji et al doi: 10.1111/j.1365-294X.2005.02699.x	NA	22	54
Anopheles darlingi	0.02	screened paper Lainhart et al 2015, doi:10.4269/ajtmh.15-0336	NA	23	55
Anopheles funestus	0.1	https://malariaatlas.org/bionomics/anopheles-funestus/	Somewhat longer average generation time than A gambiae; no details	24	56
Anopheles gambiae	0.06	screened paper Hodges et al 2013 doi:10.1111/eva.12094	NA	NA	NA
Anopheles melas	0.04	screened paper Melas et al e1003097. doi:10.1371/journal.pgen.1003097	NA	26	58
Anopheles moucheti	0.04	screened paper Melas et al e1003097. doi:10.1371/journal.pgen.1003098	NA	27	59
Anser anser	7.9	Table S4 https://conbio.onlinelibrary.wiley.com/doi/pdfdirect/10.1111/cobi.13486?casa_token=Hu_wATOqD4kAAAAA:hSI5t1udRD0pnlXeZKR0ybqP0gPcj16UQQii-4Zf5MI70VmdjCGKzk-MCZUCebJcx-_T5kfvEVNJwhI11	NA	279	60
Anser erythropus	7.6	Table S4 https://conbio.onlinelibrary.wiley.com/doi/pdfdirect/10.1111/cobi.13486?casa_token=Hu_wATOqD4kAAAAA:hSI5t1udRD0pnlXeZKR0ybqP0gPcj16UQQii-4Zf5MI70VmdjCGKzk-MCZUCebJcx-_T5kfvEVNJwhI12	NA	280	61
Anthochaera phrygia	3.4	Table S4 https://conbio.onlinelibrary.wiley.com/doi/pdfdirect/10.1111/cobi.13486?casa_token=Hu_wATOqD4kAAAAA:hSI5t1udRD0pnlXeZKR0ybqP0gPcj16UQQii-4Zf5MI70VmdjCGKzk-MCZUCebJcx-_T5kfvEVNJwhI44	NA	316	62
Antillogorgia elisabethae	8.5	10.1007/s00338-008-0391-6	Deduced from Fig 2 and text: age at maturity 5Y; average survival rates 0.8 per year.	513	63
Aphanius baeticus	0.5	screened paper Schonhuth et al 2003 doi:10.1046/j.1095-8649.2003.00265.x,	NA	155	64
Aphanius fasciatus	1	fish base	NA	156	65
Aphis glycines	1	C. L. Wang, L. Y. Siang, G. S. Chang & H. F. Chu (1962). "Studies on the soybean aphid, Aphis glycines Matsumura". Acta Entomologica Sinica. 11: 31–44.	0.04 for asexual generations, but only a single sexual generation per year	48	66
Apis cerana	1.5	https://www.ncbi.nlm.nih.gov/pmc/articles/PMC2527632/	queen life span is 1-2 years, shorter average gen span than A mellifera	53	67
Apis mellifera	2	screened paper Techer et al 2015 DOI: 10.1007/s13592-014-0335-9	NA	54	68
Apodemus uralensis	1	https://www.iucnredlist.org/species/1905/115059444	1.5 years according to appendix of https://doi.org/10.3897/natureconservation.5.5734 and transformed from days to years	483	69
Aquila adalberti	17.4	Table S4 https://conbio.onlinelibrary.wiley.com/doi/pdfdirect/10.1111/cobi.13486?casa_token=Hu_wATOqD4kAAAAA:hSI5t1udRD0pnlXeZKR0ybqP0gPcj16UQQii-4Zf5MI70VmdjCGKzk-MCZUCebJcx-_T5kfvEVNJwhI4	NA	272	70
Aquila chrysaetos	16.3	Table S4 https://conbio.onlinelibrary.wiley.com/doi/pdfdirect/10.1111/cobi.13486?casa_token=Hu_wATOqD4kAAAAA:hSI5t1udRD0pnlXeZKR0ybqP0gPcj16UQQii-4Zf5MI70VmdjCGKzk-MCZUCebJcx-_T5kfvEVNJwhI5	NA	273	71
Arabidopsis thaliana	1	see comment on exact calculation	annual forb	616	72
Arachis hypogaea	1	https://journals.plos.org/plosone/article?id=10.1371/journal.pone.0250293	Annual plant without seed banks	628	73
Arctocephalus forsteri	7	screened paper Dussex et al 2018, DOI: 10.1002/ece3.4411	Pacifici et al GL = 9 (GMA)	403	74
Arctocephalus gazella	9	screened paper Hoffman 2011, doi: 10.1111/j.1365-294X.2011.05248.x	Pacifici et al GL = 9.2 (Rspan-AFB)	404	75
Arctocephalus townsendi	10	https://natureconservation.pensoft.net/articles.php?id=1343	GMA	405	76
Arenaria grandiflora	29.8	https://doi.org/10.1038/s41467-021-21977-9 | www.nature.com/naturecommunications	based on Arenaria bolosii - similar life-history	622	77
Argiope bruennichi	1	Roberts, M.J. 1996. Collins Field guide Spiders of Britain and Northern Europe.	NA	3	78
Arhopala epimuta	0.136986	https://butterflycircle.blogspot.com/2012/11/	35 days from egg to adult, plus average flight time of adult of 15 days	68	79
Aricia artaxerxes	1	Leraut 2016: Butterflies of Europe and neighbouring regions	univoltine	69	80
Arvicola amphibius	1.5	https://www.iucnredlist.org/species/2149/197271401	1.6 years according to appendix of https://doi.org/10.3897/natureconservation.5.5734 and transformed from days to year	464	81
Asclepias verticillata	24.5	https://doi.org/10.1038/s41467-021-21977-9 | www.nature.com/naturecommunications	based on Asclepias meadii - similar life-history	643	82
Athene noctua	3.4	Table S4 https://conbio.onlinelibrary.wiley.com/doi/pdfdirect/10.1111/cobi.13486?casa_token=Hu_wATOqD4kAAAAA:hSI5t1udRD0pnlXeZKR0ybqP0gPcj16UQQii-4Zf5MI70VmdjCGKzk-MCZUCebJcx-_T5kfvEVNJwhI64	NA	345	83
Atlapetes pallidiceps	3.1	Table S4 https://conbio.onlinelibrary.wiley.com/doi/pdfdirect/10.1111/cobi.13486?casa_token=Hu_wATOqD4kAAAAA:hSI5t1udRD0pnlXeZKR0ybqP0gPcj16UQQii-4Zf5MI70VmdjCGKzk-MCZUCebJcx-_T5kfvEVNJwhI39	NA	309	84
Atriplex tatarica	1	Thompson K, Bakker J & Bekker R. (1996). The Soil Seed Banks of North West Europe: Methodology, Density and Longevity. Cambridge, UK: Cambridge University Press.	annual plant with partly persistent seed banks. Actual generation interval likely >1 y	621	85
Aucoumea klaineana	25	screened paper Born et al 2008, doi:10.1098/rspb.2008.0446	1 natural stand 50yrs but >100yrs possible -screened paper refers to trees up to 25yrs	664	86
Aythya fuligula	4	Table S4 https://conbio.onlinelibrary.wiley.com/doi/pdfdirect/10.1111/cobi.13486?casa_token=Hu_wATOqD4kAAAAA:hSI5t1udRD0pnlXeZKR0ybqP0gPcj16UQQii-4Zf5MI70VmdjCGKzk-MCZUCebJcx-_T5kfvEVNJwhI13	NA	281	89
Azumapecten farreri	4.4	https://www.nhbs.com/en/biology-and-ecology-of-edible-marine-bivalve-molluscs-book	max age 9, maturity at 2. Expected average age on the basis 20% mortality per year	534	90
Babylonia areolata	1	screened paper Fu et al 2017, doi:10.1098/rspb.2008.0446	I generation per year	550	91
Bagassa guianensis	50	screened paper Arruda et al 2015, DOI 10.1007/s11295-015-0837-2	long lived tropical tree species - estimate 50yrs	659	93
Balaena mysticetus	52	https://natureconservation.pensoft.net/articles.php?id=1343	GMA	419	94
Balaenoptera acutorostrata	22	https://natureconservation.pensoft.net/articles.php?id=1343	GMA	421	95
Banksia hookeriana	17.5	see comment on exact calculation	5yr first reproduction to 40yrs (age of first reproduction +z ∗ length of reproductive period - z = 0.33 Fensham et al 2020 - long lived plant)	655	96
Barnardomelita matilda	0.7	Smith EH, Whitman RC. 1992. Field Guide to Structural Pests. National Pest Management Association. Dunn Loring, VA.	average of family. Many species have 2 or more generations per year, some deepwater species have just 1.	99	97
Batillaria attramentaria	3	http://dx.doi.org/10.1007/BF00401284	max age 7 (10) Y, average frequency of ind >3 y is 20-60%. Likely, average age is circa 3 y.	539	98
Bembicium vittatum	1.5	screened paper Kennington et al 2012, doi: 10.1111/j.1365-294X.2012.05636.x	NA	548	99
Bettongia penicillata	4.2	https://natureconservation.pensoft.net/articles.php?id=1343	Rspan-AFB	438	102
Biomphalaria glabrata	1.4	https://en.wikipedia.org/wiki/Biomphalaria_glabrata	Reproductive at 4-6 weeks and life-span 15 -18 months - estimate 17 months	545	104
Biomphalaria pfeifferi	0.06	screened paper Webster et al 2001, doi: 1080/000349801120072239	NA	546	105
Bison bonasus	5.5	Tokarska et al. - 2009 - Genetic variability in the European bison (Bison b.pdf	The paper mentions that 10-11 years is approximately two generations, wherefore an average would be ~5.5	355	106
Blera fallax	1	see comment on exact calculation	univoltine	41	107
Boloria acrocnema	1	https://www.butterfliesandmoths.org	NA	77	108
Bombus impatiens	1	Goulson 2009: Bumblebees.	univoltine	55	109
Bombus morio	1	Goulson 2009: Bumblebees.	univoltine	56	110
Bombus pauloensis	1	Goulson 2009: Bumblebees.	univoltine	57	111
Bombus pensylvanicus	1	Goulson 2009: Bumblebees.	univoltine	58	112
Bombus veteranus	1	Goulson 2009: Bumblebees.	univoltine	59	113
Bombyx mori	0.5	https://www.entomologicalcommunications.org/index.php/entcom/article/view/ec03001	0.5 (bivoltine in asia, univoltine in Europe). Depends on the race. Check original paper	64	114
Bos taurus	4.5	see comment on exact calculation	Average of domestic breeds	357	116
Botryllus schlosseri	1.5	https://pubmed.ncbi.nlm.nih.gov/25044771/	The species displays clonal propagation of the colony and sexual reproduction within it. Colonies can in principle live forever and can be kept in laboratory conditions for decades. Sexual reproduction leads to free-swimming larvae that act as dispersal agents. The colony life-span in SW Scotland is 1 year, in Venice two sexual generations generally coexist. Ergo, average generation length is cal…	269	117
Brachionus calyciflorus	0.01	screened paper Zhang et al 2018, https://doi.org/10.1007/s10750-017-3407-9	NA	569	118
Bradybaena fruticum	2	https://www.degruyter.com/document/doi/10.2478/s11535-013-0182-5/html	approx 1yr from hatching to reproduction - lifespan 1-3yrs	555	119
Bradypodion pumilum	3.5	Tolley, K. 2017. Bradypodion pumilum. The IUCN Red List of Threatened Species 2017: e.T42683517A110305397. http://dx.doi.org/10.2305/IUCN.UK.2017- 1.RLTS.T42683517A110305397.en	3-4 years generation time	501	120
Brassica incana	1	see comment on exact calculation	annual	617	121
Brassica napus	1.1	https://doi.org/10.1038/s41467-021-21977-9 | www.nature.com/naturecommunications	NA	618	122
Bubo blakistoni	7.2	Table S4 https://conbio.onlinelibrary.wiley.com/doi/pdfdirect/10.1111/cobi.13486?casa_token=Hu_wATOqD4kAAAAA:hSI5t1udRD0pnlXeZKR0ybqP0gPcj16UQQii-4Zf5MI70VmdjCGKzk-MCZUCebJcx-_T5kfvEVNJwhI65	NA	346	124
Bulinus camerunensis	1	PMC2537936.pdf (who.int)	Bulinus truncatus - young snails hatch after 12-15 days and reach maturity after 2-3 months depending on a range of environmental conditions. Live for 10-14 months - av age around 12 months	541	125
Bulinus forskalii	1	PMC2537936.pdf (who.int)	Bulinus truncatus - young snails hatch after 12-15 days and reach maturity after 2-3 months depending on a range of environmental conditions. Live for 10-14 months - av age around 12 months	542	126
Burramys parvus	4.2	https://natureconservation.pensoft.net/articles.php?id=1343	Rspan-AFB	434	127
Bursaphelenchus xylophilus	0.01	https://en.wikipedia.org/wiki/Bursaphelenchus_xylophilus	life cycle completed in 4 days	560	128
Buteo buteo	9.4	Table S4 https://conbio.onlinelibrary.wiley.com/doi/pdfdirect/10.1111/cobi.13486?casa_token=Hu_wATOqD4kAAAAA:hSI5t1udRD0pnlXeZKR0ybqP0gPcj16UQQii-4Zf5MI70VmdjCGKzk-MCZUCebJcx-_T5kfvEVNJwhI6	NA	274	129
Caenorhabditis elegans	0.04	screened paper Petersen et al 2015, doi: 10.1002/ece3.1605	NA	562	130
Caiman latirostris	15	https://www.iucnredlist.org/species/46585/3009813#habitat-ecology	NA	499	131
Cakile maritima	1	Davy et al. 1958. https://besjournals.onlinelibrary.wiley.com/doi/full/10.1111/j.1365-2745.2006.01131.x	annual plant; however, seed banks can prolong actual generation time	619	132
Calidris subruficollis	3.9	Table S4 https://conbio.onlinelibrary.wiley.com/doi/pdfdirect/10.1111/cobi.13486?casa_token=Hu_wATOqD4kAAAAA:hSI5t1udRD0pnlXeZKR0ybqP0gPcj16UQQii-4Zf5MI70VmdjCGKzk-MCZUCebJcx-_T5kfvEVNJwhI17	NA	285	133
Callinectes sapidus	1.25	https://digitalcommons.odu.edu/cgi/viewcontent.cgi?article=1170&context=oeas_fac_pubs	derived from table 4 (adults only, assuming age group 0 is 0-1 y old)	110	134
Callorhinus ursinus	15	screened paper Pinsky et al. 2010, doi: 10.1111/j.1365-294X.2010.04671.x	Pacifici et al GL = 13 (GMA)	406	135
Calomys venustus	1.5	https://www.iucnredlist.org/species/136304/22335144	1.6 years according to appendix of https://doi.org/10.3897/natureconservation.5.5734 and transformed from days to year	465	136
Calyptorhynchus baudinii	19	https://www.iucnredlist.org/species/22684727/93043870	NA	340	137
Camarhynchus heliobates	3.8	https://www.iucnredlist.org/species/22723786/130483633	NA	329	138
Camellia japonica	23.5	screened paper - Chung et al 2003, https://doi.org/10.1111/j.0014-3820.2003.tb00216.x	Table 1 - 10yrs first reproduction to 41yrs (age of first reproduction +z ∗ length of reproductive period - z = 0.33 Fensham et al 2020 - long lived plant)	625	139
Camellia sinensis	15	screened paper - Tamaki et al 2016, DOI 10.1007/s10722-015-0286-7	NA	626	140
Camelus dromedarius	5	Almathen et al. - 2016, www.pnas.org/cgi/doi/10.1073/pnas.1519508113	NA	364	141
Canis aureus	4.1	see comment on exact calculation	average for other Canis species	376	142
Canis latrans	4	screened paper Kierepka et al. 2017, DOI: 10.1002/jwmg.21320	NA	377	143
Canis lupus	3.8	For screened papers see Supporting Data 3	Calculation based on an average for the screened papers	378	144
Canis rufus	4.5	https://www.ncbi.nlm.nih.gov/books/NBK542544/	NA	379	145
Canis simensis	4.1	see comment on exact calculation	average for other Canis species	380	146
Capensibufo rosei	2	screened paper - da Silva and Tolley 2018, DOI 10.1007/s10592-017-1008-9	NA	256	147
Capra hircus	3.55	see comment on exact calculation	Average of domestic breeds	358	148
Capreolus capreolus	3	screened paper Wang et al 2002, doi.org/10.1046/j.1439-0469.2002.00198.x	NA	368	149
Capsicum annuum	1	see comment on exact calculation	annual	665	150
Carcinus maenas	2	http://www.iucngisd.org/gisd/species.php?sc=114	maturity at 1 year, longevity up to 4 y. Average likely close to 2 Y	101	151
Carex rugulosa	4	https://extension.usu.edu/rangeplants/grasses-and-grasslikes/beaked-sedge	rhizomatous sedge - other similar (ecology) sedge Carex rostrata 2-6yrs	594	152
Cedrus atlantica	40	screened paper - Lefevre et al 2004, doi:10.1038/sj.hdy.6800549	NA	668	153
Ceiba pentandra	104	see comment on exact calculation	5yrs first reproduction to 300yrs (age of first reproduction +z ∗ length of reproductive period - z = 0.33 Fensham et al 2020 - long lived plant)	651	154
Cellana grata	3	screened paper Ng et al. 2010, DOI 10.1007/s00227-009-1320-0	breeds annually and lives for 3+years	551	155
Cenchrus americanus	1	https://www.tropicalforages.info/text/entities/cenchrus_americanus.htm	annual grass	596	156
Centaurea cyanus	1	see comment on exact calculation	annual	611	157
Cephalanthera damasonium	13.5	https://doi.org/10.1038/s41467-021-21977-9 | www.nature.com/naturecommunications	orchid - used estimate for C. longifolia - close relative	592	158
Cephalorhynchus hectori	13	https://natureconservation.pensoft.net/articles.php?id=1343	GMA	422	159
Ceratotherium simum	18.8	https://natureconservation.pensoft.net/articles.php?id=1343	Rspan-AFB	446	160
Cercospora beticola	0.03	Weiland, John; Koch, Georg (2004-05-01). "Sugarbeet leaf spot disease (Cercospora beticola Sacc.)†". Molecular Plant Pathology. 5 (3): 157–166. doi:10.1111/j.1364-3703.2004.00218.x. ISSN 1364-3703. PMID 20565605.	No direct observations of sexual spores- 12 days asexual cycle	575	161
Certhidea fusca	2.5	Table S4 https://conbio.onlinelibrary.wiley.com/doi/pdfdirect/10.1111/cobi.13486?casa_token=Hu_wATOqD4kAAAAA:hSI5t1udRD0pnlXeZKR0ybqP0gPcj16UQQii-4Zf5MI70VmdjCGKzk-MCZUCebJcx-_T5kfvEVNJwhI51	NA	330	162
Certhidea olivacea	2.5	Table S4 https://conbio.onlinelibrary.wiley.com/doi/pdfdirect/10.1111/cobi.13486?casa_token=Hu_wATOqD4kAAAAA:hSI5t1udRD0pnlXeZKR0ybqP0gPcj16UQQii-4Zf5MI70VmdjCGKzk-MCZUCebJcx-_T5kfvEVNJwhI52	NA	331	163
Cervus elaphus	5.5	average calculated over estimates for two screened papers Rosvold et al 2012, Hoffman et al 2016	average calculated over estimates for screened papers	369	164
Cervus nippon	5.6	Takatsuki et al. 1991, 10.11238/jmammsocjapan1987.15.91	age structure and pyramid available, average adult age extracted from Fig 2 in Takatsuki et al. 1991	370	165
Chaenocephalus aceratus	7	https://www.fishbase.se/summary/Chaenocephalus-aceratus.html	life history tool provides generation length shorter than maturation time. Here female maturation time is provided.	180	166
Chaenogobius annularis	1	see comment on exact calculation	annual	190	167
Chanos chanos	10	https://www.fishbase.se/summary/80	life-history tool of fishbase on species page	169	168
Chelonia mydas	20	Bowen et al. 1992 https://doi.org/10.2307/2409742	NA	NA	NA
Chelonoidis duncanensis	100	screened paper Jensen et al 2018, doi:10.1093/jhered/esy016	NA	511	170
Chilabothrus subflavus	3	https://www.iucnredlist.org/species/7826/18979286#habitat-ecology	NA	500	171
Chionodraco rastrospinosus	6	Chionodraco rastrospinosus, Ocellated icefish : fisheries (fishbase.se)	NA	181	172
Chionomys nivalis	1	screened paper: https://doi.org/10.1016/j.biocon.2015.06.021	1.5 years according to https://www.iucnredlist.org/species/4659/115069366	466	173
Chondrostoma nasus	4.8	https://www.fishbase.se/summary/Chondrostoma-nasus	NA	142	175
Chrysocyon brachyurus	5	screened paper - Lion et al 2011, DOI 10.1007/s10709-011-9555-3	NA	381	176
Ciconia ciconia	12.5	Table S4 https://conbio.onlinelibrary.wiley.com/doi/pdfdirect/10.1111/cobi.13486?casa_token=Hu_wATOqD4kAAAAA:hSI5t1udRD0pnlXeZKR0ybqP0gPcj16UQQii-4Zf5MI70VmdjCGKzk-MCZUCebJcx-_T5kfvEVNJwhI18	NA	286	177
Clupea harengus	5	screened paper - Larsson et al 2010, doi:10.1038/hdy.2009.98	NA	134	178
Clupea pallasii	3.3	https://www.fishbase.se/summary/1520	NA	135	179
Coenagrion mercuriale	2	screened paper - Watts et al 2007, doi: 10.1111/j.1365-2656.2007.01249.x	NA	90	180
Coenagrion scitulum	1	screened paper - Swaegers et al 2015, DOI: 10.1111/een.12189	NA	91	181
Colias behrii	1	https://www.butterfliesandmoths.org/species/Colias-behrii	univoltine	86	182
Colletotrichum graminicola	1	Glomerella graminicola - Wikipedia	develop sexual fruiting structures each year - annual	581	183
Colobus polykomos	5	screened paper: https://doi.org/10.1016/j.biocon.2015.12.019	10 years according to https://www.iucnredlist.org/species/5144/17944855	451	184
Contracaecum osculatum	0.16	screened paper Mattiucci et al. 2015, http://dx.doi.org/10.1016/j.ijppaw.2015.10.004	nematodes - family Anisakidae -Oviposition increases in the last phase of life of the female, which is estimated to be at 30 to 60 days old [37	559	185
Coregonus lavaretus	5	https://www.fishbase.se/popdyn/KeyfactsSummary_1.php?ID=232&GenusName=Coregonus&SpeciesName=lavaretus&vStockCode=246&fc=76	life-history tool of fishbase on species page	232	187
Coregonus oxyrinchus	4	screened paper Hansen 2006, doi:10.1139/F05-260	fishbase GL = 2.9	233	188
Coregonus wartmanni	3	screened paper Gum et al. 2014, doi:10.1111/jfb.12393,	fishbase GL = 7.8	234	189
Corvus corax	7.5	Table S4 https://conbio.onlinelibrary.wiley.com/doi/pdfdirect/10.1111/cobi.13486?casa_token=Hu_wATOqD4kAAAAA:hSI5t1udRD0pnlXeZKR0ybqP0gPcj16UQQii-4Zf5MI70VmdjCGKzk-MCZUCebJcx-_T5kfvEVNJwhI37	NA	307	190
Corvus moneduloides	5.7	Table S4 https://conbio.onlinelibrary.wiley.com/doi/pdfdirect/10.1111/cobi.13486?casa_token=Hu_wATOqD4kAAAAA:hSI5t1udRD0pnlXeZKR0ybqP0gPcj16UQQii-4Zf5MI70VmdjCGKzk-MCZUCebJcx-_T5kfvEVNJwhI38	NA	308	191
Coryphaena hippurus	1	https://www.fishbase.se/summary/6	NA	189	192
Crepis sancta	1	see comment on exact calculation	annual	612	194
Crotaphytus collaris	1.7	Sexton et al. 1992 https://doi.org/10.2307/1446626	Average age of reproductive adults (>=1 y) calculated from table 1.	502	196
Ctenomys haigi	1.6	https://datadryad.org/stash/dataset/doi:10.5061/dryad.gd0m3	Taken from appendix of https://doi.org/10.3897/natureconservation.5.5734 and transformed from days to years
Ctenomys maulinus	1	screened paper: https://drive.google.com/drive/folders/1D35WXu3z9F8TLfJOj1HnrhSmCrXFds1J	Reference study does not have DOI, 1.5 years according to https://www.iucnredlist.org/species/5813/22193961	477	197
Ctenomys sociabilis	1.7	https://datadryad.org/stash/dataset/doi:10.5061/dryad.gd0m3	Taken from appendix of https://doi.org/10.3897/natureconservation.5.5734 and transformed from days to years	478	198
Cucumis sativus	1	see comment on exact calculation	annual plant	624	199
Culex pipiens	0.15	https://en.wikipedia.org/wiki/Culex_quinquefasciatus	very dependent on latitude	28	200
Culex quinquefasciatus	0.12	https://onlinelibrary.wiley.com/doi/full/10.1111/jvec.12156	NA	29	201
Culicoides imicola	0.066	https://doi.org/10.1016/j.vetpar.2009.04.031	NA	17	202
Cyanistes caeruleus	2.9	Table S4 https://conbio.onlinelibrary.wiley.com/doi/pdfdirect/10.1111/cobi.13486?casa_token=Hu_wATOqD4kAAAAA:hSI5t1udRD0pnlXeZKR0ybqP0gPcj16UQQii-4Zf5MI70VmdjCGKzk-MCZUCebJcx-_T5kfvEVNJwhI46	NA	323	203
Cyanoramphus novaezelandiae	6.1	Table S4 https://conbio.onlinelibrary.wiley.com/doi/pdfdirect/10.1111/cobi.13486?casa_token=Hu_wATOqD4kAAAAA:hSI5t1udRD0pnlXeZKR0ybqP0gPcj16UQQii-4Zf5MI70VmdjCGKzk-MCZUCebJcx-_T5kfvEVNJwhI60	NA	341	204
Cyclargus thomasi	0.1	screened paper - Saarinen et al 2009, doi:10.1111/j.1752-4571.2009.00096.x	NA	70	205
Cydia pomonella	0.9	https://projects.biodiversity.be/lepidoptera/species/5163/	typically univoltine, rarely bivoltine	89	206
Cynictis penicillata	3	https://www.researchgate.net/publication/286327719_Cynictis_penicillata_The_IUCN_Red_List_of_Threatened_Species_2015	maturity at 2 Y, longevity 15 Y. generation length mentioned by IUCN red list as 3 y, which is likely underestimated	394	207
Cynomys gunnisoni	1.5	screened paper: https://doi.org/10.1002/ece3.2077	4 years according to https://www.iucnredlist.org/species/42453/115189620	489	208
Cynomys ludovicianus	4	https://www.iucnredlist.org/species/6091/115080297	4.3 years also according to appendix of https://doi.org/10.3897/natureconservation.5.5734 and transformed from days to years	490	209
Cynoscion nebulosus	5.8	https://www.fishbase.se/summary/Cynoscion-nebulosus.html	Estimated as median ln(3)/K based on 13 growth studies.	210	210
Cyprinodon nevadensis	0.4	https://explorer.natureserve.org/Taxon/ELEMENT_GLOBAL.2.106106/Cyprinodon_nevadensis	2-3 generations per year	157	211
Cyprinodon radiosus	1	https://explorer.natureserve.org/Taxon/ELEMENT_GLOBAL.2.104524/Cyprinodon_radiosus	NA	158	212
Cyprinus carpio	5.2	https://www.fishbase.de/summary/1450	NA	143	213
Daphnia galeata	1	Benzie JAH. (2005). The genus Daphnia (including Daphniopsis) (Anomopoda: Daphniidae). Leiden, The Netherlands: Backhuys Publishers.	NA	6	214
Daphnia longispina	1	Benzie JAH. (2005). The genus Daphnia (including Daphniopsis) (Anomopoda: Daphniidae). Leiden, The Netherlands: Backhuys Publishers.	NA	7	215
Daphnia magna	1	Benzie JAH. (2005). The genus Daphnia (including Daphniopsis) (Anomopoda: Daphniidae). Leiden, The Netherlands: Backhuys Publishers.	NA	8	216
Daphnia obtusa	1	Benzie JAH. (2005). The genus Daphnia (including Daphniopsis) (Anomopoda: Daphniidae). Leiden, The Netherlands: Backhuys Publishers.	NA	9	217
Daphnia pulex	1	Benzie JAH. (2005). The genus Daphnia (including Daphniopsis) (Anomopoda: Daphniidae). Leiden, The Netherlands: Backhuys Publishers.	NA	10	218
Daphnia pulicaria	1	Benzie JAH. (2005). The genus Daphnia (including Daphniopsis) (Anomopoda: Daphniidae). Leiden, The Netherlands: Backhuys Publishers.	was 0.05, but that is clonal generation length.	11	219
Daphnia tenebrosa	0.3	see comment on exact calculation	obligately asexual	12	220
Dasyurus hallucatus	1	screened paper Cardoso et al 2009, DOI 10.1007/s10592-008-9774-z	Pacifici et al GL 2.0 (Rspan-AFR(SM+Gest)	432	221
Deinacrida rugosa	2	screened paper - White et al 2017, DOI 10.1007/s10592-016-0916-4	NA	96	222
Dermochelys coriacea	16.1	screened paper Molfetti et al 2013, doi:10.1371/journal.pone.0058061	NA	509	223
Diabrotica virgifera	1	see comment on exact calculation	univoltine	14	224
Didymella rabiei	0.02	Ascochyta blight of chickpea | Grain, pulses and cereal diseases | Plant diseases | Biosecurity | Agriculture Victoria	7-10 days from infection to formation of pycnidiospores	577	393
Didymosulcus katsuwonicola	2	https://www.int-res.com/articles/dao2011/97/d097p219.pdf	Complex lifecycle with multiple hosts. Lifespan longer than sesaonal migration of primary host (1yr) - estimate 2yrs	565	225
Diplodus sargus	8.5	https://www.fishbase.se/popdyn/KeyfactsSummary_1.php?ID=1753&GenusName=Diplodus&SpeciesName=sargus&vStockCode=1949&fc=330	life-history tool of fishbase on species page	223	227
Diplotaxodon aeneus	1.5	https://www.fishbase.de/summary/52738	life-history tool of fishbase on species page	183	228
Diplotaxodon limnothrissa	1.6	https://www.fishbase.se/summary/57569	life-history tool of fishbase on species page	184	229
Diplotaxodon macrops	1.4	https://www.fishbase.se/summary/52731	life-history tool of fishbase on species page	185	230
Dipodomys heermanni	1.5	https://www.iucnredlist.org/species/42600/22227931	1.8 years according to appendix of https://doi.org/10.3897/natureconservation.5.5734	480	231
Dipodomys spectabilis	3	https://datadryad.org/stash/dataset/doi:10.5061/dryad.gd0m3	Taken from appendix of https://doi.org/10.3897/natureconservation.5.5734 and transformed from days to years	481	232
Dreissena polymorpha	5.35	Karatayev et al. 2006: https://doi.org/10.2983/0730-8000(2006)25[23:GRALOD]2.0.CO;2	Maturity at age 1, max age 5-11 (19) y, depending on site. Average max. ages presented in table 2. We took half of the averages of these values.	525	233
Drosophila buzzatii	0.083	https://doi.org/10.1111/j.1095-8312.2005.00419.x	Development time from egg to adult; but longevity of adults circa 50 days. gives average generation time of 30 days, approx	31	235
Drosophila melanogaster	0.1	doi: 10.1007/978-1-59745-365-3_3, https://doi.org/10.1017/S0016672300003232	NA	32	236
Drosophila persimilis	0.1	see comment on exact calculation	average of genus	33	237
Drosophila pseudoobscura	0.067	https://doi.org/10.1017/S0016672300003232	NA	34	238
Drosophila simulans	0.077	https://doi.org/10.1111/j.1095-8312.2005.00419.x	medium temp range selected	35	239
Duperrea pavettifolia	30	DUPERREA PAVETTIFOLIA: Rubiaceae P. De Block and E. Robbrecht Source: Curtis's Botanical Magazine , February 1998, Vol. 15, No. 1 (February 1998), pp. 42-49	3yr to first reproduction - tree	645	241
Elaphodus cephalophus	5	Leslie et al. 2013 https://watermark.silverchair.com/45-904-80.pdf	age at maturity and max age similar to Cervus nippon and Hemionus odoicoleus; generation time likely very similar. Average of Cervidae taken	371	242
Eleutheronema tetradactylum	7.6	https://www.fishbase.se/popdyn/KeyfactsSummary_2v2.php?ID=340&GenusName=Eleutheronema&SpeciesName=tetradactylum&vStockCode=354&fc=361	life-history tool of fishbase on species page	208	243
Emerita analoga	1.5	Efford, I. E. (1976) Distribution of the sand crabs in the genus Emerita (Decapoda, Hippidae). Crustaceana, 30(2), 169–183.	Emerita analoga reproduce in their first and second summers, and die in the autumn of their second year	102	244
Engraulis encrasicolus	2.6	https://www.fishbase.se/summary/66	NA	NA	NA
Engraulis japonicus	1.1	https://www.fishbase.se/summary/Engraulis-japonicus.html	NA	138	246
Engraulis mordax	2.5	https://www.fishbase.in/summary/Engraulis-mordax.html	NA	139	247
Ensis magnus	7.3	https://www.researchgate.net/publication/277151050_Distribution_population_structure_growth_and_reproduction_of_the_razor_clam_Ensis_arcuatus_Jeffreys_Solenaceae_in_coastal_waters_of_western_Ireland	Max age 20 y. Maturity reached at age 2-3. Average adult age calculated from table 2.	523	248
Ensis siliqua	11.1	https://doi.org/10.1017/S0025315400090160	Age at maturity is circa 4 years. Size is a proxy for age (data from Ensis arcuatus / magnus age-size correlation in Hernandez-Otero et al. (2014)). From size distribution age per size class was inferred, and average age >4 y (adults, ranging from 3-20 y) estimated from fig 3A and 3B in Henderson & Richardson (1994).	524	249
Epidalea calamita	4	Nöllert, A., Nöllert, C. (1992): Die Amphibien Europas. Bestimmung-Gefährdung-Schutz. Kosmos Naturführer, Kosmos Verlag GmbH, Stuttgart, pp. 382.	maxAge15	257	250
Epinephelus polyphekadion	6.1	https://www.fishbase.se/summary/Epinephelus-polyphekadion.html	Estimated as median ln(3)/K based on 2 growth studies.	218	251
Epinephelus striatus	10	https://www.fishbase.se/popdyn/KeyfactsSummary_1.php?ID=18&GenusName=Epinephelus&SpeciesName=striatus&vStockCode=26&fc=289	life-history tool of fishbase on species page	219	252
Epirrita christyi	1	screened paper Wynne et al 2003, https://doi.org/10.1046/j.0024-4066.2002.00155.x	NA	NA	NA
Epirrita dilutata	1	screened paper Wynne et al 2003, https://doi.org/10.1046/j.0024-4066.2002.00155.x	NA	66	254
Equus asinus	8.33	https://natureconservation.pensoft.net/articles.php?id=1343	Mean_congenerics	442	255
Equus caballus	4	screened paper Uzans et al 2015 http://dx.doi.org/doi:10.5061/dryad.p53t7	Not in Pacifici et al	443	256
Equus hemionus	5	https://natureconservation.pensoft.net/articles.php?id=1343	GMA	445	258
Eriocheir sinensis	2	Screened paper Herborg et al 2007 doi: 10.1111/j.1365-294X.2006.03133.x	NA	111	259
Erythrura gouldiae	1.3	https://royalsocietypublishing.org/doi/full/10.1098/rspb.2010.2672, https://www.tandfonline.com/doi/abs/10.1071/MU99022	Maturity = 3 months, Max Age <3, nesting success 0.32-0.46	311	260
Eschrichtius robustus	15.5	screened paper Alter et al 2012, doi:10.1371/journal.pone.0035039	Pacifici et al GL = 28.6 (Rspan-AFR(SM+Gest)	426	261
Esox lucius	4	screened paper Aguilar et al 2005 doi: 10.1139/F05-068	NA	160	262
Eubalaena australis	27	https://natureconservation.pensoft.net/articles.php?id=1343	GMA	420	263
Eucalyptus gracilis	70	Fensham et al 2020 https://doi.org/10.1016/j.biocon.2020.108455	Minimum generation length for eucalypt species - 70yrs	652	264
Eucalyptus incrassata	70	Fensham et al 2020 https://doi.org/10.1016/j.biocon.2020.108456	Minimum generation length for eucalypt species - 70yrs	653	265
Eucalyptus socialis	70	Fensham et al 2020 https://doi.org/10.1016/j.biocon.2020.108457	Minimum generation length for eucalypt species - 70yrs	654	266
Euglossa championi	1	Danforth et al. 2019: Solitary Bees: Biology, Evolution and Conservation	univoltine	60	268
Euparthenia bulinea	1	see comment on exact calculation	screened paper - Littorina striata - Euparthenia bulinea synonomous with Littorina striata - no life cycle data but assumed similar to Littorina keenae )above)	552	269
Euphausia lucens	0.07	https://www.sealifebase.ca/summary/Euphausia-lucens.html	Spawns at least once per month	112	270
Euphydryas gillettii	1	https://www.butterfliesandmoths.org	NA	78	271
Euphydryas maturna	1	Leraut 2016: Butterflies of Europe and neighbouring regions	NA	79	272
Euptelea pleiosperma	40	screened paper Wei and Jiang 2012, DOI 10.1007/s11258-012-0052-2	tree age >40yrs	658	273
Fagus sylvatica	60	see comment on exact calculation	Reproductive trees typically older than 60-80yrs	637	274
Falco araeus	2.9	Table S4 https://conbio.onlinelibrary.wiley.com/doi/pdfdirect/10.1111/cobi.13486?casa_token=Hu_wATOqD4kAAAAA:hSI5t1udRD0pnlXeZKR0ybqP0gPcj16UQQii-4Zf5MI70VmdjCGKzk-MCZUCebJcx-_T5kfvEVNJwhI20	NA	288	275
Falco cherrug	5.2	Table S4 https://conbio.onlinelibrary.wiley.com/doi/pdfdirect/10.1111/cobi.13486?casa_token=Hu_wATOqD4kAAAAA:hSI5t1udRD0pnlXeZKR0ybqP0gPcj16UQQii-4Zf5MI70VmdjCGKzk-MCZUCebJcx-_T5kfvEVNJwhI21	NA	289	276
Falco naumanni	3	Table S4 https://conbio.onlinelibrary.wiley.com/doi/pdfdirect/10.1111/cobi.13486?casa_token=Hu_wATOqD4kAAAAA:hSI5t1udRD0pnlXeZKR0ybqP0gPcj16UQQii-4Zf5MI70VmdjCGKzk-MCZUCebJcx-_T5kfvEVNJwhI22	NA	290	277
Falco peregrinus	5.7	Table S4 https://conbio.onlinelibrary.wiley.com/doi/pdfdirect/10.1111/cobi.13486?casa_token=Hu_wATOqD4kAAAAA:hSI5t1udRD0pnlXeZKR0ybqP0gPcj16UQQii-4Zf5MI70VmdjCGKzk-MCZUCebJcx-_T5kfvEVNJwhI23	NA	291	278
Falco sparverius	3	Table S4 https://conbio.onlinelibrary.wiley.com/doi/pdfdirect/10.1111/cobi.13486?casa_token=Hu_wATOqD4kAAAAA:hSI5t1udRD0pnlXeZKR0ybqP0gPcj16UQQii-4Zf5MI70VmdjCGKzk-MCZUCebJcx-_T5kfvEVNJwhI24	NA	292	279
Fringilla teydea	3.6	Table S4 https://conbio.onlinelibrary.wiley.com/doi/pdfdirect/10.1111/cobi.13486?casa_token=Hu_wATOqD4kAAAAA:hSI5t1udRD0pnlXeZKR0ybqP0gPcj16UQQii-4Zf5MI70VmdjCGKzk-MCZUCebJcx-_T5kfvEVNJwhI40	NA	312	280
Fucus serratus	1.5	screened paper Coyer et al 2008, doi:10.1098/rsbl.2008.0403	NA	571	281
Fulica alai	4	Table S4 https://conbio.onlinelibrary.wiley.com/doi/pdfdirect/10.1111/cobi.13486?casa_token=Hu_wATOqD4kAAAAA:hSI5t1udRD0pnlXeZKR0ybqP0gPcj16UQQii-4Zf5MI70VmdjCGKzk-MCZUCebJcx-_T5kfvEVNJwhI29	NA	299	282
Gadus chalcogrammus	4.1	https://www.fishbase.de/summary/318	NA	161	283
Gadus morhua	5.26	screened papers Thirkildsen et al 2010 doi:10.1139/F10-084, Poulsen et al 2006 doi: 10.1111/j.1365-294X.2005.02777.x	Average from - 4.17 Poulsen et al 2006, 6.35 Therkildsen et al	162	284
Galba truncatula	1.5	https://en.wikipedia.org/wiki/Galba_truncatula	Usually 2 generations per year and live up to 2 years	543	285
Gallinula galeata	2.6	Table S4 https://conbio.onlinelibrary.wiley.com/doi/pdfdirect/10.1111/cobi.13486?casa_token=Hu_wATOqD4kAAAAA:hSI5t1udRD0pnlXeZKR0ybqP0gPcj16UQQii-4Zf5MI70VmdjCGKzk-MCZUCebJcx-_T5kfvEVNJwhI30	NA	300	286
Gallus gallus	5.3	Table S4 https://conbio.onlinelibrary.wiley.com/doi/pdfdirect/10.1111/cobi.13486?casa_token=Hu_wATOqD4kAAAAA:hSI5t1udRD0pnlXeZKR0ybqP0gPcj16UQQii-4Zf5MI70VmdjCGKzk-MCZUCebJcx-_T5kfvEVNJwhI25	NA	293	287
Gammarus fasciatus	0.4	https://animaldiversity.org/accounts/Gammarus_fasciatus/	three months on average development time, but limited from april to november, hence two to three generations per year	98	288
Gasterosteus aculeatus	2.4	screened paper DeFaveri and Merila 2015, e0123891. doi:10.1371/	NA	167	289
Gemma gemma	2	http://www.iucngisd.org/gisd/species.php?sc=1146	max age 4, typical life span 2 years	533	290
Gentianella aspera	2	screened paper Stadler et al 2010, DOI 10.1007/s00606-010-0274-5	biennial	644	291
Genypterus capensis	10.8	https://www.fishbase.se/summary/Genypterus-capensis	life-history tool of fishbase on species page	171	292
Gibberella zeae	1	Gibberella zeae - Wikipedia	asexual structures overwinter then infect host starting sexual cycle	583	293
Gibbula umbilicalis	1	https://www.researchgate.net/publication/281155039_Population_ecology_of_Gibbula_umbilicaris_and_Gibbula_ardens_Gastropoda_Trochidae_in_a_Posidonia_oceanica_seagrass_bed	Lifespan generally of 1yr	556	294
Gila nigra	3.6	Griffith, J.S. and T.R. Tiersch. 1989. Ecology of fishes in Redfield Canyon, Arizona, with emphasis on Gila robusta intermedia. Southwestern Naturalist 34:131-134; https://www.biologicaldiversity.org/species/fish/headwater_chub/natural_history.html	Table 2 provides crude age distribution for Gila robusta, from which G. nigra was split later on. Average age at maturity is 3.5, and with survival rates of 40% per year and a max lifespan of 9 years this gives an average age of adults of 3.6	144	295
Glossina fuscipes	0.1	https://doi.org/10.1017/S0007485300048331	average longevity of females, assuming permanent presence year round	37	296
Gorilla beringei	22	screened paper: https://doi.org/10.1038/s41598-018-24497-7, study period 110 years; 4-5 generations	20 years according to https://www.iucnredlist.org/species/39994/115576640	456	297
Gorilla gorilla	22	screened paper: https://doi.org/10.1371/journal.pone.0008375	22 years also according to https://www.iucnredlist.org/species/9404/136250858	457	298
Grevillea macleayana	30	screened paper Roberts et al 2014, doi:10.1038/hdy.2013.119	seed bank longevity >30yrs	656	299
Grus leucogeranus	4.2	https://www.cambridge.org/core/journals/oryx/article/lily-of-birds-the-success-story-of-the-siberian-white-crane/2956AC6E27B88C174D2CA8A713D36774, https://animalia.bio/siberian-crane	Maturity=3y, MaxAge=15-30y, survivorship = 0.1	298	300
Gulo gulo	7	https://www.iucnredlist.org/species/9561/45198537	NA	395	301
Gulosus aristotelis	9.3	Table S4 https://conbio.onlinelibrary.wiley.com/doi/pdfdirect/10.1111/cobi.13486?casa_token=Hu_wATOqD4kAAAAA:hSI5t1udRD0pnlXeZKR0ybqP0gPcj16UQQii-4Zf5MI70VmdjCGKzk-MCZUCebJcx-_T5kfvEVNJwhI67	NA	348	302
Gunnera tinctoria	1	see comment on exact calculation	annual	646	303
Gymnocephalus cernua	1.5	screened paper Stepien 2018, DOI: 10.1002/nafm.10176	NA	204	304
Gyps bengalensis	11.2	Table S4 https://conbio.onlinelibrary.wiley.com/doi/pdfdirect/10.1111/cobi.13486?casa_token=Hu_wATOqD4kAAAAA:hSI5t1udRD0pnlXeZKR0ybqP0gPcj16UQQii-4Zf5MI70VmdjCGKzk-MCZUCebJcx-_T5kfvEVNJwhI7	NA	275	305
Halichoerus grypus	12	screened paper Cammen et al 2018, https://doi.org/10.1007/s10592-017-1032-9	Pacifici et al GL = 14 (GMA)	408	306
Haliotis midae	20	https://www.sanbi.org/animal-of-the-week/south-african-abalone/	Reproductive after 7 years - live to 30years - estimate 20years - (IUCN z=0.4)	547	307
Harmonia axyridis	0.4	Screened paper Facon et al 2011 DOI 10.1016/j.cub.2011.01.068	NA	15	308
Harpia harpyja	10.5	Table S4 https://conbio.onlinelibrary.wiley.com/doi/pdfdirect/10.1111/cobi.13486?casa_token=Hu_wATOqD4kAAAAA:hSI5t1udRD0pnlXeZKR0ybqP0gPcj16UQQii-4Zf5MI70VmdjCGKzk-MCZUCebJcx-_T5kfvEVNJwhI8	NA	276	309
Hediste diversicolor	2	Bartels-Hardege, H. D.; Zeeck, E. (1990). Reproductive behaviour of Nereis diversicolor (Annelida: Polychaeta). Marine Biology. 106 (3): 409–412. doi:10.1007/BF01344320.	1 to 3 years depending on latitude	2	310
Helicoverpa zea	0.1	see comment on exact calculation	4 to 5 generations per year	74	311
Heliothis virescens	0.5	https://www.butterfliesandmoths.org/species/Heliothis-virescens	NA	75	312
Hesperoedura reticulata	5.1	https://www.iucnredlist.org/species/102674645/102674756	reproductive age starts at 3.5, longevity up to 9 y. assuming a survival rate of 70% per y.	503	313
Heterodera schachtii	0.08	https://nematode.unl.edu/hetschach.htm	life cycle completed in 30 days	561	314
Hippocampus guttulatus	1.9	https://www.fishbase.de/summary/Hippocampus-guttulatus.html	NA	254	315
Hordeum vulgare	1	see comment on exact calculation	annual	597	316
Hypomesus transpacificus	1	screened paper Fisch et al 2011, DOI 10.1007/s10592-011-0240-y	NA	172	320
Hyposoter horticola	1	Couchoux et al. 2015 https://www.researchgate.net/profile/Saskya-Van-Nouhuys/publication/279195435_Behavioural_and_genetic_approaches_to_evaluate_the_effectiveness_of_deterrent_marking_by_a_parasitoid_wasp/links/5c68998ba6fdcc404eb5beb4/Behavioural-and-genetic-approaches-to-evaluate-the-effectiveness-of-deterrent-marking-by-a-parasitoid-wasp.pdf	univoltine	62	321
Illex argentinus	1	screened paper Adcock et al 1999, https://oceanrep.geomar.de/id/eprint/52972/1/3714.pdf	NA	536	322
Ischnura elegans	1	http://online-field-guide.com/Ischnuraelegans.htm; Boudot & Kalkman 2015: Atlas of the European dragonflies and damselflies	1 or 2 years, depending on latitude. N of 55° 2 years	92	323
Isoodon auratus	1.9	https://natureconservation.pensoft.net/articles.php?id=1343	Mean_congenerics_same_body_mass	440	324
Juglans regia	95	screened paper Pollegioni et al 2017, DOI:10.1371/journal.pone.0172541	NA	642	325
Kajikia audax	2.5	https://www.fishbase.se/summary/Kajikia-audax	Estimated as median ln(3)/K based on 13 growth studies.	197	326
Lagenorhynchus acutus	12.7	https://natureconservation.pensoft.net/articles.php?id=1343	Rspan-AFR(SM+Gest)	423	327
Lagopus lagopus	2.3	Table S4 https://conbio.onlinelibrary.wiley.com/doi/pdfdirect/10.1111/cobi.13486?casa_token=Hu_wATOqD4kAAAAA:hSI5t1udRD0pnlXeZKR0ybqP0gPcj16UQQii-4Zf5MI70VmdjCGKzk-MCZUCebJcx-_T5kfvEVNJwhI26	NA	294	328
Lama guanicoe	3.5	screened papers Casey et al 2018, doi.org/10.1038/s41437-018-0120-z; Sarno et al 2015, DOI 10.1007/s10592-015-0730-4	average for screened papers	365	329
Lanius ludovicianus	2.7	Table S4 https://conbio.onlinelibrary.wiley.com/doi/pdfdirect/10.1111/cobi.13486?casa_token=Hu_wATOqD4kAAAAA:hSI5t1udRD0pnlXeZKR0ybqP0gPcj16UQQii-4Zf5MI70VmdjCGKzk-MCZUCebJcx-_T5kfvEVNJwhI43	NA	315	330
Lasiurus borealis	1	screened paper Korstian et al. 2015, DOI:10.1093/jmammal/gyv101	Pacifici et al GL 5.6 (Mean_family_same_body_mass)	431	331
Lasthenia conjugens	1	see comment on exact calculation	annual	613	332
Lathyrus sylvestris	53.1	Thompson K, Bakker J & Bekker R. (1996). The Soil Seed Banks of North West Europe: Methodology, Density and Longevity. Cambridge, UK: Cambridge University Press. https://doi.org/10.1038/s41467-021-21977-9 | www.nature.com/naturecommunications	perennial plant (with tuber) and persistent seed banks. Generation interval likely >>2y. Value from L.vernus - similar ecology	629	333
Lecithochirium fusiforme	0.8	More_than_meets_the_eye_detecting_crypti20160503-17512-107z9lq-with-cover-page-v2.pdf (d1wqtxts1xzle7.cloudfront.net)	adult lifespan in host - conger eels - a few months - but juveniles up to 12-15 months in other hosts	566	334
Leontopithecus rosalia	6.5	screened paper: https://doi.org/10.1007/s10592-017-0948-4	7 years according to https://www.iucnredlist.org/species/11506/192327291	449	335
Leopardus pardalis	6	https://animaldiversity.org/accounts/Leopardus_pardalis/ and https://www.iucnredlist.org/species/11511/50654216	based on estimated generation length in sister species L wiedii	388	336
Lepadogaster lepadogaster	3.9	https://www.fishbase.se/summary/643	life-history tool of fishbase on species page	168	337
Lepidochelys olivacea	13	screened paper Plot et al 2012, doi: 10.1111/j.1365-2656.2011.01915.x	NA	508	338
Lepilemur edwardsi	7	https://www.iucnredlist.org/species/11617/115566145	4.5 years according to appendix of https://doi.org/10.3897/natureconservation.5.573	462	339
Leptodactylus fallax	4.8	https://www.darwininitiative.org.uk/documents/DAR10010/2625/10-010%20FR%20Ann%207%20Mountain%20Chicken%20Monitoring%20Manual%20-%20FINAL.pdf	biased survivorship from predation studyb 0.27 minAdul=3y, Lifespan=12, GL=(12-3)*0.2+3	259	340
Leptosphaeria maculans	0.3	https://hal.inrae.fr/hal-02622715/document	two to three generations per year	578	341
Leuciscus leuciscus	4.3	https://www.fishbase.se/Summary/SpeciesSummary.php?ID=4662&AT=Vandoise	Life history tool of fishbase on species page	145	342
Leuresthes tenuis	3.3	https://www.fishbase.se/summary/Leuresthes-tenuis.html	NA	125	343
Lichenostomus melanops	4.9	Table S4 https://conbio.onlinelibrary.wiley.com/doi/pdfdirect/10.1111/cobi.13486?casa_token=Hu_wATOqD4kAAAAA:hSI5t1udRD0pnlXeZKR0ybqP0gPcj16UQQii-4Zf5MI70VmdjCGKzk-MCZUCebJcx-_T5kfvEVNJwhI45	NA	317	344
Linepithema humile	0.33	Screened paper Inoue et al 2015, doi: 10.1002/ece3.1681	NA	61	345
Littorina keenae	1	screened paper Lee and Boulding 2007, doi: 10.1111/j.1365-294X.2007.03364.x	NA	549	346
Loxodonta africana	17.4	screened paper: https://doi.org/10.1111/j.1365-294X.2008.03871.x, Reference paper used a generation time of 17.4 years: "The generation time for the Samburu elephant population has not been estimated; therefore we used the generation time of 17.4 years from the Amboseli elephant population in southern Kenya (Moss 2001), a nearby population with similar ecology and social structure,"	25 years according to https://www.iucnredlist.org/species/181008073/204401095	463	347
Loxops coccineus	3.6	Table S4 https://conbio.onlinelibrary.wiley.com/doi/pdfdirect/10.1111/cobi.13486?casa_token=Hu_wATOqD4kAAAAA:hSI5t1udRD0pnlXeZKR0ybqP0gPcj16UQQii-4Zf5MI70VmdjCGKzk-MCZUCebJcx-_T5kfvEVNJwhI41	NA	313	348
Lutra lutra	3.3	screened paper Tison et al 2015, DOI 10.1007/s10592-014-0664-2	NA	396	349
Lutzomyia longipalpis	0.21	Killick-Kendrick R, Leaney AJ, Ready PD. 1977. The establishment, maintenance and productivity of a laboratory colony of Lutzomyia longipalpis (Diptera: Psychodidae). Journal of Medical Entomology 13: 429-440. https://entnemdept.ufl.edu/creatures/misc/flies/Lutzomyia_longipalpis.htm	NA	39	350
Lutzomyia pseudolongipalpis	0.15	https://www.researchgate.net/publication/11597175_ILutzomyia_pseudolongipalpis_The_First_New_Species_Within_the_longipalpis_Diptera_Psychodidae_Phlebotominae_Complex_from_La_Rinconada_Curarigua_Lara_State_Venezuela	NA	40	351
Lycaena helle	1	Leraut 2016: Butterflies of Europe and neighbouring regions	univoltine	71	352
Lycaon pictus	3	Chavez et al. 2019 https://www.nature.com/articles/s41598-019-44772-5	NA	382	353
Lynx lynx	4	screened paper Sindicic et al 2013, DOI 10.1007/s10592-013-0491-x	NA	389	354
Lynx pardinus	5	screened paper Casas-Marc et al. 2017, doi:10.1093/molbev/msx222	NA	390	355
Lynx rufus	3.35	https://cdnsciencepub.com/doi/abs/10.1139/z83-229?journalCode=cjz	calculated from age structure and survival rates	391	356
Lyrurus tetrix	3.4	Table S4 https://conbio.onlinelibrary.wiley.com/doi/pdfdirect/10.1111/cobi.13486?casa_token=Hu_wATOqD4kAAAAA:hSI5t1udRD0pnlXeZKR0ybqP0gPcj16UQQii-4Zf5MI70VmdjCGKzk-MCZUCebJcx-_T5kfvEVNJwhI27	NA	295	357
Lysandra bellargus	0.5	Leraut 2016: Butterflies of Europe and neighbouring regions	bivoltine	72	358
Macaca mulatta	11	https://dx.doi.org/10.1101%2Fgr.204255.116	Generation time is set at 11 yr based on the field data that indicate rhesus macaques begin reproduction ∼6 yr of age and can breed until their late teens, resulting in age at median birth of ∼11 yr; 13.9 years according to appendix of https://doi.org/10.3897/natureconservation.5.573	452	359
Macquaria australasica	3.7	https://www.fishbase.de/popdyn/KeyfactsSummary_3.php?ID=10566&GenusName=Macquaria&SpeciesName=australasica&vStockCode=10889&fc=288&var_tm=3	life-history tool of fishbase on species page	201	360
Macroderma gigas	8	https://www.iucnredlist.org/species/12590/22027714#habitat-ecology	Pacifici et al gives mean for family of 5.4 years. Chose to report IUCN GL	429	361
Macrosiphoniella tanacetaria	1	https://www.commanster.eu/Commanster/Insects/Bugs/SuBugs/Macrosiphoniella.tanacetaria.html	NA	49	362
Magallana gigas	2	screened paper Sun and Hedgecock 2017, doi: 10.3354/meps12009	NA	529	363
Malacosoma californicum	1	screened paper Franklin et al 2014, doi:10.1371/journal.pone.0096679	NA	67	364
Martes americana	4.2	https://www.fs.fed.us/psw/publications/zielinski/zielinski5.PDF	Maturity at 1.5-2 Y, longevity 12-17 Y. generation length calculated from sex-specific survival rates.	397	365
Martes martes	3	screened paper Pertoldi et al 2008, doi.org/10.1111/j.1095-8312.2007.00892.x	NA	398	366
Maylandia benetos	1	screened paper Husemann et al 2015, doi: 10.1111/mec.13205	NA	186	367
Maylandia zebra	1	screened paper Husemann et al 2015, doi: 10.1111/mec.13206	NA	187	368
Meda fulgida	1.5	Willard et al. 1970 https://www.jstor.org/stable/pdf/1441970.pdf	2 age groups, maturation at age 1, max life span 2 y.	146	369
Medicago truncatula	1	see comment on exact calculation	annual plant with seed banks, so 1 y is lowest boundary	630	370
Meganyctiphanes norvegica	1	screened paper Papetti et al 2005, Marine Ecology Progress Series (2005) 289, 225 -235	NA	113	371
Melampsora laricis-populina	1	Home - Melampsora larici-populina v1.0 (doe.gov)	rust overwinters as teliospores - annual life-cycle	585	372
Meles meles	6.8	https://www.zobodat.at/pdf/WM_14_0107-0112.pdf	generation interval calculated from average age in fig 4	399	373
Melita plumulosa	0.7	Smith EH, Whitman RC. 1992. Field Guide to Structural Pests. National Pest Management Association. Dunn Loring, VA.	average of family. Many species have 2 or more generations per year, some deepwater species have just 1.	100	374
Mellicta ambigua	1	https://lepidoptera.eu/species/18323	NA	81	376
Melospiza melodia	2.6	Table S4 https://conbio.onlinelibrary.wiley.com/doi/pdfdirect/10.1111/cobi.13486?casa_token=Hu_wATOqD4kAAAAA:hSI5t1udRD0pnlXeZKR0ybqP0gPcj16UQQii-4Zf5MI70VmdjCGKzk-MCZUCebJcx-_T5kfvEVNJwhI40	NA	310	377
Menidia conchorum	1	https://myfwc.com/media/1975/key-silverside-bsr.pdf	NA	126	378
Merluccius capensis	9.2	https://www.fishbase.de/summary/Merluccius-capensis.html	NA	164	379
Merluccius merluccius	9	https://www.fishbase.se/summary/Merluccius-merluccius.html	NA	165	380
Microtus arvalis	0.38	https://genomics.senescence.info/species/entry.php?species=Microtus_arvalis	calculated generation interval on the basis of maturity and survival rates per cycle.	468	382
Microtus montanus	1	https://www.iucnredlist.org/species/42630/22346732	1 year according to appendix of https://doi.org/10.3897/natureconservation.5.5734 and transformed from days to year	469	383
Mirounga angustirostris	8.7	https://natureconservation.pensoft.net/articles.php?id=1343	Rspan-AFB	409	384
Monilinia vaccinii-corymbosi	1	Monilinia vaccinii-corymbosi Apothecial Development Associated With Mulch Depth and Timing of Application | Plant Disease (apsnet.org)	develop sexual fruiting structures each year - annual	580	387
Morone saxatilis	5.25	screened paper Anderson et al 2014, DOI: 10.1080/02755947.2014.902409	fishbase GL = 4.7, based on life-history tool of fishbase on species page	199	388
Mugil cephalus	4.8	https://www.fishbase.se/summary/Mugil-cephalus.html	NA	170	389
Musca domestica	0.083	Krafsur ES, Black IV WC, Church CJ, Barnes DA. 1985. Age structure and reproductive biology of a natural house fly (Diptera: Muscidae) population. Environmental Entomology 14: 159-164. https://entnemdept.ufl.edu/creatures/urban/flies/house_fly.htm	NA	38	390
Mustela putorius	2	screened paper Costa et al 2013, doi: 10.1111/mec.12456	NA	400	391
Mycosphaerella graminicola	0.06	https://doi.org/10.1046/j.1464-6722.2002.00100.x	14-21 days from infection to formation of pycnidiospores	576	392
Myodes glareolus	1	https://www.iucnredlist.org/species/4973/197520967	1.6 years according to appendix of https://doi.org/10.3897/natureconservation.5.5734 and transformed from days to year	470	394
Mytilus galloprovincialis	2	Okaniwa et al. 2010 https://www.jstage.jst.go.jp/article/pbr/5/Supplement/5_Supplement_214/_article	max life span 3-4 years, age at maturity 1 Y. Average generation length 2 y (" on the Adriatic Sea coast of Italy, the population of M. galloprovincialis consists mainly of 2-year-olds, with rare examples of mussels aged 3 years or older)	527	395
Myzus persicae	1	https://www.cabi.org/isc/datasheet/35642	1 sexual generation per year	50	396
Nannoperca australis	1	screened paper Cole et al 2016, DOI 10.1007/s10592-016-0868-8	fishbase GL = 2.1, based on life-history tool of fishbase on species page	202	397
Negaprion acutidens	13.3	https://www.fishbase.se/popdyn/KeyfactsSummary_2v2.php?ID=896&GenusName=Negaprion&SpeciesName=acutidens&vStockCode=912&fc=11	Maturity=12-15y, Max age captive=25y; fishbase life history tool: 13.3 y, which is likely an underestimation	350	399
Negaprion brevirostris	16.5	https://www.iucnredlist.org/species/39380/2915472, https://animaldiversity.org/accounts/Negaprion_brevirostris/	Maturity = 6-7y, Max Age=30y	351	400
Neogobius melanostomus	3.1	https://www.fishbase.se/summary/12019	life-history tool of fishbase on species page	193	401
Neolitsea sericea	20	Ya-Nan Cao et al (2018) Molecular Phylogenetics and Evolution126,162-172	estimated generation length to be 10 -30yrs	649	402
Neophocaena asiaeorientalis	10	screened paper Chen et al 2017, DOI:10.1038/s41598-017-14812-z	Pacifici et al GL = 16.7 (GMA)	427	403
Neotoma fuscipes	2	https://www.iucnredlist.org/species/14587/22371665	2.4 years according to appendix of https://doi.org/10.3897/natureconservation.5.5734 and transformed from days to year	471	404
Neovison vison	1.6	https://www.adfg.alaska.gov/static/home/library/pdfs/wildlife/propubs/03_whitman_age_structure_differences_american_mink_pop_varying_harvest_regimes.pdf	Generation length calculated from fig 1, from nonharvested population	401	405
Nephtys hombergii	2	screened paper Vasileiadou et al, DOI:10.1038/s41598-017-14812-z	NA	1	406
Nestor notabilis	7.9	Table S4 https://conbio.onlinelibrary.wiley.com/doi/pdfdirect/10.1111/cobi.13486?casa_token=Hu_wATOqD4kAAAAA:hSI5t1udRD0pnlXeZKR0ybqP0gPcj16UQQii-4Zf5MI70VmdjCGKzk-MCZUCebJcx-_T5kfvEVNJwhI61	NA	342	411
Nicotiana tabacum	1	see comment on exact calculation	annual	666	412
Noccaea caerulescens	2	see comment on exact calculation	biennial	620	413
Nomascus hainanus	15	screened paper: https://doi.org/10.1111/mec.13716	15 years also according to https://www.iucnredlist.org/species/41643/17969392	459	414
Notropis anogenus	2	https://www.canada.ca/en/environment-climate-change/services/species-risk-public-registry/cosewic-assessments-status-reports/pugnose-shiner-2013.html	NA	147	415
Ochlerotatus albifasciatus	0.11	https://www.scielo.br/j/mioc/a/7YGVT6rfpMGmFqrmrxTXSdz/?lang=en	NA	30	416
Octopus maya	1	https://www.scielo.sa.cr/scielo.php?script=sci_arttext&pid=S0034-77442000000200005	intra-annual cohorts, life span 1 to 1.5 y	535	417
Odobenus rosmarus	15.15	https://natureconservation.pensoft.net/articles.php?id=1343	Rspan-AFB	402	418
Odocoileus hemionus	5	https://animaldiversity.org/accounts/Odocoileus_hemionus/	age at maturity and max age similar to other deer species; generation time likely very similar. Average of Cervidae taken	372	419
Odocoileus virginianus	4.8	Del Giudice et al. 2007 10.1644/06-MAMM-A-164R.1	age structure and pyramid available, average adult age extracted from Fig 2	373	420
Odontesthes bonariensis	2	https://www.fishbase.de/summary/Odontesthes-bonariensis.html	NA	127	421
Oedaleus decorus	1	http://www.pyrgus.de/Oedaleus_decorus_en.html	univoltine	95	422
Oenocarpus bataua	30	screened paper Browne et al. 2015, doi:10.1038/hdy.2015.35;	palm tree - adults in study at least 30yrs but lives to at least 120-40yrs	609	423
Olea europaea	102	screened paper Besnard et al 2014, doi:10.1111/eva.12110	NA	648	424
Oligoryzomys longicaudatus	0.5	screened paper: https://doi.org/10.1111/jzo.12238	1-2 years according to https://www.iucnredlist.org/species/15250/115126914	472	425
Oncorhynchus gorbuscha	2	screened paper Kovach et al 2013, doi:10.1111/eva.12066	fishbase GL = 2.8	235	426
Oncorhynchus kisutch	4.5	https://www.fishbase.se/popdyn/KeyfactsSummary_3.php?ID=245&GenusName=Oncorhynchus&SpeciesName=kisutch&vStockCode=259&fc=76&var_tm=3	life-history tool of fishbase on species page	236	427
Oncorhynchus masou	1	screened paper Kitanishi et al 2017, DOI: 10.1111/fwb.12978	fishbase GL = 5.7	237	428
Oncorhynchus mykiss	4	For screened papers see Supporting Data 3	Calculation based on an average for the screened papers	238	429
Oncorhynchus nerka	5	screened paper Fillatre et al. 2003, doi: 10.1046/j.1365-294X.2003.01869.x	NA	239	430
Oncorhynchus tshawytscha	4.2	For screened papers see Supporting Data 3	Calculation based on an average for the screened papers	240	431
Opisthorchis viverrini	25	Opisthorchis viverrini - Wikipedia	liver fluke - requires three different hosts to complete lifecycle - estimated lifespan > 25yrs	567	433
Orcinus orca	26	see comment on exact calculation	Pacifici et al GL = 25.7 (GMA)	424	434
Oreamnos americanus	8	Ortego et al. - 2011 - Temporal dynamics of genetic variability in a moun.pdf	NA	359	435
Orthetrum coerulescens	1	see comment on exact calculation	univoltine	94	436
Oryctolagus cuniculus	4.15	https://natureconservation.pensoft.net/articles.php?id=1343	Rspan-AFB	439	437
Oryza glaberrima	1	see comment on exact calculation	annual	598	438
Oryza rufipogon	3	see comment on exact calculation	annual, biennial or perennial - brown rice - estimate 3yrs	599	439
Oryza sativa	1	see comment on exact calculation	annual	600	440
Osmerus eperlanus	6.4	https://www.fishbase.se/summary/osmerus-eperlanus.html	life-history tool of fishbase on species page	173	441
Ovis aries	2.5	screened papers Kaeffer et al 2007, doi:10.1098/rspb.2006.3743; Zhao et al 2014, http://dx.doi.org/10.1016/j.livsci.2014.10.015	average for estimates from two screened papers	360	442
Ovis canadensis	6	Epps et al. - 2018, DOI: 10.1111/mec.14586	NA	361	443
Oxyura leucocephala	4.6	Table S4 https://conbio.onlinelibrary.wiley.com/doi/pdfdirect/10.1111/cobi.13486?casa_token=Hu_wATOqD4kAAAAA:hSI5t1udRD0pnlXeZKR0ybqP0gPcj16UQQii-4Zf5MI70VmdjCGKzk-MCZUCebJcx-_T5kfvEVNJwhI14	NA	282	444
Pagrus auratus	12.2	screened paper Hauser et al 2002, www.pnas.orgcgidoi10.1073pnas.172242899	fishbase GL = 13	224	445
Panthera pardus	3	screened paper Sugimoto et al, DOI 10.1007/s10592-013-0558-8	NA	392	447
Pantholops hodgsonii	5.7	https://animaldiversity.org/accounts/Pantholops_hodgsonii/; https://academic.oup.com/mspecies/article/doi/10.1644/817.1/2600861; https://press.uchicago.edu/ucp/books/book/chicago/W/bo3646086.html	Maturity: 1.5- 2.5 y for females, 3.5 y for males, max age in the wild >10 y, but very few individuals in the wild are "old". Tables 3.8 and 3.9 from Schaller 1998 (expected number) suggest that juvenile survival is 0.5, whereas adult survival per year is circa 0.9 for males and 0.8 for females. Using these numbers, we get an average age of adults (>3 y for males, >2y for females) of 5.7 y	362	448
Panulirus cygnus	30	https://animaldiversity.org/accounts/Panulirus_cygnus/	6 -7 years to adulthood; Average age in the wild: 30 y	104	449
Paracentrotus lividus	4	https://www.sciencedirect.com/science/article/abs/pii/0022098175900210	longevity in the wild 8-12 y. Age at maturity 2 y. age distribution in paper used to calculate average adult age in three sampling sites	521	450
Parachondrostoma toxostoma	3	Paz-Vinaz et al. 2013. https://onlinelibrary.wiley.com/doi/10.1002/ece3.645	NA	148	451
Paraleucilla magna	1	screened paper Guardiola and Frotscher 2012, DOI 10.1007/s10750-011-0948-1	NA	568	452
Paralithodes camtschaticus	5	screened paper Grant and Cheng 2012, doi:10.1111/j.1752-4571.2012.00260.x	NA	103	453
Parnassius apollo	1	Leraut 2016: Butterflies of Europe and neighbouring regions	univoltine	83	454
Parnassius mnemosyne	1	see comment on exact calculation	univoltine	84	455
Parnassius smintheus	1	https://www.butterfliesandmoths.org/species/Parnassius-smintheus	univoltine	85	456
Passer domesticus	3.7	Table S4 https://conbio.onlinelibrary.wiley.com/doi/pdfdirect/10.1111/cobi.13486?casa_token=Hu_wATOqD4kAAAAA:hSI5t1udRD0pnlXeZKR0ybqP0gPcj16UQQii-4Zf5MI70VmdjCGKzk-MCZUCebJcx-_T5kfvEVNJwhI48	NA	325	457
Pecten maximus	7.2	https://www.marlin.ac.uk/species/detail/1398	maturity at 2-5 y, life span 11-20 y. Mortality 10-15% per year. Calculated average for mortality rate 12.5% per year and life span of 15 y.	530	458
Pelagia noctiluca	0.56	doi:10.1093/plankt/fbz013	first reproduction at 140 days, Longevity max 275 days	518	459
Pelecanus occidentalis	10	Table S4 https://conbio.onlinelibrary.wiley.com/doi/pdfdirect/10.1111/cobi.13486?casa_token=Hu_wATOqD4kAAAAA:hSI5t1udRD0pnlXeZKR0ybqP0gPcj16UQQii-4Zf5MI70VmdjCGKzk-MCZUCebJcx-_T5kfvEVNJwhI54	NA	333	460
Pelodytes punctatus	3.9	https://doi.org/10.1080/00222930310001618859	Life table with age structure: average for males 2.8, for females 5.0	260	461
Penaeus chinensis	1	http://www.ecowin.org/pdf/documents/Penaeus%20korea.pdf	NA	106	462
Penaeus esculentus	1	see comment on exact calculation	average of genus	107	463
Penaeus monodon	1	see comment on exact calculation	average of genus	108	464
Penaeus notialis	1	see comment on exact calculation	average of genus	109	465
Perameles nasuta	1.9	https://natureconservation.pensoft.net/articles.php?id=1343	Rspan-AFB	441	466
Perca flavescens	3.4	https://www.fishbase.se/summary/359	Estimated as median ln(3)/K based on 31 growth studies.	205	467
Perca fluviatilis	5.7	https://www.fishbase.se/summary/Perca-fluviatilis.html	Estimated as median ln(3)/K based on 39 growth studies.	206	468
Perognathus longimembris	2.5	https://www.iucnredlist.org/species/16636/115135230	2.7 years according to appendix of https://doi.org/10.3897/natureconservation.5.5734 and transformed from days to years	482	469
Peromyscus maniculatus	2.5	https://www.iucnredlist.org/species/16672/22360898	2.6 years also according to appendix of https://doi.org/10.3897/natureconservation.5.5734 and transformed from days to year	473	470
Peromyscus melanophrys	1.5	screened paper: https://doi.org/10.1007/s10592-016-0907-5	1-2 years according to https://www.iucnredlist.org/species/16677/115136842	474	471
Peromyscus polionotus	0.6	screened paper: https://doi.org/10.1007/s10592-015-0710-8	"The period spanning 2010–mid 2012 represents approximately 4–5 generations assuming a conservative time to first reproduction of 160 days (Lacy et al. 1996)."; but: 1-2 years according to https://www.iucnredlist.org/species/42654/115199876	475	472
Perophora japonica	1	http://plymsea.ac.uk/id/eprint/9076/1/MBA%20NNS%20Guide%202020%20%2829%20MB%29.pdf https://invasions.si.edu/nemesis/species_summary/206908	Dies back in winter, produces larvae and yellow buds (clonally) in summer and autumn.Max age of ramet = 6 months	268	473
Persoonia mollis	106.9	https://doi.org/10.1038/s41467-021-21977-9 | www.nature.com/naturecommunications	NA	657	474
Petrogale penicillata	5.4	https://natureconservation.pensoft.net/articles.php?id=1343	Rspan-AFR(SM+Gest)	436	475
Petroica australis	3.8	Table S4 https://conbio.onlinelibrary.wiley.com/doi/pdfdirect/10.1111/cobi.13486?casa_token=Hu_wATOqD4kAAAAA:hSI5t1udRD0pnlXeZKR0ybqP0gPcj16UQQii-4Zf5MI70VmdjCGKzk-MCZUCebJcx-_T5kfvEVNJwhI49	NA	326	476
Petroica longipes	3.8	Table S4 https://conbio.onlinelibrary.wiley.com/doi/pdfdirect/10.1111/cobi.13486?casa_token=Hu_wATOqD4kAAAAA:hSI5t1udRD0pnlXeZKR0ybqP0gPcj16UQQii-4Zf5MI70VmdjCGKzk-MCZUCebJcx-_T5kfvEVNJwhI50	NA	327	477
Petromyzon marinus	7.5	https://link.springer.com/article/10.1007/s11160-016-9440-3; https://helcom.fi/media/red%20list%20species%20information%20sheet/HELCOM-Red-List-Petromyzon-marinus.pdf	Maturity=1y, MaxAge=10; semelparous	349	478
Phacelia dubia	1	see comment on exact calculation	annual	615	479
Phalacronotus bleekeri	6.2	https://www.fishbase.de/popdyn/KeyfactsSummary_2v2.php?ID=14499&GenusName=Phalacronotus&SpeciesName=bleekeri&vStockCode=14271&fc=132	life-history tool of fishbase on species page	253	480
Phaseolus lunatus	1	see comment on exact calculation	annual plant with seed banks, so 1 y is lowest boundary	631	481
Phaseolus vulgaris	1	see comment on exact calculation	annual	632	482
Philesturnus carunculatus	4	Table S4 https://conbio.onlinelibrary.wiley.com/doi/pdfdirect/10.1111/cobi.13486?casa_token=Hu_wATOqD4kAAAAA:hSI5t1udRD0pnlXeZKR0ybqP0gPcj16UQQii-4Zf5MI70VmdjCGKzk-MCZUCebJcx-_T5kfvEVNJwhI34	NA	304	484
Philesturnus rufusater	4	Table S4 https://conbio.onlinelibrary.wiley.com/doi/pdfdirect/10.1111/cobi.13486?casa_token=Hu_wATOqD4kAAAAA:hSI5t1udRD0pnlXeZKR0ybqP0gPcj16UQQii-4Zf5MI70VmdjCGKzk-MCZUCebJcx-_T5kfvEVNJwhI35	NA	305	485
Phoca vitulina	14.8	https://natureconservation.pensoft.net/articles.php?id=1343	Rspan-AFB	411	486
Phocarctos hookeri	10	see comment on exact calculation	Pacifici et al GL = 10 (GMA)	407	487
Phocoena phocoena	6	screened paper Fontaine et al. 2012, www.pnas.org/cgi/doi/10.1073/pnas.1201258109	Pacifici et al GL = 8.3 (Rspan-AFB)	428	488
Phoebastria albatrus	17.5	Table S4 https://conbio.onlinelibrary.wiley.com/doi/pdfdirect/10.1111/cobi.13486?casa_token=Hu_wATOqD4kAAAAA:hSI5t1udRD0pnlXeZKR0ybqP0gPcj16UQQii-4Zf5MI70VmdjCGKzk-MCZUCebJcx-_T5kfvEVNJwhI57	NA	336	489
Phorcus lineatus	10	https://www.intechopen.com/chapters/57531	Reproductive after 1yr and can live up to 15yrs -estimate 10yrs	557	490
Phragmites australis	4.5	https://www.nwcb.wa.gov/images/weeds/Phragmites_australis.pdf	average lifespan of 4.5 yrs but clones my survive for 1,000+ years	601	491
Physa acuta	0.79	Identification and Ecology of Australian Freshwater Invertebrates (mdfrc.org.au)	reproduce at least once per year - life span 7-12 months	544	492
Phytophthora infestans	0.04	Treena Burgess Murdoch University	up to 2 weeks to complete sexual cycle	572	493
Phytophthora sojae	0.04	Treena Burgess Murdoch University	up to 2 weeks to complete sexual cycle	573	494
Picea abies	194.3	https://doi.org/10.1038/s41467-021-21977-9 | www.nature.com/naturecommunications	oldest P. abies 532yrs - used estimate for P. englemanii -similar life-history	669	495
Picea asperata	194.3	https://doi.org/10.1038/s41467-021-21977-9 | www.nature.com/naturecommunications	screened paper indicates intact stands trees are >300yrs, sampled trees >50yrs - used estimate for P. englemanii - similar life-history	670	496
Pieris melete	0.33	screened paper Takami et al. 2004, doi: 10.1046/j.1365-294X.2003.02040.x	NA	87	497
Pieris rapae	0.2	screened paper Takami et al. 2004, doi: 10.1046/j.1365-294X.2003.02040.x	NA	88	498
Piliocolobus badius	5	screened paper: https://doi.org/10.1016/j.biocon.2015.12.019	10 years according to https://www.iucnredlist.org/species/161247840/161259430	453	499
Pinctada margaritifera	4	https://www.sciencedirect.com/science/article/pii/S1687428514001058	maturity at age 2, max age 15 y. Average age 3-5 years in Gulf of Aden	528	500
Pinus halepensis	26.8	see comment on exact calculation	7yrs first reproduction to at least 60yrs (age of first reproduction +z ∗ length of reproductive period - z = 0.33 Fensham et al 2020 - long lived plant)	671	501
Pinus strobus	142	https://doi.org/10.1038/s41467-021-21977-9 | www.nature.com/naturecommunications	NA	672	502
Pinus sylvestris	71	see comment on exact calculation	5yrs first reproduction, reproductive to 200yrs (age of first reproduction +z ∗ length of reproductive period - z = 0.33 Fensham et al 2020 - long lived plant)	673	503
Pistacia lentiscus	28.1	see comment on exact calculation	5yrs first reproduction, reproductive to at least 70 yrs (age of first reproduction +z ∗ length of reproductive period - z = 0.33 Fensham et al 2020 - long lived plant)	663	504
Pisum sativum	1	see comment on exact calculation	annual	633	505
Placopecten magellanicus	7	https://animaldiversity.org/accounts/Placopecten_magellanicus/	max reported age 12 y, mature at age 4. On average, they live 6-8 years.	531	506
Platalea ajaja	7.9	Table S4 https://conbio.onlinelibrary.wiley.com/doi/pdfdirect/10.1111/cobi.13486?casa_token=Hu_wATOqD4kAAAAA:hSI5t1udRD0pnlXeZKR0ybqP0gPcj16UQQii-4Zf5MI70VmdjCGKzk-MCZUCebJcx-_T5kfvEVNJwhI55	NA	334	507
Platanthera yadonii	6	https://accs.uaa.alaska.edu/wp-content/uploads/Platanthera_orbiculata_Assessment_Final.pdf	orchid - P. orbiculata mean adult age 6yrs	593	509
Platichthys flesus	4.2	https://www.fishbase.se/summary/Platichthys-flesus.html	Estimated as median ln(3)/K based on 18 growth studies.	227	510
Plecoglossus altivelis	1	screened paper Yamamoto et al. 2007, doi:10.1111/j.1095-8649.2007.01396.x	NA	175	511
Pleuragramma antarctica	6.2	https://www.fishbase.se/popdyn/KeyfactsSummary_1.php?ID=472&GenusName=Pleuragramma&SpeciesName=antarctica&vStockCode=486&fc=382	life-history tool of fishbase on species page	200	512
Pleuronectes platessa	9.2	https://www.fishbase.se/summary/Pleuronectes-platessa.html	Estimated as median ln(3)/K based on 18 growth studies.	228	513
Podomys floridanus	0.64	https://doi.org/10.3897/natureconservation.5.5734 https://genomics.senescence.info/species/entry.php?species=Podomys_floridanus	Max age 7.4 y in captivity. Calculated generation length from maturity and survival rates	476	514
Poecilia reticulata	0.3	https://www.fishbase.se/summary/Poecilia-reticulata.html	NA	159	516
Pogonichthys macrolepidotus	3	Kratville 2008 https://nrm.dfg.ca.gov/FileHandler.ashx?DocumentID=28425	Age at maturity 2 y. Max age 10 y. Assuming survival rates of 50%, generation length is 3.	149	517
Polylepis tarapacana	96	screened paper, Peng et al. 2015, doi:10.3732/ajb.1500131	NA	660	518
Pongo pygmaeus	25	screened paper: https://doi.org/10.1371/journal.pone.0049429	25 years also according to https://www.iucnredlist.org/species/17975/123809220	458	519
Populus tremuloides	101	see comment on exact calculation	clonal - estimated longevity of clones 89-113yrs (took average) - oldest clone 1mill yrs?	650	520
Pristipomoides zonatus	4.7	screened paper Kennington 2017, http://dx.doi.org/10.1016/j.fishres.2017.04.015	same on fishbase	198	522
Procapra przewalskii	3	screened paper Yang and Jiang - 2011, DOI 10.1007/s10592-011-0244-7	NA	363	523
Procontarinia mangiferae	0.075	Pezhman H, Askari M (2004) A study on the biology of mango inflorescence midge in Hormozgan province. Appl Entomol Phytopathol 72(1):19–29	NA	16	524
Procyon lotor	7.4	https://natureconservation.pensoft.net/articles.php?id=1343	Rspan-AFB	413	525
Propithecus perrieri	12	screened paper: https://doi.org/10.1111/mec.14173	"... we report estimates using generation time of 6 and 18 years that encompass the values used in previ_x0002_ous work as well as the most recent GT estimations (Lawler et al., 2009; Morris et al., 2011) and the ones used by the IUCN."; but generation time reported to be 9.85 according to https://www.iucnredlist.org/species/18361/115573556	460	526
Propithecus tattersalli	12	screened paper: https://doi.org/10.1111/mec.14173	"... we report estimates using generation time of 6 and 18 years that encompass the values used in previ_x0002_ous work as well as the most recent GT estimations (Lawler et al., 2009; Morris et al., 2011) and the ones used by the IUCN."; but generation time reported to be 9 years according to https://www.iucnredlist.org/species/18352/115571806	461	527
Prosopis rubriflora	19.5	see comment on exact calculation	3yrs first reproduction - lifespan for other Prosopis tree sp >50 (age of first reproduction +z ∗ length of reproductive period - z = 0.33 Fensham et al 2020 - long lived plant)	634	528
Prosopium coulterii	2	https://www.fishbase.se/summary/Prosopium-coulterii.html	Estimated as median ln(3)/K based on 1 growth studies.	241	529
Prunus pseudocerasus	4.5	screened paper, Zhang et al 2018, doi: 10.3389/fpls.2018.00238	NA	661	530
Pseudocrenilabrus multicolor	0.8	https://www.fishbase.se/summary/Pseudocrenilabrus-multicolor	life-history tool of fishbase on species page	188	532
Pseudomys gracilicaudatus	2	https://www.iucnredlist.org/species/18565/22399561	2.4 years according to appendix of https://doi.org/10.3897/natureconservation.5.5734 and transformed from days to years	484	533
Pterodroma magentae	14.7	Table S4 https://conbio.onlinelibrary.wiley.com/doi/pdfdirect/10.1111/cobi.13486?casa_token=Hu_wATOqD4kAAAAA:hSI5t1udRD0pnlXeZKR0ybqP0gPcj16UQQii-4Zf5MI70VmdjCGKzk-MCZUCebJcx-_T5kfvEVNJwhI58	NA	337	534
Pterodroma sandwichensis	12.3	Table S4 https://conbio.onlinelibrary.wiley.com/doi/pdfdirect/10.1111/cobi.13486?casa_token=Hu_wATOqD4kAAAAA:hSI5t1udRD0pnlXeZKR0ybqP0gPcj16UQQii-4Zf5MI70VmdjCGKzk-MCZUCebJcx-_T5kfvEVNJwhI59	NA	338	535
Pterodroma solandri	11.2	Table S4 https://conbio.onlinelibrary.wiley.com/doi/pdfdirect/10.1111/cobi.13486?casa_token=Hu_wATOqD4kAAAAA:hSI5t1udRD0pnlXeZKR0ybqP0gPcj16UQQii-4Zf5MI70VmdjCGKzk-MCZUCebJcx-_T5kfvEVNJwhI60	NA	339	536
Puccinia graminis	1	Stem rust - Wikipedia	overwinters as asexual structures (telia) - annual life-cycle	586	537
Puccinia striiformis	1	Puccinia striiformis var. striiformis - Wikipedia	overwinters as asexual structures (telia) - annual life-cycle	587	538
Puma concolor	4	screened papers Holbrook et al 2012, doi:10.1111/j.1752-4571.2012.00241.x; Juarez et al. 2016, DOI 10.1007/s10592-015-0790-5	average for screened papers	393	539
Pusa hispida	11	screened paper Valtonene et al. 2014, http://www.biomedcentral.com/1472-6785/14/22	Pacifici et al GL = 18.6 (Rspan-AFR(SM+Gest)	412	540
Pyrrhura orcesi	3.6	Table S4 https://conbio.onlinelibrary.wiley.com/doi/pdfdirect/10.1111/cobi.13486?casa_token=Hu_wATOqD4kAAAAA:hSI5t1udRD0pnlXeZKR0ybqP0gPcj16UQQii-4Zf5MI70VmdjCGKzk-MCZUCebJcx-_T5kfvEVNJwhI62	NA	343	541
Pythium aphanidermatum	0.04	Treena Burgess Murdoch University	up to 2 weeks to complete sexual cycle	574	542
Quercus castanea	61.8	https://doi.org/10.1038/s41467-021-21977-9 | www.nature.com/naturecommunications	long lived tree - average for two other species - 61.8	638	543
Quercus macrocarpa	61.8	https://doi.org/10.1038/s41467-021-21977-9 | www.nature.com/naturecommunications	long lived tree - average for two other species - 61.8	639	544
Quercus petraea	61.8	https://doi.org/10.1038/s41467-021-21977-9 | www.nature.com/naturecommunications	long lived tree - average for two other species - 61.8	640	545
Quercus robur	61.8	https://doi.org/10.1038/s41467-021-21977-9 | www.nature.com/naturecommunications	long lived tree - average for two other species - 61.8	641	546
Radix balthica	1	screened paper Evanno et al. 2009, doi: 10.1111/j.1365-294X.2009.04102.x	NA	540	547
Raja clavata	10.7	https://www.fishbase.se/summary/2059	Maturity M=7.1, F=8.8, Max age = 12-15; generation time estimated from fishbase life history tool	353	548
Rana pipiens	3	https://animaldiversity.org/accounts/Lithobates_pipiens/	Maturity = 1-3y, MaxAge = 9	261	549
Rana sevosa	3	https://www.researchgate.net/publication/250067457_Annual_Variation_in_the_Population_Ecology_of_the_Endangered_Gopher_Frog_Rana_sevosa_Goin_and_Netting	Maturity = 0.5y, F = 2y, AgeMax <7y, AVG fecundity = 0.19	262	550
Rangifer tarandus	7	https://www.env.gov.bc.ca/wld/frpa/iwms/documents/Mammals/m_caribou.pdf	NA	374	551
Ranodon sibiricus	7	https://www.researchgate.net/publication/313265589_Historical_Demography_of_an_Endangered_Salamander_Ranodon_sibiricus_Amphibia_Urodela_Hynobiidae_A_Reassessment	Maturity = 6y, MaxAgeMature=10y	267	552
Rattus rattus	1	https://www.iucnredlist.org/species/19360/192565917	1.5 years according to appendix of https://doi.org/10.3897/natureconservation.5.5734 and transformed from days to years	486	554
Rattus sordidus	1	https://www.iucnredlist.org/species/19363/115149502	1.5 years according to appendix of https://doi.org/10.3897/natureconservation.5.5734 and transformed from days to years	487	555
Rhagoletis completa	1	https://gd.eppo.int/download/standard/231/pm7-107-1-en.pdf	NA	43	556
Rhodeus amarus	1	screened paper Bartakova et al. 2018, doi.org/10.1186/s12862-018-1219-9	NA	150	559
Rondeletiola minor	0.83	https://www.researchgate.net/publication/259432314_Reproductive_biology_of_the_lentil_bobtail_squid_Rondeletiola_minor_Cephalopoda_Sepiolidae_from_the_eastern_Mediterranean	10 month reproduction cycle on average	537	560
Rutilus rutilus	7.6	https://www.fishbase.se/summary/rutilus-rutilus.html	NA	151	561
Saguinus bicolor	2	screened paper: https://doi.org/10.1093/jhered/esv048	6 years according to https://www.iucnredlist.org/species/40644/192551696	450	562
Salminus brasiliensis	5.2	https://www.fishbase.de/summary/Salminus-brasiliensis.html	NA	128	563
Salmo salar	3.65	For screened papers see Supporting Data 3	Calculation based on an average for the screened papers	242	564
Salmo trutta	4.98	For screened papers see Supporting Data 3	Calculation based on an average for the screened papers	243	565
Salvelinus alpinus	6	screened paper Christensen et al. 2018, https://doi.org/10.1007/s10592-018-1047-x	fishbase GL = 20	244	566
Salvelinus fontinalis	3.3	https://www.fishbase.se/popdyn/KeyfactsSummary_3.php?ID=246&GenusName=Salvelinus&SpeciesName=fontinalis&vStockCode=260&fc=76&var_tm=2.3	life-history tool of fishbase on species page	245	567
Salvelinus leucomaenis	1.6	https://www.fishbase.se/popdyn/KeyfactsSummary_4.php?ID=6411&GenusName=Salvelinus&SpeciesName=leucomaenis&vStockCode=6732&fc=76&var_tmax=5	life-history tool of fishbase on species page	246	568
Salvelinus namaycush	7	screened paper Baillie 2016, http://dx.doi.org/10.1016/j.jglr.2016.02.001	fishbase GL = 9	248	570
Sander vitreus	4.3	screened papers Franckowiak et al. 2009, doi:10.1111/j.1095-8649.2008.02170.x,	fishbase GL = 3.7	207	571
Sarcophilus harrisii	2	screened paper Lachish et al 2011, doi:10.1038/hdy.2010.17;	Pacifici et al GL 4.7 (Rspan-AFR(SM+Gest)	433	572
Sardina pilchardus	3	https://www.fishbase.de/summary/1350	NA	136	573
Schistosoma mansoni	0.22	https://animaldiversity.org/accounts/Schistosoma_mansoni/	sexually mature at 21 days - lives about 80 days	564	574
Sciaenops ocellatus	3	see comment on exact calculation	fishbase GL = 2.6	211	575
Sciurus carolinensis	2.4	screened paper: https://doi.org/10.1111/ddi.12424	7.5 years according to https://www.iucnredlist.org/species/42462/22245728	491	576
Sciurus vulgaris	4	https://www.iucnredlist.org/species/20025/115155900	4.4 years also according to appendix of https://doi.org/10.3897/natureconservation.5.5734 and transformed from days to year	492	577
Scomberomorus cavalla	6.9	https://www.fishbase.se/summary/Scomberomorus-cavalla.html	Estimated as median ln(3)/K based on 22 growth studies.	212	578
Scomberomorus munroi	2	https://www.fishbase.se/popdyn/KeyfactsSummary_1.php?ID=129&GenusName=Scomberomorus&SpeciesName=munroi&vStockCode=143&fc=416	life-history tool of fishbase on species page	213	579
Scomberomorus queenslandicus	1.2	https://www.fishbase.se/popdyn/KeyfactsSummary_1.php?ID=133&GenusName=Scomberomorus&SpeciesName=queenslandicus&vStockCode=147&fc=416	life-history tool of fishbase on species page	214	580
Sebastes fasciatus	4.3	https://www.fishbase.de/popdyn/KeyfactsSummary_1.php?ID=3969&GenusName=Sebastes&SpeciesName=fasciatus&vStockCode=4165&fc=573	life-history tool of fishbase on species page	250	581
Sebastes mentella	14.1	https://www.fishbase.de/summary/Sebastes-mentella.html	NA	251	582
Sebastes paucispinis	10	https://www.fishbase.de/summary/Sebastes-paucispinis.html	NA	252	583
Sepiola pfefferi	0.83	https://doi.org/10.2983/035.029.0121	sister species, but similar reproductive traits in most sepioids: semelparous, and in captivity died at c. 300 days of age (after mating)	538	584
Seriatopora hystrix	5	https://www.iucnredlist.org/species/133390/54251074#habitat-ecology	NA	517	585
Seriola lalandi	7.4	https://www.fishbase.se/summary/382	life-history tool of fishbase on species page	177	586
Setophaga kirtlandii	2.2	Table S4 https://conbio.onlinelibrary.wiley.com/doi/pdfdirect/10.1111/cobi.13486?casa_token=Hu_wATOqD4kAAAAA:hSI5t1udRD0pnlXeZKR0ybqP0gPcj16UQQii-4Zf5MI70VmdjCGKzk-MCZUCebJcx-_T5kfvEVNJwhI47	NA	324	587
Sicyopterus lagocephalus	2	https://www.fishbase.se/summary/9994	life-history tool of fishbase on species page	194	588
Sicyopterus stimpsoni	3	screened paper, Moody et al. 2015, doi: 10.1111/mec.13016	NA	195	589
Siganus argenteus	1.1	https://www.fishbase.se/popdyn/KeyfactsSummary_1.php?ID=4614&GenusName=Siganus&SpeciesName=argenteus&vStockCode=4801&fc=413	life-history tool of fishbase on species page	220	590
Siganus fuscescens	1.3	https://www.fishbase.se/summary/Siganus-fuscescens.html	NA	221	591
Silene latifolia	2	Thompson K, Bakker J & Bekker R. (1996). The Soil Seed Banks of North West Europe: Methodology, Density and Longevity. Cambridge, UK: Cambridge University Press.	annual plant with seed banks, so 2 y is lowest boundary	623	592
Sistrurus catenatus	8	https://www.sararegistry.gc.ca/virtual_sara/files/cosewic/sr_Massasauga_1013_e.pdf	NA	506	593
Sitobion avenae	1	screened paper Dedryver et al. 2008, doi:10.1017/S0007485307005500	NA	51	594
Solea solea	4.9	screened paper Cuveliers et al. 2011; doi: 10.1111/j.1365-294X.2011.05196.x	fishbase GL = 3.9	230	596
Somatochlora hineana	3	Soluk, D.A., B.J. Swisher, D.S. Zercher, J.D. Miller, and A.B. Hults. 1998. The ecology of Hine’s emerald dragonfly (Somatochlora hineana): Monitoring populations and determining patterns of habitat use. Activity summary and report of findings (September 1996- August 1997). IL Nat. History Survey, Champaign, IL. 111 pp	2-4 years depending on local conditions	93	597
Sorex antinorii	1.16	https://datadryad.org/stash/dataset/doi:10.5061/dryad.gd0m3	Taken from appendix of https://doi.org/10.3897/natureconservation.5.5734 and transformed from days to years	497	598
Sorex araneus	1	https://www.iucnredlist.org/species/29661/115170489	1.4 years also according to appendix of https://doi.org/10.3897/natureconservation.5.5734 and transformed from days to years	498	599
Sorghum bicolor	1	see comment on exact calculation	annual	602	600
Sousa chinensis	25	screened paper Lin et al 2016, DOI: 10.1038/srep35713	Pacifici et al GL = 20 (GMA)	425	601
Sparus aurata	4.2	https://www.fishbase.se/summary/Sparus-aurata.html	Estimated as median ln(3)/K based on 12 growth studies.	225	602
Spermophilus suslicus	1	screened paper: https://doi.org/10.1016/j.meegid.2016.07.014	3 years according to appendix of https://doi.org/10.3897/natureconservation.5.5734 and transformed from days to years	493	603
Speyeria nokomis	1	https://www.butterfliesandmoths.org/species/Speyeria-nokomis	NA	82	604
Spisula solida	3.7	https://oar.marine.ie/bitstream/handle/10793/185/No21%20Irish%20Fisheries%20Bulletin.pdf	maturity at age 1, life span 5-10 years. Average age deduced from fig 6 in reference	532	605
Sporobolus foliosus	7.6	https://doi.org/10.1038/s41467-021-21977-9 | www.nature.com/naturecommunications	grass - average of two other closely related species with similar life-history (12.5, 2.6)	603	606
Stegastes partitus	1.7	https://www.fishbase.se/popdyn/KeyfactsSummary_2v2.php?ID=3652&GenusName=Stegastes&SpeciesName=partitus&vStockCode=3848&fc=350	life-history tool of fishbase on species page	209	607
Sterna hirundo	10.4	Table S4 https://conbio.onlinelibrary.wiley.com/doi/pdfdirect/10.1111/cobi.13486?casa_token=Hu_wATOqD4kAAAAA:hSI5t1udRD0pnlXeZKR0ybqP0gPcj16UQQii-4Zf5MI70VmdjCGKzk-MCZUCebJcx-_T5kfvEVNJwhI15	NA	283	608
Sternula antillarum	8.4	Table S4 https://conbio.onlinelibrary.wiley.com/doi/pdfdirect/10.1111/cobi.13486?casa_token=Hu_wATOqD4kAAAAA:hSI5t1udRD0pnlXeZKR0ybqP0gPcj16UQQii-4Zf5MI70VmdjCGKzk-MCZUCebJcx-_T5kfvEVNJwhI16	NA	284	609
Stiphodon caeruleus	0.9	https://www.fishbase.se/summary/23271	life-history tool of fishbase on species page	196	610
Strigops habroptila	25.8	Table S4 https://conbio.onlinelibrary.wiley.com/doi/pdfdirect/10.1111/cobi.13486?casa_token=Hu_wATOqD4kAAAAA:hSI5t1udRD0pnlXeZKR0ybqP0gPcj16UQQii-4Zf5MI70VmdjCGKzk-MCZUCebJcx-_T5kfvEVNJwhI63	NA	344	611
Strongylocentrotus intermedius	6.25	https://doi.org/10.26428/1606-9919-2018-194-3-17	Age at maturity 3-5 years (Average 4). Max age 19 years. Generation time calculated from age distribution in paper (Table 3, average of 5 populations)	522	612
Struthidea cinerea	3.4	Table S4 https://conbio.onlinelibrary.wiley.com/doi/pdfdirect/10.1111/cobi.13486?casa_token=Hu_wATOqD4kAAAAA:hSI5t1udRD0pnlXeZKR0ybqP0gPcj16UQQii-4Zf5MI70VmdjCGKzk-MCZUCebJcx-_T5kfvEVNJwhI36	NA	306	613
Stuckenia pectinata	10	see comment on exact calculation	long lived tuber (clonal) and sexual reproduction - estimate 10yrs	607	614
Styela clava	1.8	https://waves-vagues.dfo-mpo.gc.ca/Library/329953.pdf, https://www.researchgate.net/publication/233802250_The_reproductive_ecology_of_the_invasive_ascidian_Styela_clava_in_Auckland_Harbour_New_Zealand	Maturity = 5-10months, MaxAge= 3y, survivorship? Average generation length take as average between maturity and max age.	270	615
Styela plicata	1.2	http://www.iucngisd.org/gisd/species.php?sc=952	Maturity=2-5monts,MaxAge=2-3y, survivorship? Average generation length take as average between maturity and max age.	271	616
Stylidium coroniforme	10	screened paper Coates 1992, doi.org/10.1038/hdy.1992.166	Coates - 10 yrs based on field observations	614	617
Sus scrofa	4.32	https://feralhogs.extension.org/feral-hog-population-biology/; https://genomics.senescence.info/species/entry.php?species=Sus_scrofa	age at first rep for males 5 y, 2 for females; generation time deduced from age structure in feral hogs in the USA; average for males 5.56, for females 3.05. Grand average 4.32	375	618
Tamias alpinus	3	https://www.iucnredlist.org/species/42568/22266784	3 years also according to appendix of https://doi.org/10.3897/natureconservation.5.5734 and transformed from days to years	494	619
Tamias speciosus	3	https://www.iucnredlist.org/species/42582/115191427	3 years also according to appendix of https://doi.org/10.3897/natureconservation.5.5734 and transformed from days to years	495	620
Tanakia tanago	2.5	screened paper Kubota and Watanabe 2003, DOI 10.1007/s10228-002-0146-2	1.5 according to Fishbase https://www.fishbase.de/popdyn/KeyfactsSummary_2v2.php?ID=6152&GenusName=Tanakia&SpeciesName=tanago&vStockCode=6465&fc=122	152	621
Terpsiphone corvina	3.7	Table S4 https://conbio.onlinelibrary.wiley.com/doi/pdfdirect/10.1111/cobi.13486?casa_token=Hu_wATOqD4kAAAAA:hSI5t1udRD0pnlXeZKR0ybqP0gPcj16UQQii-4Zf5MI70VmdjCGKzk-MCZUCebJcx-_T5kfvEVNJwhI45	NA	322	622
Testudo hermanni	15	screened paper Zenboudji et al. 2016, http://dx.doi.org/10.1016/j.biocon.2016.01.007	NA	512	623
Tetraena mongolica	30	see comment on exact calculation	small shrub - tree - long lived - estimate 30yrs	667	624
Tetranychus kanzawai	0.05	Gotoh, T. and Gomi, K. (2003) Life-history traits of the Kanzawa spider mite Tetranychus kanzawai (Acari: Tetranychidae). Applied Entomology and Zoology 38:7-14	NA	4	625
Tetranychus urticae	0.05	https://www.cabi.org/isc/datasheet/53366	NA	5	626
Tetrao urogallus	5.6	Table S4 https://conbio.onlinelibrary.wiley.com/doi/pdfdirect/10.1111/cobi.13486?casa_token=Hu_wATOqD4kAAAAA:hSI5t1udRD0pnlXeZKR0ybqP0gPcj16UQQii-4Zf5MI70VmdjCGKzk-MCZUCebJcx-_T5kfvEVNJwhI28	NA	296	627
Thaleichthys pacificus	3.2	https://www.fishbase.se/summary/thaleichthys-pacificus.html	NA	174	628
Thaumetopoea pityocampa	1	screened paper Leblois et al 2018, doi 10.1111/mec.14411	NA	76	629
Thunnus alalunga	6.9	https://www.fishbase.se/summary/Thunnus-alalunga.html	Estimated as median ln(3)/K based on 38 growth studies.	215	630
Thunnus obesus	6.6	https://www.fishbase.se/summary/Thunnus-obesus.html	Estimated as median ln(3)/K based on 12 growth studies.	216	631
Thunnus thynnus	13.7	https://www.fishbase.se/summary/Thunnus-thynnus.html	NA	217	632
Thymallus thymallus	6.5	https://www.fishbase.de/summary/Thymallus-thymallus.html	NA	249	633
Tiaroga cobitis	1.3	https://www.fishbase.se/summary/Tiaroga-cobitis.html	life-history tool of fishbase on species page	153	634
Tomoplagia pallens	0.17	Abreu & Solferini 2008: http://www.funpecrp.com.br/gmr/year2008/vol7-4/pdf/gmr534.pdf	Adult life-span 30 days. Start laying eggs 7 days after emergence. Development time in plant estimated at 6 weeks by Prado et al. 2002. No diapause. This yields average generation interval of 60 days.	44	635
Tomoplagia reticulata	0.17	Abreu & Solferini 2008: http://www.funpecrp.com.br/gmr/year2008/vol7-4/pdf/gmr534.pdf	Adult life-span 30 days. Start laying eggs 7 days after emergence. Development time in plant estimated at 6 weeks by Prado et al. 2002. No diapause. This yields average generation interval of 60 days.	45	636
Tracheliastes polycolpus	0.25	screened paper Rey et al. 2015, doi: 10.1111/mec.13401	NA	13	637
Trachurus japonicus	3.5	https://www.fishbase.se/summary/Trachurus-japonicus.html	NA	178	638
Trialeurodes vaporariorum	0.0740741	https://www.cabi.org/isc/datasheet/54660	NA	47	640
Triatoma infestans	1	https://www.uta.edu/chagas/html/biolTinf.html	adult life span is 8 to 16 monts (average: 12 months)	52	641
Tricholoma scalpturatum	1	https://www.first-nature.com/fungi/tricholoma-scalpturatum.php	develop sexual fruiting structures (mushroom) each year - annual	584	642
Trichosurus cunninghami	12	screened paper Banks et al. 2015, doi: 10.1111/mec.13279	Pacifici et al GL 6.2 (Mean_congenerics_same_body_mass)	437	643
Triticum aestivum	1	see comment on exact calculation	annual	604	644
Tympanuchus cupido	2.6	Table S4 https://conbio.onlinelibrary.wiley.com/doi/pdfdirect/10.1111/cobi.13486?casa_token=Hu_wATOqD4kAAAAA:hSI5t1udRD0pnlXeZKR0ybqP0gPcj16UQQii-4Zf5MI70VmdjCGKzk-MCZUCebJcx-_T5kfvEVNJwhI29	NA	297	646
Tyto alba	5.8	Table S4 https://conbio.onlinelibrary.wiley.com/doi/pdfdirect/10.1111/cobi.13486?casa_token=Hu_wATOqD4kAAAAA:hSI5t1udRD0pnlXeZKR0ybqP0gPcj16UQQii-4Zf5MI70VmdjCGKzk-MCZUCebJcx-_T5kfvEVNJwhI66	NA	347	647
Ulmus rubra	81	see comment on exact calculation	15yrs first reproduction, to up to 200yrs (age of first reproduction +z ∗ length of reproductive period - z = 0.33 Fensham et al 2020 - long lived plant)	662	648
Ulva intestinalis	1	Ulva intestinalis (Marine Algae of Cape Cod, Massachusetts and Adjacent Islands) · iNaturalist	a summer annual	588	649
Uma inornata	2	screened paper Vandergast et al. 2016 DOI: 10.1111/ddi.12398	NA	505	650
Ursus americanus	12.97	https://natureconservation.pensoft.net/articles.php?id=1343	Rspan-AFB	415	651
Ursus arctos	8.79	For screened papers see Supporting Data 3	Calculation based on an average for the screened papers, Pacifici et al GL = 16.4 (Rspan-AFB)	416	652
Ursus maritimus	5	screened paper Campagna et al. 2013, doi: 10.1002/ece3.662	Pacifici et al GL = 15 (GMA)	417	653
Ursus thibetanus	10	screened paper Ishibashi et al. 2017, DOI 10.1007/s10592-016-0897-3	Pacifici et al GL = 10 (GMA)	418	654
Verasper variegatus	1	screened paper Sekino et al. 2011, DOI 10.1007/s10592-010-0128-2 (estmate made when data extracted)	NA	229	655
Verticillium dahliae	1	Verticillium dahliae (ncsu.edu)	no known sexual stage - asexual structures overwinter and infect host each year - can survive for up to 10 yrs	582	656
Vicugna vicugna	3	screened paper Casey et al 2018, doi.org/10.1038/s41437-018-0120-z	NA	366	657
Vimba vimba	4	screened paper Popovic et al. 2013, DOI 10.1007/s10228-012-0326-7	NA	154	658
Vireo atricapilla	2.6	Table S4 https://conbio.onlinelibrary.wiley.com/doi/pdfdirect/10.1111/cobi.13486?casa_token=Hu_wATOqD4kAAAAA:hSI5t1udRD0pnlXeZKR0ybqP0gPcj16UQQii-4Zf5MI70VmdjCGKzk-MCZUCebJcx-_T5kfvEVNJwhI53	NA	332	659
Vulpes lagopus	4.5	screened paper Hasselgran et al 2018, doi.org/10.1098/rspb.2017.2814	NA	383	660
Vulpes macrotis	3.4	Lonsinger et al. 2019 https://onlinelibrary.wiley.com/doi/full/10.1002/ece3.4660	NA	384	661
Vulpes velox	2	screened paper Cullingham and Moehrenschlager 2013, DOI: 10.1111/cobi.12122	NA	385	662
Vulpes vulpes	2.7	Hartová-Nentvichová et al. 2010, https://doi.org/10.2478/s11535-010-0093-2	calculated from age structure, assuming reproductive age starts at 2	386	663
Xerospermophilus perotensis	3	screened paper: https://doi.org/10.1644/11-MAMM-A-371.1	NA	496	664
Xiphias gladius	8.9	https://www.fishbase.se/summary/Xiphias-gladius.html	Estimated as median ln(3)/K based on 14 growth studies.	226	665
Xyrauchen texanus	9.03	screened paper Carson et al. 2016, doi:10.1093/jhered/esw036	NA	140	666
Zapus trinotatus	1	screened paper: https://doi.org/10.1086/648606	1-2 years according to https://www.iucnredlist.org/species/23192/115167834	479	668
Zea mays	1	see comment on exact calculation	annual	606	669
Zenaida asiatica	4.1	Table S4 https://conbio.onlinelibrary.wiley.com/doi/pdfdirect/10.1111/cobi.13486?casa_token=Hu_wATOqD4kAAAAA:hSI5t1udRD0pnlXeZKR0ybqP0gPcj16UQQii-4Zf5MI70VmdjCGKzk-MCZUCebJcx-_T5kfvEVNJwhI19	NA	287	670
Zeuxapta seriolae	0.14	(12) (PDF) TubbsEtAl 2005 EffectsOfTemperatureOnFecundityInVitroEggHatchingAndReproductiveDevelopmentOfBenedeniaAndZeuxaptaOnKingfish (researchgate.net)	Fig 7. average generation times over three temps - 49 days	563	671
Zostera marina	1	Marine Ecology Progress Series 509:1 (int-res.com)	annual/perennial - rhizomatous herb - some populations studied annual - ref by same author as genetic study	590	672
Zostera noltei	1.5	BIOTIC (marlin.ac.uk)	perennial - rhizomatous herb - generation time 1-2 yrs	591	673
